# Supplementary material for: A Systematic Investigation of Computation Models for Predicting Adverse Drug Reactions (ADRs)
Source: PLoS One. 2014 Sep 2;9(9):e105889. doi: 10.1371/journal.pone.0105889 (PMC4152017; doi:10.1371/journal.pone.0105889)
Supplement: File S4 — This file lists all drug-ADR association pairs in the training network. (XLSX) [file pone.0105889.s012.xlsx]

## Sheet: Sheet1
ABACAVIR	Allergic conditions NEC
ABACAVIR	Allergies to foods, food additives, drugs and other chemicals
ABACAVIR	Asthenic conditions
ABACAVIR	Breathing abnormalities
ABACAVIR	Cardiac signs and symptoms NEC
ABACAVIR	Disturbances in consciousness NEC
ABACAVIR	Erythemas
ABACAVIR	Feelings and sensations NEC
ABACAVIR	Hepatic failure and associated disorders
ABACAVIR	Hepatocellular damage and hepatitis NEC
ABACAVIR	Joint related signs and symptoms
ABACAVIR	Lipid metabolism and deposit disorders NEC
ABACAVIR	Lymphatic system disorders NEC
ABACAVIR	Metabolic acidoses (excl diabetic acidoses)
ABACAVIR	Muscle pains
ABACAVIR	Muscle related signs and symptoms NEC
ABACAVIR	Musculoskeletal and connective tissue pain and discomfort
ABACAVIR	Neurological signs and symptoms NEC
ABACAVIR	Neutropenias
ABACAVIR	Pain and discomfort NEC
ABACAVIR	Poisoning and toxicity
ABACAVIR	Rashes, eruptions and exanthems NEC
ABACAVIR	Renal failure and impairment
ABACAVIR	Vascular hypotensive disorders
ACAMPROSATE	Disturbances in consciousness NEC
ACAMPROSATE	Dyssomnias
ACAMPROSATE	Suicidal and self-injurious behaviour
ACARBOSE	Cholestasis and jaundice
ACARBOSE	Circulatory collapse and shock
ACARBOSE	Dermal and epidermal conditions NEC
ACARBOSE	Gastrointestinal and abdominal pains (excl oral and throat)
ACARBOSE	Haemolyses NEC
ACARBOSE	Hepatocellular damage and hepatitis NEC
ACETAMINOPHEN	Allergic conditions NEC
ACETAMINOPHEN	Anxiety symptoms
ACETAMINOPHEN	Asthenic conditions
ACETAMINOPHEN	Bronchospasm and obstruction
ACETAMINOPHEN	Conditions associated with abnormal gas exchange
ACETAMINOPHEN	Disturbances in initiating and maintaining sleep
ACETAMINOPHEN	Dystonias
ACETAMINOPHEN	Gastrointestinal and abdominal pains (excl oral and throat)
ACETAMINOPHEN	Gastrointestinal atonic and hypomotility disorders NEC
ACETAMINOPHEN	General signs and symptoms NEC
ACETAMINOPHEN	Muscle tone abnormalities
ACETAMINOPHEN	Musculoskeletal and connective tissue pain and discomfort
ACETAMINOPHEN	Nausea and vomiting symptoms
ACETAMINOPHEN	Neurological signs and symptoms NEC
ACETAMINOPHEN	Parenchymal lung disorders NEC
ACETAMINOPHEN	Pneumothorax and pleural effusions NEC
ACETAMINOPHEN	Pruritus NEC
ACETAMINOPHEN	Rashes, eruptions and exanthems NEC
ACETAMINOPHEN	Rate and rhythm disorders NEC
ACETAMINOPHEN	Renal failure and impairment
ACETAMINOPHEN	Vascular hypotensive disorders
ACITRETIN	Acute and chronic pancreatitis
ACITRETIN	Bladder and urethral symptoms
ACITRETIN	Bruising, ecchymosis and purpura
ACITRETIN	Dermatitis and eczema
ACITRETIN	Febrile disorders
ACITRETIN	Feelings and sensations NEC
ACITRETIN	General signs and symptoms NEC
ACITRETIN	Ischaemic coronary artery disorders
ACITRETIN	Joint related signs and symptoms
ACITRETIN	Muscle pains
ACITRETIN	Pain and discomfort NEC
ADEFOVIR DIPIVOXIL	Hepatic failure and associated disorders
ADEFOVIR DIPIVOXIL	Renal failure and impairment
ADENOSINE	Allergic conditions NEC
ADENOSINE	Breathing abnormalities
ADENOSINE	Bronchospasm and obstruction
ADENOSINE	Cardiac signs and symptoms NEC
ADENOSINE	Circulatory collapse and shock
ADENOSINE	Disturbances in consciousness NEC
ADENOSINE	General signs and symptoms NEC
ADENOSINE	Ischaemic coronary artery disorders
ADENOSINE	Nausea and vomiting symptoms
ADENOSINE	Neurological signs and symptoms NEC
ADENOSINE	Pain and discomfort NEC
ADENOSINE	Peripheral vascular disorders NEC
ADENOSINE	Psychiatric symptoms NEC
ADENOSINE	Rate and rhythm disorders NEC
ADENOSINE	Respiratory signs and symptoms NEC
ADENOSINE	Skin vasomotor conditions
ADENOSINE	Vascular hypotensive disorders
ADENOSINE	Ventricular arrhythmias and cardiac arrest
ALBENDAZOLE	Allergic conditions NEC
ALBENDAZOLE	Bullous conditions
ALBENDAZOLE	Cardiac signs and symptoms NEC
ALBENDAZOLE	Circulatory collapse and shock
ALBENDAZOLE	Headaches NEC
ALBENDAZOLE	Nausea and vomiting symptoms
ALBENDAZOLE	Neurological signs and symptoms NEC
ALBENDAZOLE	Pain and discomfort NEC
ALBENDAZOLE	Rashes, eruptions and exanthems NEC
ALBENDAZOLE	Renal failure and impairment
ALBENDAZOLE	Urticarias
ALFENTANIL	Breathing abnormalities
ALFENTANIL	Vascular hypotensive disorders
ALFUZOSIN	Asthenic conditions
ALFUZOSIN	Cardiac signs and symptoms NEC
ALFUZOSIN	Cholestasis and jaundice
ALFUZOSIN	Circulatory collapse and shock
ALFUZOSIN	Coronary artery disorders NEC
ALFUZOSIN	Coronary necrosis and vascular insufficiency
ALFUZOSIN	Dermal and epidermal conditions NEC
ALFUZOSIN	Disturbances in consciousness NEC
ALFUZOSIN	General signs and symptoms NEC
ALFUZOSIN	Haemolyses NEC
ALFUZOSIN	Inner ear signs and symptoms
ALFUZOSIN	Ischaemic coronary artery disorders
ALFUZOSIN	Poisoning and toxicity
ALFUZOSIN	Renal failure and impairment
ALFUZOSIN	Vascular hypotensive disorders
ALFUZOSIN	Vertigos NEC
ALLOPURINOL	Allergic conditions NEC
ALLOPURINOL	Allergies to foods, food additives, drugs and other chemicals
ALLOPURINOL	Alopecias
ALLOPURINOL	Asthenic conditions
ALLOPURINOL	Bacterial infections NEC
ALLOPURINOL	Bladder and urethral symptoms
ALLOPURINOL	Bronchospasm and obstruction
ALLOPURINOL	Bruising, ecchymosis and purpura
ALLOPURINOL	Bullous conditions
ALLOPURINOL	Cardiac signs and symptoms NEC
ALLOPURINOL	Central nervous system haemorrhages and cerebrovascular accidents
ALLOPURINOL	Cerebrovascular and spinal necrosis and vascular insufficiency
ALLOPURINOL	Cholestasis and jaundice
ALLOPURINOL	Circulatory collapse and shock
ALLOPURINOL	Coma states
ALLOPURINOL	Conjunctival infections, irritations and inflammations
ALLOPURINOL	Dermal and epidermal conditions NEC
ALLOPURINOL	Dermatitis and eczema
ALLOPURINOL	Disturbances in consciousness NEC
ALLOPURINOL	Dyspeptic signs and symptoms
ALLOPURINOL	Dyssomnias
ALLOPURINOL	Eosinophilic disorders
ALLOPURINOL	Erythemas
ALLOPURINOL	Feelings and sensations NEC
ALLOPURINOL	Flatulence, bloating and distension
ALLOPURINOL	Gastritis (excl infective)
ALLOPURINOL	Gastrointestinal and abdominal pains (excl oral and throat)
ALLOPURINOL	General signs and symptoms NEC
ALLOPURINOL	Genitourinary tract infections and inflammations NEC
ALLOPURINOL	Haemolyses NEC
ALLOPURINOL	Haemorrhages NEC
ALLOPURINOL	Hepatic failure and associated disorders
ALLOPURINOL	Hepatobiliary signs and symptoms
ALLOPURINOL	Hepatocellular damage and hepatitis NEC
ALLOPURINOL	Infections NEC
ALLOPURINOL	Inflammatory disorders following infection
ALLOPURINOL	Joint related signs and symptoms
ALLOPURINOL	Leukocytoses NEC
ALLOPURINOL	Lymphatic system disorders NEC
ALLOPURINOL	Marrow depression and hypoplastic anaemias
ALLOPURINOL	Mental disorders NEC
ALLOPURINOL	Metabolic acidoses (excl diabetic acidoses)
ALLOPURINOL	Muscle related signs and symptoms NEC
ALLOPURINOL	Myopathies
ALLOPURINOL	Nail and nail bed conditions (excl infections and infestations)
ALLOPURINOL	Nausea and vomiting symptoms
ALLOPURINOL	Necrosis NEC
ALLOPURINOL	Neurological signs and symptoms NEC
ALLOPURINOL	Neutropenias
ALLOPURINOL	Non-site specific embolism and thrombosis
ALLOPURINOL	Non-site specific necrosis and vascular insufficiency NEC
ALLOPURINOL	Pain and discomfort NEC
ALLOPURINOL	Papulosquamous conditions
ALLOPURINOL	Paralysis and paresis (excl cranial nerve)
ALLOPURINOL	Peripheral embolism and thrombosis
ALLOPURINOL	Peripheral vascular disorders NEC
ALLOPURINOL	Poisoning and toxicity
ALLOPURINOL	Pruritus NEC
ALLOPURINOL	Purpura and related conditions
ALLOPURINOL	Purpuras (excl thrombocytopenic)
ALLOPURINOL	Rashes, eruptions and exanthems NEC
ALLOPURINOL	Rate and rhythm disorders NEC
ALLOPURINOL	Red blood cell abnormal findings NEC
ALLOPURINOL	Renal failure and impairment
ALLOPURINOL	Respiratory acidoses
ALLOPURINOL	Respiratory failures (excl neonatal)
ALLOPURINOL	Seizures and seizure disorders NEC
ALLOPURINOL	Sepsis, bacteraemia, viraemia and fungaemia NEC
ALLOPURINOL	Skin and subcutaneous tissue bacterial infections
ALLOPURINOL	Stomatitis and ulceration
ALLOPURINOL	Total fluid volume increased
ALLOPURINOL	Urinary abnormalities
ALLOPURINOL	Urinary tract infections
ALLOPURINOL	Urticarias
ALLOPURINOL	Vascular hypertensive disorders NEC
ALLOPURINOL	Vascular hypotensive disorders
ALLOPURINOL	Vasculitides
ALLOPURINOL	Vasculitides NEC
ALLOPURINOL	Ventricular arrhythmias and cardiac arrest
ALPRAZOLAM	Abnormal sleep-related events
ALPRAZOLAM	Allergic conditions NEC
ALPRAZOLAM	Amnestic symptoms
ALPRAZOLAM	Angioedemas
ALPRAZOLAM	Anxiety symptoms
ALPRAZOLAM	Appetite disorders
ALPRAZOLAM	Asthenic conditions
ALPRAZOLAM	Autonomic nervous system disorders
ALPRAZOLAM	Behaviour and socialisation disturbances
ALPRAZOLAM	Bladder and urethral symptoms
ALPRAZOLAM	Breathing abnormalities
ALPRAZOLAM	Cerebellar coordination and balance disturbances
ALPRAZOLAM	Cognitive and attention disorders and disturbances NEC
ALPRAZOLAM	Confusion and disorientation
ALPRAZOLAM	Dermal and epidermal conditions NEC
ALPRAZOLAM	Disturbances in consciousness NEC
ALPRAZOLAM	Disturbances in initiating and maintaining sleep
ALPRAZOLAM	Dyskinesias and movement disorders NEC
ALPRAZOLAM	Dyspeptic signs and symptoms
ALPRAZOLAM	Dyssomnias
ALPRAZOLAM	Dystonias
ALPRAZOLAM	Emotional and mood disturbances NEC
ALPRAZOLAM	Feelings and sensations NEC
ALPRAZOLAM	Gait disturbances
ALPRAZOLAM	Gastrointestinal and abdominal pains (excl oral and throat)
ALPRAZOLAM	Gastrointestinal atonic and hypomotility disorders NEC
ALPRAZOLAM	Gastrointestinal signs and symptoms NEC
ALPRAZOLAM	General nutritional disorders NEC
ALPRAZOLAM	General signs and symptoms NEC
ALPRAZOLAM	Headaches NEC
ALPRAZOLAM	Hepatic failure and associated disorders
ALPRAZOLAM	Hepatocellular damage and hepatitis NEC
ALPRAZOLAM	Infections NEC
ALPRAZOLAM	Memory loss (excl dementia)
ALPRAZOLAM	Mental impairment (excl dementia and memory loss)
ALPRAZOLAM	Mood disorders NEC
ALPRAZOLAM	Muscle pains
ALPRAZOLAM	Muscle tone abnormal
ALPRAZOLAM	Muscle tone abnormalities
ALPRAZOLAM	Musculoskeletal and connective tissue pain and discomfort
ALPRAZOLAM	Nausea and vomiting symptoms
ALPRAZOLAM	Neurologic visual problems NEC
ALPRAZOLAM	Neurological signs and symptoms NEC
ALPRAZOLAM	Parasomnias
ALPRAZOLAM	Pruritus NEC
ALPRAZOLAM	Psychiatric symptoms NEC
ALPRAZOLAM	Pupil disorders
ALPRAZOLAM	Pupillary signs
ALPRAZOLAM	Rashes, eruptions and exanthems NEC
ALPRAZOLAM	Seizures and seizure disorders NEC
ALPRAZOLAM	Sexual desire disorders
ALPRAZOLAM	Sexual function and fertility disorders NEC
ALPRAZOLAM	Speech and language abnormalities
ALPRAZOLAM	Substance-related disorders
ALPRAZOLAM	Suicidal and self-injurious behaviour
ALPRAZOLAM	Supraventricular arrhythmias
ALPRAZOLAM	Thinking disturbances
ALPRAZOLAM	Tremor (excl congenital)
ALPRAZOLAM	Upper respiratory tract infections
ALPRAZOLAM	Upper respiratory tract infections NEC
ALPRAZOLAM	Vascular hypotensive disorders
ALPRAZOLAM	Visual disorders NEC
ALPRAZOLAM	Withdrawal and rebound effects
AMANTADINE	Anxiety symptoms
AMANTADINE	Behaviour and socialisation disturbances
AMANTADINE	Disturbances in initiating and maintaining sleep
AMANTADINE	Dyskinesias and movement disorders NEC
AMANTADINE	Neurological signs and symptoms NEC
AMANTADINE	Tremor (excl congenital)
AMIFOSTINE	Allergic conditions NEC
AMIFOSTINE	Allergies to foods, food additives, drugs and other chemicals
AMIFOSTINE	Asthenic conditions
AMIFOSTINE	Bullous conditions
AMIFOSTINE	Cardiac signs and symptoms NEC
AMIFOSTINE	Circulatory collapse and shock
AMIFOSTINE	Conditions associated with abnormal gas exchange
AMIFOSTINE	Coronary necrosis and vascular insufficiency
AMIFOSTINE	Disturbances in consciousness NEC
AMIFOSTINE	Erythemas
AMIFOSTINE	Inflammatory disorders following infection
AMIFOSTINE	Ischaemic coronary artery disorders
AMIFOSTINE	Nausea and vomiting symptoms
AMIFOSTINE	Neurological signs and symptoms NEC
AMIFOSTINE	Pain and discomfort NEC
AMIFOSTINE	Poisoning and toxicity
AMIFOSTINE	Pruritus NEC
AMIFOSTINE	Rashes, eruptions and exanthems NEC
AMIFOSTINE	Renal failure and impairment
AMIFOSTINE	Respiratory signs and symptoms NEC
AMIFOSTINE	Vascular hypotensive disorders
AMIKACIN	Eosinophilic disorders
AMIKACIN	Hearing losses
AMIKACIN	Rashes, eruptions and exanthems NEC
AMIKACIN	Renal failure and impairment
AMIODARONE	Acute polyneuropathies
AMIODARONE	Allergic conditions NEC
AMIODARONE	Allergies to foods, food additives, drugs and other chemicals
AMIODARONE	Apocrine and eccrine gland disorders
AMIODARONE	Asthenic conditions
AMIODARONE	Bacterial infections NEC
AMIODARONE	Bronchial conditions NEC
AMIODARONE	Bronchospasm and obstruction
AMIODARONE	Bullous conditions
AMIODARONE	Cardiac conduction disorders
AMIODARONE	Cardiac signs and symptoms NEC
AMIODARONE	Cerebellar coordination and balance disturbances
AMIODARONE	Circulatory collapse and shock
AMIODARONE	Conditions associated with abnormal gas exchange
AMIODARONE	Confusion and disorientation
AMIODARONE	Corneal structural change, deposit and degeneration
AMIODARONE	Coughing and associated symptoms
AMIODARONE	Dermal and epidermal conditions NEC
AMIODARONE	Dermatitis and eczema
AMIODARONE	Disturbances in initiating and maintaining sleep
AMIODARONE	Dyskinesias and movement disorders NEC
AMIODARONE	Dyspeptic signs and symptoms
AMIODARONE	Erythemas
AMIODARONE	Fibrosis NEC
AMIODARONE	Gait disturbances
AMIODARONE	Gastrointestinal atonic and hypomotility disorders NEC
AMIODARONE	General signs and symptoms NEC
AMIODARONE	Heart failures NEC
AMIODARONE	Hepatobiliary signs and symptoms
AMIODARONE	Hepatocellular damage and hepatitis NEC
AMIODARONE	Lower respiratory tract and lung infections
AMIODARONE	Lower respiratory tract infections NEC
AMIODARONE	Lower respiratory tract inflammatory and immunologic conditions
AMIODARONE	Metabolic disorders NEC
AMIODARONE	Nausea and vomiting symptoms
AMIODARONE	Neurologic visual problems NEC
AMIODARONE	Neurological signs and symptoms NEC
AMIODARONE	Neutropenias
AMIODARONE	Non-site specific necrosis and vascular insufficiency NEC
AMIODARONE	Pain and discomfort NEC
AMIODARONE	Parenchymal lung disorders NEC
AMIODARONE	Peripheral embolism and thrombosis
AMIODARONE	Peripheral neuropathies NEC
AMIODARONE	Peripheral vascular disorders NEC
AMIODARONE	Photosensitivity conditions
AMIODARONE	Pneumothorax and pleural effusions NEC
AMIODARONE	Poisoning and toxicity
AMIODARONE	Pruritus NEC
AMIODARONE	Rashes, eruptions and exanthems NEC
AMIODARONE	Rate and rhythm disorders NEC
AMIODARONE	Renal failure and impairment
AMIODARONE	Respiratory tract disorders NEC
AMIODARONE	Skin neoplasms malignant and unspecified (excl melanoma)
AMIODARONE	Skin vasomotor conditions
AMIODARONE	Supraventricular arrhythmias
AMIODARONE	Thrombocytopenias
AMIODARONE	Thyroid hyperfunction disorders
AMIODARONE	Thyroid hypofunction disorders
AMIODARONE	Tremor (excl congenital)
AMIODARONE	Vascular hypotensive disorders
AMIODARONE	Ventricular arrhythmias and cardiac arrest
AMITRIPTYLINE	Anxiety symptoms
AMITRIPTYLINE	Cardiac signs and symptoms NEC
AMITRIPTYLINE	Circulatory collapse and shock
AMITRIPTYLINE	Coma states
AMITRIPTYLINE	Confusion and disorientation
AMITRIPTYLINE	Disturbances in consciousness NEC
AMITRIPTYLINE	Disturbances in initiating and maintaining sleep
AMITRIPTYLINE	Gastrointestinal atonic and hypomotility disorders NEC
AMITRIPTYLINE	General signs and symptoms NEC
AMITRIPTYLINE	Headaches NEC
AMITRIPTYLINE	Mental disorders NEC
AMITRIPTYLINE	Neurological signs and symptoms NEC
AMLODIPINE	Acute and chronic pancreatitis
AMLODIPINE	Alopecias
AMLODIPINE	Amnestic symptoms
AMLODIPINE	Angioedemas
AMLODIPINE	Asthenic conditions
AMLODIPINE	Bladder and urethral symptoms
AMLODIPINE	Bronchospasm and obstruction
AMLODIPINE	Bruising, ecchymosis and purpura
AMLODIPINE	Bullous conditions
AMLODIPINE	Cardiac signs and symptoms NEC
AMLODIPINE	Cerebellar coordination and balance disturbances
AMLODIPINE	Cerebrovascular and spinal vascular disorders NEC
AMLODIPINE	Cholestasis and jaundice
AMLODIPINE	Circulatory collapse and shock
AMLODIPINE	Coronary necrosis and vascular insufficiency
AMLODIPINE	Coughing and associated symptoms
AMLODIPINE	Dermal and epidermal conditions NEC
AMLODIPINE	Dermatitis and eczema
AMLODIPINE	Disturbances in consciousness NEC
AMLODIPINE	Disturbances in initiating and maintaining sleep
AMLODIPINE	Erythemas
AMLODIPINE	Feelings and sensations NEC
AMLODIPINE	Gastrointestinal atonic and hypomotility disorders NEC
AMLODIPINE	Gastrointestinal signs and symptoms NEC
AMLODIPINE	General nutritional disorders NEC
AMLODIPINE	General signs and symptoms NEC
AMLODIPINE	Haemolyses NEC
AMLODIPINE	Haemorrhages NEC
AMLODIPINE	Headaches NEC
AMLODIPINE	Hepatocellular damage and hepatitis NEC
AMLODIPINE	Ischaemic coronary artery disorders
AMLODIPINE	Joint related signs and symptoms
AMLODIPINE	Leukopenias NEC
AMLODIPINE	Memory loss (excl dementia)
AMLODIPINE	Migraine headaches
AMLODIPINE	Mood disorders NEC
AMLODIPINE	Muscle pains
AMLODIPINE	Musculoskeletal and connective tissue pain and discomfort
AMLODIPINE	Nasal disorders NEC
AMLODIPINE	Nausea and vomiting symptoms
AMLODIPINE	Neurologic visual problems NEC
AMLODIPINE	Neurological signs and symptoms NEC
AMLODIPINE	Non-site specific necrosis and vascular insufficiency NEC
AMLODIPINE	Ocular disorders NEC
AMLODIPINE	Olfactory nerve disorders
AMLODIPINE	Oral dryness and saliva altered
AMLODIPINE	Pain and discomfort NEC
AMLODIPINE	Peripheral vascular disorders NEC
AMLODIPINE	Pruritus NEC
AMLODIPINE	Purpura and related conditions
AMLODIPINE	Purpuras (excl thrombocytopenic)
AMLODIPINE	Rashes, eruptions and exanthems NEC
AMLODIPINE	Rate and rhythm disorders NEC
AMLODIPINE	Respiratory signs and symptoms NEC
AMLODIPINE	Respiratory tract disorders NEC
AMLODIPINE	Sexual function and fertility disorders NEC
AMLODIPINE	Skin vasomotor conditions
AMLODIPINE	Supraventricular arrhythmias
AMLODIPINE	Thrombocytopenias
AMLODIPINE	Tremor (excl congenital)
AMLODIPINE	Trophic disorders
AMLODIPINE	Upper respiratory tract infections
AMLODIPINE	Upper respiratory tract infections NEC
AMLODIPINE	Vasculitides
AMLODIPINE	Vasculitides NEC
AMLODIPINE	Ventricular arrhythmias and cardiac arrest
AMLODIPINE	Visual disorders NEC
AMOXICILLIN	Allergic conditions NEC
AMOXICILLIN	Allergies to foods, food additives, drugs and other chemicals
AMOXICILLIN	Anxiety symptoms
AMOXICILLIN	Arthropathies NEC
AMOXICILLIN	Bronchospasm and obstruction
AMOXICILLIN	Bruising, ecchymosis and purpura
AMOXICILLIN	Bullous conditions
AMOXICILLIN	Candida infections
AMOXICILLIN	Cardiac signs and symptoms NEC
AMOXICILLIN	Cholestasis and jaundice
AMOXICILLIN	Circulatory collapse and shock
AMOXICILLIN	Dermal and epidermal conditions NEC
AMOXICILLIN	Dermatitis and eczema
AMOXICILLIN	Disturbances in initiating and maintaining sleep
AMOXICILLIN	Endocardial bacterial infections
AMOXICILLIN	Erythemas
AMOXICILLIN	Gastrointestinal and abdominal pains (excl oral and throat)
AMOXICILLIN	Haemolyses NEC
AMOXICILLIN	Headaches NEC
AMOXICILLIN	Hepatocellular damage and hepatitis NEC
AMOXICILLIN	Immune and associated conditions NEC
AMOXICILLIN	Inflammatory disorders following infection
AMOXICILLIN	Nausea and vomiting symptoms
AMOXICILLIN	Neurological signs and symptoms NEC
AMOXICILLIN	Neutropenias
AMOXICILLIN	Pain and discomfort NEC
AMOXICILLIN	Poisoning and toxicity
AMOXICILLIN	Purpura and related conditions
AMOXICILLIN	Purpuras (excl thrombocytopenic)
AMOXICILLIN	Rashes, eruptions and exanthems NEC
AMOXICILLIN	Renal failure and impairment
AMOXICILLIN	Thrombocytopenias
AMOXICILLIN	Tremor (excl congenital)
AMOXICILLIN	Urinary abnormalities
AMOXICILLIN	Urticarias
AMOXICILLIN	Vasculitides
AMOXICILLIN	Vasculitides NEC
AMPHOTERICIN B	Allergies to foods, food additives, drugs and other chemicals
AMPHOTERICIN B	Antidiuretic hormone related conditions
AMPHOTERICIN B	Asthenic conditions
AMPHOTERICIN B	Breathing abnormalities
AMPHOTERICIN B	Circulatory collapse and shock
AMPHOTERICIN B	Coma states
AMPHOTERICIN B	Disturbances in consciousness NEC
AMPHOTERICIN B	Erythemas
AMPHOTERICIN B	Feelings and sensations NEC
AMPHOTERICIN B	General signs and symptoms NEC
AMPHOTERICIN B	Hepatic failure and associated disorders
AMPHOTERICIN B	Hepatocellular damage and hepatitis NEC
AMPHOTERICIN B	Injection site reactions
AMPHOTERICIN B	Ischaemic coronary artery disorders
AMPHOTERICIN B	Metabolic acidoses (excl diabetic acidoses)
AMPHOTERICIN B	Muscle related signs and symptoms NEC
AMPHOTERICIN B	Nephropathies and tubular disorders NEC
AMPHOTERICIN B	Neutropenias
AMPHOTERICIN B	Non-site specific procedural complications
AMPHOTERICIN B	Pain and discomfort NEC
AMPHOTERICIN B	Poisoning and toxicity
AMPHOTERICIN B	Rashes, eruptions and exanthems NEC
AMPHOTERICIN B	Rate and rhythm disorders NEC
AMPHOTERICIN B	Renal failure and impairment
AMPHOTERICIN B	Respiratory signs and symptoms NEC
AMPHOTERICIN B	Thrombocytopenias
AMPICILLIN	Rashes, eruptions and exanthems NEC
AMPRENAVIR	Gastrointestinal and abdominal pains (excl oral and throat)
AMPRENAVIR	Nausea and vomiting symptoms
ANAGRELIDE	Cardiac signs and symptoms NEC
ANAGRELIDE	Muscle related signs and symptoms NEC
ANAGRELIDE	Myocardial disorders NEC
ANAGRELIDE	Pulmonary hypertensions
ANAGRELIDE	Rate and rhythm disorders NEC
ANAGRELIDE	Renal failure and impairment
ANASTROZOLE	Allergic conditions NEC
ANASTROZOLE	Asthenic conditions
ANASTROZOLE	Benign and malignant breast neoplasms
ANASTROZOLE	Cholestasis and jaundice
ANASTROZOLE	Dermal and epidermal conditions NEC
ANASTROZOLE	General signs and symptoms NEC
ANASTROZOLE	Haemolyses NEC
ANASTROZOLE	Infections NEC
ANASTROZOLE	Nausea and vomiting symptoms
ARGATROBAN	Central nervous system haemorrhages and cerebrovascular accidents
ARGATROBAN	Coagulopathies
ARGATROBAN	Ischaemic coronary artery disorders
ARGATROBAN	Nausea and vomiting symptoms
ARGATROBAN	Pain and discomfort NEC
ARGATROBAN	Respiratory signs and symptoms NEC
ARGATROBAN	Supraventricular arrhythmias
ARGATROBAN	Vascular hypotensive disorders
ARGATROBAN	Ventricular arrhythmias and cardiac arrest
ARIPIPRAZOLE	Anxiety symptoms
ARIPIPRAZOLE	Asthenic conditions
ARIPIPRAZOLE	Behaviour and socialisation disturbances
ARIPIPRAZOLE	Body temperature altered
ARIPIPRAZOLE	Breathing abnormalities
ARIPIPRAZOLE	Cardiac conduction disorders
ARIPIPRAZOLE	Cardiac signs and symptoms NEC
ARIPIPRAZOLE	Cerebellar coordination and balance disturbances
ARIPIPRAZOLE	Cholestasis and jaundice
ARIPIPRAZOLE	Circulatory collapse and shock
ARIPIPRAZOLE	Conditions associated with abnormal gas exchange
ARIPIPRAZOLE	Confusion and disorientation
ARIPIPRAZOLE	Coronary necrosis and vascular insufficiency
ARIPIPRAZOLE	Cortical dysfunction NEC
ARIPIPRAZOLE	Death and sudden death
ARIPIPRAZOLE	Dermal and epidermal conditions NEC
ARIPIPRAZOLE	Diabetic complications NEC
ARIPIPRAZOLE	Disturbances in consciousness NEC
ARIPIPRAZOLE	Disturbances in initiating and maintaining sleep
ARIPIPRAZOLE	Dystonias
ARIPIPRAZOLE	Erection and ejaculation conditions and disorders
ARIPIPRAZOLE	Gastrointestinal signs and symptoms NEC
ARIPIPRAZOLE	General signs and symptoms NEC
ARIPIPRAZOLE	Haemolyses NEC
ARIPIPRAZOLE	Infections NEC
ARIPIPRAZOLE	Ischaemic coronary artery disorders
ARIPIPRAZOLE	Mood alterations with depressive symptoms
ARIPIPRAZOLE	Mood disorders NEC
ARIPIPRAZOLE	Muscle tone abnormal
ARIPIPRAZOLE	Muscle tone abnormalities
ARIPIPRAZOLE	Nausea and vomiting symptoms
ARIPIPRAZOLE	Neurologic visual problems NEC
ARIPIPRAZOLE	Neurological signs and symptoms NEC
ARIPIPRAZOLE	Non-site specific injuries NEC
ARIPIPRAZOLE	Ocular disorders NEC
ARIPIPRAZOLE	Parkinson's disease and parkinsonism
ARIPIPRAZOLE	Perception disturbances
ARIPIPRAZOLE	Peripheral vascular disorders NEC
ARIPIPRAZOLE	Psychotic disorder NEC
ARIPIPRAZOLE	Rate and rhythm disorders NEC
ARIPIPRAZOLE	Seizures and seizure disorders NEC
ARIPIPRAZOLE	Sepsis, bacteraemia, viraemia and fungaemia NEC
ARIPIPRAZOLE	Skeletal and cardiac muscle analyses
ARIPIPRAZOLE	Skin vasomotor conditions
ARIPIPRAZOLE	Suicidal and self-injurious behaviour
ARIPIPRAZOLE	Total fluid volume decreased
ARIPIPRAZOLE	Tremor (excl congenital)
ARIPIPRAZOLE	Upper respiratory tract signs and symptoms
ARIPIPRAZOLE	Vascular hypertensive disorders NEC
ARIPIPRAZOLE	Vascular hypotensive disorders
ARIPIPRAZOLE	Ventricular arrhythmias and cardiac arrest
ARIPIPRAZOLE	Visual disorders NEC
ARSENIC TRIOXIDE	Breathing abnormalities
ARSENIC TRIOXIDE	Cardiac signs and symptoms NEC
ARSENIC TRIOXIDE	Circulatory collapse and shock
ARSENIC TRIOXIDE	Coma states
ARSENIC TRIOXIDE	Conditions associated with abnormal gas exchange
ARSENIC TRIOXIDE	Coughing and associated symptoms
ARSENIC TRIOXIDE	Disturbances in consciousness NEC
ARSENIC TRIOXIDE	Febrile disorders
ARSENIC TRIOXIDE	General signs and symptoms NEC
ARSENIC TRIOXIDE	Haemorrhages NEC
ARSENIC TRIOXIDE	Ischaemic coronary artery disorders
ARSENIC TRIOXIDE	Lower respiratory tract and lung infections
ARSENIC TRIOXIDE	Lower respiratory tract infections NEC
ARSENIC TRIOXIDE	Marrow depression and hypoplastic anaemias
ARSENIC TRIOXIDE	Nausea and vomiting symptoms
ARSENIC TRIOXIDE	Neurological signs and symptoms NEC
ARSENIC TRIOXIDE	Pain and discomfort NEC
ARSENIC TRIOXIDE	Peripheral vascular disorders NEC
ARSENIC TRIOXIDE	Pneumothorax and pleural effusions NEC
ARSENIC TRIOXIDE	Poisoning and toxicity
ARSENIC TRIOXIDE	Rashes, eruptions and exanthems NEC
ARSENIC TRIOXIDE	Renal failure and impairment
ARSENIC TRIOXIDE	Respiratory signs and symptoms NEC
ARSENIC TRIOXIDE	Sepsis, bacteraemia, viraemia and fungaemia NEC
ARSENIC TRIOXIDE	Vascular hypotensive disorders
ARSENIC TRIOXIDE	Ventricular arrhythmias and cardiac arrest
ATAZANAVIR	Abdominal and gastrointestinal infections
ATAZANAVIR	Acute and chronic pancreatitis
ATAZANAVIR	Allergic conditions NEC
ATAZANAVIR	Alopecias
ATAZANAVIR	Angioedemas
ATAZANAVIR	Asthenic conditions
ATAZANAVIR	Bronchospasm and obstruction
ATAZANAVIR	Cardiac conduction disorders
ATAZANAVIR	Cardiac signs and symptoms NEC
ATAZANAVIR	Cholecystitis and cholelithiasis
ATAZANAVIR	Cholestasis and jaundice
ATAZANAVIR	Circulatory collapse and shock
ATAZANAVIR	Colitis (excl infective)
ATAZANAVIR	Conditions associated with abnormal gas exchange
ATAZANAVIR	Dermal and epidermal conditions NEC
ATAZANAVIR	Disturbances in consciousness NEC
ATAZANAVIR	Dyssomnias
ATAZANAVIR	Gastric and gastroenteric infections
ATAZANAVIR	Gastrointestinal and abdominal pains (excl oral and throat)
ATAZANAVIR	General nutritional disorders NEC
ATAZANAVIR	General signs and symptoms NEC
ATAZANAVIR	Haemolyses NEC
ATAZANAVIR	Headaches NEC
ATAZANAVIR	Hepatobiliary signs and symptoms
ATAZANAVIR	Hepatocellular damage and hepatitis NEC
ATAZANAVIR	Inner ear signs and symptoms
ATAZANAVIR	Ischaemic coronary artery disorders
ATAZANAVIR	Lipid metabolism and deposit disorders NEC
ATAZANAVIR	Lipodystrophies
ATAZANAVIR	Metabolic acidoses (excl diabetic acidoses)
ATAZANAVIR	Muscle pains
ATAZANAVIR	Musculoskeletal and connective tissue pain and discomfort
ATAZANAVIR	Myopathies
ATAZANAVIR	Nausea and vomiting symptoms
ATAZANAVIR	Neurological signs and symptoms NEC
ATAZANAVIR	Neutropenias
ATAZANAVIR	Paraesthesias and dysaesthesias
ATAZANAVIR	Rashes, eruptions and exanthems NEC
ATAZANAVIR	Renal failure and impairment
ATAZANAVIR	Total fluid volume decreased
ATAZANAVIR	Urinary tract signs and symptoms NEC
ATAZANAVIR	Urticarias
ATENOLOL	Allergic conditions NEC
ATENOLOL	Allergies to foods, food additives, drugs and other chemicals
ATENOLOL	Alopecias
ATENOLOL	Angioedemas
ATENOLOL	Anxiety symptoms
ATENOLOL	Arthropathies NEC
ATENOLOL	Asthenic conditions
ATENOLOL	Auditory nerve disorders
ATENOLOL	Breathing abnormalities
ATENOLOL	Bronchospasm and obstruction
ATENOLOL	Cardiac signs and symptoms NEC
ATENOLOL	Cerebellar coordination and balance disturbances
ATENOLOL	Cholestasis and jaundice
ATENOLOL	Circulatory collapse and shock
ATENOLOL	Coughing and associated symptoms
ATENOLOL	Dermal and epidermal conditions NEC
ATENOLOL	Disturbances in consciousness NEC
ATENOLOL	Disturbances in initiating and maintaining sleep
ATENOLOL	Dyssomnias
ATENOLOL	Erythemas
ATENOLOL	Feelings and sensations NEC
ATENOLOL	Gait disturbances
ATENOLOL	Gastrointestinal and abdominal pains (excl oral and throat)
ATENOLOL	Gastrointestinal signs and symptoms NEC
ATENOLOL	General signs and symptoms NEC
ATENOLOL	Haemolyses NEC
ATENOLOL	Headaches NEC
ATENOLOL	Heart failures NEC
ATENOLOL	Hepatocellular damage and hepatitis NEC
ATENOLOL	Infections NEC
ATENOLOL	Inflammatory disorders following infection
ATENOLOL	Inner ear signs and symptoms
ATENOLOL	Ischaemic coronary artery disorders
ATENOLOL	Joint related signs and symptoms
ATENOLOL	Lower respiratory tract and lung infections
ATENOLOL	Lower respiratory tract infections NEC
ATENOLOL	Mood disorders NEC
ATENOLOL	Muscle pains
ATENOLOL	Myocardial disorders NEC
ATENOLOL	Nasal disorders NEC
ATENOLOL	Nausea and vomiting symptoms
ATENOLOL	Neurological signs and symptoms NEC
ATENOLOL	Pain and discomfort NEC
ATENOLOL	Peripheral vascular disorders NEC
ATENOLOL	Peripheral vasoconstriction, necrosis and vascular insufficiency
ATENOLOL	Pruritus NEC
ATENOLOL	Psoriatic conditions
ATENOLOL	Rashes, eruptions and exanthems NEC
ATENOLOL	Rate and rhythm disorders NEC
ATENOLOL	Renal failure and impairment
ATENOLOL	Respiratory signs and symptoms NEC
ATENOLOL	Respiratory tract infections NEC
ATENOLOL	Skin vasomotor conditions
ATENOLOL	Supraventricular arrhythmias
ATENOLOL	Tremor (excl congenital)
ATENOLOL	Vascular hypertensive disorders NEC
ATENOLOL	Vascular hypotensive disorders
ATENOLOL	Ventricular arrhythmias and cardiac arrest
ATENOLOL	Vertigos NEC
ATOMOXETINE	Pruritus NEC
ATORVASTATIN	Asthenic conditions
ATORVASTATIN	Disturbances in initiating and maintaining sleep
ATORVASTATIN	Dyspeptic signs and symptoms
ATORVASTATIN	Gastrointestinal and abdominal pains (excl oral and throat)
ATORVASTATIN	Gastrointestinal atonic and hypomotility disorders NEC
ATORVASTATIN	Genitourinary tract infections and inflammations NEC
ATORVASTATIN	Ischaemic coronary artery disorders
ATORVASTATIN	Muscle infections and inflammations
ATORVASTATIN	Muscle pains
ATORVASTATIN	Muscle related signs and symptoms NEC
ATORVASTATIN	Musculoskeletal and connective tissue pain and discomfort
ATORVASTATIN	Myopathies
ATORVASTATIN	Pain and discomfort NEC
ATORVASTATIN	Respiratory signs and symptoms NEC
ATORVASTATIN	Urinary tract infections
ATOVAQUONE	Allergic conditions NEC
ATOVAQUONE	Asthenic conditions
ATOVAQUONE	Bullous conditions
ATOVAQUONE	Rashes, eruptions and exanthems NEC
ATROPINE	Breathing abnormalities
ATROPINE	Confusion and disorientation
ATROPINE	Coronary necrosis and vascular insufficiency
ATROPINE	Disturbances in consciousness NEC
ATROPINE	Ischaemic coronary artery disorders
ATROPINE	Neurologic visual problems NEC
ATROPINE	Pain and discomfort NEC
ATROPINE	Respiratory signs and symptoms NEC
ATROPINE	Supraventricular arrhythmias
AZATHIOPRINE	Acute and chronic pancreatitis
AZATHIOPRINE	Allergic conditions NEC
AZATHIOPRINE	Asthenic conditions
AZATHIOPRINE	Bruising, ecchymosis and purpura
AZATHIOPRINE	Death and sudden death
AZATHIOPRINE	Dermal and epidermal conditions NEC
AZATHIOPRINE	Gastrointestinal and abdominal pains (excl oral and throat)
AZATHIOPRINE	Hepatocellular damage and hepatitis NEC
AZATHIOPRINE	Infections NEC
AZATHIOPRINE	Joint related signs and symptoms
AZATHIOPRINE	Leukopenias NEC
AZATHIOPRINE	Lower respiratory tract and lung infections
AZATHIOPRINE	Lower respiratory tract infections NEC
AZATHIOPRINE	Lymphomas unspecified NEC
AZATHIOPRINE	Marrow depression and hypoplastic anaemias
AZATHIOPRINE	Nausea and vomiting symptoms
AZATHIOPRINE	Pain and discomfort NEC
AZATHIOPRINE	Purpura and related conditions
AZATHIOPRINE	Purpuras (excl thrombocytopenic)
AZATHIOPRINE	Rashes, eruptions and exanthems NEC
AZATHIOPRINE	Thrombocytopenias
AZATHIOPRINE	Vasculitides
AZATHIOPRINE	Vasculitides NEC
AZITHROMYCIN	Abdominal and gastrointestinal infections
AZITHROMYCIN	Acute and chronic pancreatitis
AZITHROMYCIN	Allergic conditions NEC
AZITHROMYCIN	Allergies to foods, food additives, drugs and other chemicals
AZITHROMYCIN	Angioedemas
AZITHROMYCIN	Anxiety symptoms
AZITHROMYCIN	Asthenic conditions
AZITHROMYCIN	Auditory nerve disorders
AZITHROMYCIN	Behaviour and socialisation disturbances
AZITHROMYCIN	Bladder and urethral symptoms
AZITHROMYCIN	Bronchospasm and obstruction
AZITHROMYCIN	Bullous conditions
AZITHROMYCIN	Cardiac signs and symptoms NEC
AZITHROMYCIN	Cholestasis and jaundice
AZITHROMYCIN	Circulatory collapse and shock
AZITHROMYCIN	Colitis (excl infective)
AZITHROMYCIN	Coughing and associated symptoms
AZITHROMYCIN	Death and sudden death
AZITHROMYCIN	Dermal and epidermal conditions NEC
AZITHROMYCIN	Dermatitis and eczema
AZITHROMYCIN	Disturbances in consciousness NEC
AZITHROMYCIN	Disturbances in initiating and maintaining sleep
AZITHROMYCIN	Dyskinesias and movement disorders NEC
AZITHROMYCIN	Eosinophilic disorders
AZITHROMYCIN	Erythemas
AZITHROMYCIN	Feelings and sensations NEC
AZITHROMYCIN	Flatulence, bloating and distension
AZITHROMYCIN	Gastritis (excl infective)
AZITHROMYCIN	Gastrointestinal and abdominal pains (excl oral and throat)
AZITHROMYCIN	Gastrointestinal inflammatory disorders NEC
AZITHROMYCIN	General signs and symptoms NEC
AZITHROMYCIN	Glomerulonephritis and nephrotic syndrome
AZITHROMYCIN	Haemolyses NEC
AZITHROMYCIN	Headaches NEC
AZITHROMYCIN	Hearing losses
AZITHROMYCIN	Hepatic failure and associated disorders
AZITHROMYCIN	Hepatocellular damage and hepatitis NEC
AZITHROMYCIN	Inflammations
AZITHROMYCIN	Inflammatory disorders following infection
AZITHROMYCIN	Inner ear signs and symptoms
AZITHROMYCIN	Intestinal infections
AZITHROMYCIN	Ischaemic coronary artery disorders
AZITHROMYCIN	Joint related signs and symptoms
AZITHROMYCIN	Lower respiratory tract and lung infections
AZITHROMYCIN	Lower respiratory tract infections NEC
AZITHROMYCIN	Muscle related signs and symptoms NEC
AZITHROMYCIN	Nasal disorders NEC
AZITHROMYCIN	Nausea and vomiting symptoms
AZITHROMYCIN	Neurological signs and symptoms NEC
AZITHROMYCIN	Neutropenias
AZITHROMYCIN	Ocular disorders NEC
AZITHROMYCIN	Ocular infections, inflammations and associated manifestations
AZITHROMYCIN	Olfactory nerve disorders
AZITHROMYCIN	Pain and discomfort NEC
AZITHROMYCIN	Pneumothorax and pleural effusions NEC
AZITHROMYCIN	Poisoning and toxicity
AZITHROMYCIN	Pruritus NEC
AZITHROMYCIN	Rashes, eruptions and exanthems NEC
AZITHROMYCIN	Rate and rhythm disorders NEC
AZITHROMYCIN	Renal failure and impairment
AZITHROMYCIN	Respiratory signs and symptoms NEC
AZITHROMYCIN	Stomatitis and ulceration
AZITHROMYCIN	Total fluid volume decreased
AZITHROMYCIN	Transfusion related complications
AZITHROMYCIN	Upper respiratory tract infections
AZITHROMYCIN	Upper respiratory tract infections NEC
AZITHROMYCIN	Urticarias
AZITHROMYCIN	Vascular hypotensive disorders
AZITHROMYCIN	Vasculitides
AZITHROMYCIN	Ventricular arrhythmias and cardiac arrest
AZITHROMYCIN	Vertigos NEC
AZTREONAM	Angioedemas
AZTREONAM	Erythemas
AZTREONAM	Pruritus NEC
AZTREONAM	Rashes, eruptions and exanthems NEC
BACLOFEN	Anxiety symptoms
BACLOFEN	Apocrine and eccrine gland disorders
BACLOFEN	Appetite disorders
BACLOFEN	Asthenic conditions
BACLOFEN	Autonomic nervous system disorders
BACLOFEN	Behaviour and socialisation disturbances
BACLOFEN	Bladder and urethral symptoms
BACLOFEN	Body temperature altered
BACLOFEN	Breathing abnormalities
BACLOFEN	Cardiac signs and symptoms NEC
BACLOFEN	Central nervous system inflammatory disorders NEC
BACLOFEN	Circulatory collapse and shock
BACLOFEN	Coma states
BACLOFEN	Confusion and disorientation
BACLOFEN	Death and sudden death
BACLOFEN	Disturbances in consciousness NEC
BACLOFEN	Disturbances in initiating and maintaining sleep
BACLOFEN	Dyskinesias and movement disorders NEC
BACLOFEN	Dyspeptic signs and symptoms
BACLOFEN	Dyssomnias
BACLOFEN	Emotional and mood disturbances NEC
BACLOFEN	Flatulence, bloating and distension
BACLOFEN	Gastrointestinal and abdominal pains (excl oral and throat)
BACLOFEN	Gastrointestinal signs and symptoms NEC
BACLOFEN	General signs and symptoms NEC
BACLOFEN	Headaches NEC
BACLOFEN	Ischaemic coronary artery disorders
BACLOFEN	Lower respiratory tract and lung infections
BACLOFEN	Lower respiratory tract infections NEC
BACLOFEN	Mood disorders NEC
BACLOFEN	Muscle related signs and symptoms NEC
BACLOFEN	Muscle tone abnormal
BACLOFEN	Muscle tone abnormalities
BACLOFEN	Musculoskeletal and connective tissue pain and discomfort
BACLOFEN	Nausea and vomiting symptoms
BACLOFEN	Neurological signs and symptoms NEC
BACLOFEN	Non-site specific procedural complications
BACLOFEN	Ocular sensation disorders
BACLOFEN	Ocular signs and symptoms NEC
BACLOFEN	Oral dryness and saliva altered
BACLOFEN	Pain and discomfort NEC
BACLOFEN	Pruritus NEC
BACLOFEN	Renal failure and impairment
BACLOFEN	Respiratory signs and symptoms NEC
BACLOFEN	Seizures and seizure disorders NEC
BACLOFEN	Speech and language abnormalities
BACLOFEN	Speech articulation and rhythm disturbances
BACLOFEN	Substance-related disorders
BACLOFEN	Total fluid volume decreased
BACLOFEN	Tremor (excl congenital)
BACLOFEN	Urinary abnormalities
BACLOFEN	Vascular hypotensive disorders
BENAZEPRIL	Allergic conditions NEC
BENAZEPRIL	Bronchospasm and obstruction
BENAZEPRIL	Rashes, eruptions and exanthems NEC
BENZONATATE	Cardiac signs and symptoms NEC
BENZONATATE	Disturbances in consciousness NEC
BETAXOLOL	Disturbances in consciousness NEC
BEXAROTENE	Pneumothorax and pleural effusions NEC
BICALUTAMIDE	Angioedemas
BISOPROLOL	Circulatory collapse and shock
BISOPROLOL	Coronary necrosis and vascular insufficiency
BISOPROLOL	Disturbances in consciousness NEC
BISOPROLOL	Rate and rhythm disorders NEC
BISOPROLOL	Supraventricular arrhythmias
BISOPROLOL	Ventricular arrhythmias and cardiac arrest
BORTEZOMIB	Asthenic conditions
BORTEZOMIB	Nausea and vomiting symptoms
BORTEZOMIB	Thrombocytopenias
BOSENTAN	Asthenic conditions
BOSENTAN	Breathing abnormalities
BOSENTAN	Cholestasis and jaundice
BOSENTAN	Dermal and epidermal conditions NEC
BOSENTAN	Disturbances in consciousness NEC
BOSENTAN	Flatulence, bloating and distension
BOSENTAN	Haemolyses NEC
BOSENTAN	Haemorrhages NEC
BOSENTAN	Hepatocellular damage and hepatitis NEC
BOSENTAN	Marrow depression and hypoplastic anaemias
BOSENTAN	Mood disorders NEC
BOSENTAN	Nasal disorders NEC
BOSENTAN	Tissue enzyme analyses NEC
BOSENTAN	Vascular hypotensive disorders
BOSENTAN	White blood cell analyses
BUDESONIDE	Allergic conditions NEC
BUDESONIDE	Angioedemas
BUDESONIDE	Bronchospasm and obstruction
BUDESONIDE	Coughing and associated symptoms
BUDESONIDE	General signs and symptoms NEC
BUMETANIDE	Asthenic conditions
BUMETANIDE	Bullous conditions
BUMETANIDE	Cardiac signs and symptoms NEC
BUMETANIDE	Circulatory collapse and shock
BUMETANIDE	Renal failure and impairment
BUMETANIDE	Total fluid volume decreased
BUPIVACAINE	Allergic conditions NEC
BUPIVACAINE	Anxiety symptoms
BUPIVACAINE	Apocrine and eccrine gland disorders
BUPIVACAINE	Asthenic conditions
BUPIVACAINE	Autonomic nervous system disorders
BUPIVACAINE	Bladder and urethral symptoms
BUPIVACAINE	Blood gas and acid base analyses
BUPIVACAINE	Breathing abnormalities
BUPIVACAINE	Central nervous system haemorrhages and cerebrovascular accidents
BUPIVACAINE	Central nervous system inflammatory disorders NEC
BUPIVACAINE	Cerebrovascular and spinal necrosis and vascular insufficiency
BUPIVACAINE	Circulatory collapse and shock
BUPIVACAINE	Disturbances in consciousness NEC
BUPIVACAINE	Dyssomnias
BUPIVACAINE	Feelings and sensations NEC
BUPIVACAINE	General signs and symptoms NEC
BUPIVACAINE	Headaches NEC
BUPIVACAINE	Mood disorders NEC
BUPIVACAINE	Muscle related signs and symptoms NEC
BUPIVACAINE	Musculoskeletal and connective tissue pain and discomfort
BUPIVACAINE	Nausea and vomiting symptoms
BUPIVACAINE	Neurologic visual problems NEC
BUPIVACAINE	Neurological and psychiatric procedural complications
BUPIVACAINE	Neurological signs and symptoms NEC
BUPIVACAINE	Paralysis and paresis (excl cranial nerve)
BUPIVACAINE	Peripheral vasoconstriction, necrosis and vascular insufficiency
BUPIVACAINE	Poisoning and toxicity
BUPIVACAINE	Rate and rhythm disorders NEC
BUPIVACAINE	Respiratory acidoses
BUPIVACAINE	Respiratory failures (excl neonatal)
BUPIVACAINE	Speech and language abnormalities
BUPIVACAINE	Speech articulation and rhythm disturbances
BUPIVACAINE	Spinal cord and nerve root disorders NEC
BUPIVACAINE	Supraventricular arrhythmias
BUPIVACAINE	Upper respiratory tract signs and symptoms
BUPIVACAINE	Vascular hypotensive disorders
BUPIVACAINE	Ventricular arrhythmias and cardiac arrest
BUPRENORPHINE	Autonomic nervous system disorders
BUPRENORPHINE	Bladder and urethral symptoms
BUPRENORPHINE	Gastrointestinal signs and symptoms NEC
BUPRENORPHINE	Infections NEC
BUPROPION	Abdominal and gastrointestinal infections
BUPROPION	Acnes
BUPROPION	Allergic conditions NEC
BUPROPION	Amnestic symptoms
BUPROPION	Angioedemas
BUPROPION	Anxiety symptoms
BUPROPION	Apocrine and eccrine gland disorders
BUPROPION	Asthenic conditions
BUPROPION	Autonomic nervous system disorders
BUPROPION	Behaviour and socialisation disturbances
BUPROPION	Bladder and urethral symptoms
BUPROPION	Breathing abnormalities
BUPROPION	Cerebellar coordination and balance disturbances
BUPROPION	Cognitive and attention disorders and disturbances NEC
BUPROPION	Confusion and disorientation
BUPROPION	Cortical dysfunction NEC
BUPROPION	Death and sudden death
BUPROPION	Deliria
BUPROPION	Disturbances in consciousness NEC
BUPROPION	Disturbances in initiating and maintaining sleep
BUPROPION	Dyskinesias and movement disorders NEC
BUPROPION	Emotional and mood disturbances NEC
BUPROPION	Feelings and sensations NEC
BUPROPION	Gait disturbances
BUPROPION	Gastrointestinal and abdominal pains (excl oral and throat)
BUPROPION	Gastrointestinal signs and symptoms NEC
BUPROPION	General nutritional disorders NEC
BUPROPION	General signs and symptoms NEC
BUPROPION	Headaches NEC
BUPROPION	Memory loss (excl dementia)
BUPROPION	Mental impairment (excl dementia and memory loss)
BUPROPION	Mood disorders NEC
BUPROPION	Muscle related signs and symptoms NEC
BUPROPION	Muscle tone abnormal
BUPROPION	Muscle tone abnormalities
BUPROPION	Nausea and vomiting symptoms
BUPROPION	Neurological signs and symptoms NEC
BUPROPION	Ocular disorders NEC
BUPROPION	Rashes, eruptions and exanthems NEC
BUPROPION	Sensory abnormalities NEC
BUPROPION	Suicidal and self-injurious behaviour
BUPROPION	Supraventricular arrhythmias
BUPROPION	Thinking disturbances
BUPROPION	Tremor (excl congenital)
BUPROPION	Urticarias
BUPROPION	Vascular hypertensive disorders NEC
BUSPIRONE	Behaviour and socialisation disturbances
BUSULFAN	Asthenic conditions
BUSULFAN	Bladder infections and inflammations
BUSULFAN	Breathing abnormalities
BUSULFAN	Dermal and epidermal conditions NEC
BUSULFAN	Disturbances in consciousness NEC
BUSULFAN	Dyssomnias
BUSULFAN	Erythemas
BUSULFAN	Febrile disorders
BUSULFAN	Gastrointestinal and abdominal pains (excl oral and throat)
BUSULFAN	General signs and symptoms NEC
BUSULFAN	Hepatobiliary signs and symptoms
BUSULFAN	Immune and associated conditions NEC
BUSULFAN	Infections NEC
BUSULFAN	Joint related signs and symptoms
BUSULFAN	Lower respiratory tract and lung infections
BUSULFAN	Lower respiratory tract infections NEC
BUSULFAN	Marrow depression and hypoplastic anaemias
BUSULFAN	Musculoskeletal and connective tissue pain and discomfort
BUSULFAN	Myocardial disorders NEC
BUSULFAN	Nausea and vomiting symptoms
BUSULFAN	Neurological signs and symptoms NEC
BUSULFAN	Neutropenias
BUSULFAN	Non-site specific embolism and thrombosis
BUSULFAN	Non-site specific necrosis and vascular insufficiency NEC
BUSULFAN	Non-site specific procedural complications
BUSULFAN	Pain and discomfort NEC
BUSULFAN	Pericardial disorders NEC
BUSULFAN	Pneumothorax and pleural effusions NEC
BUSULFAN	Poisoning and toxicity
BUSULFAN	Rashes, eruptions and exanthems NEC
BUSULFAN	Rate and rhythm disorders NEC
BUSULFAN	Renal failure and impairment
BUSULFAN	Respiratory acidoses
BUSULFAN	Respiratory failures (excl neonatal)
BUSULFAN	Sepsis, bacteraemia, viraemia and fungaemia NEC
BUSULFAN	Stomatitis and ulceration
BUSULFAN	Supraventricular arrhythmias
BUSULFAN	Urinary abnormalities
BUSULFAN	Urinary tract infections
BUSULFAN	Vascular hypotensive disorders
BUSULFAN	Ventricular arrhythmias and cardiac arrest
CABERGOLINE	Allergic conditions NEC
CABERGOLINE	Alopecias
CABERGOLINE	Anxiety symptoms
CABERGOLINE	Asthenic conditions
CABERGOLINE	Cardiac signs and symptoms NEC
CABERGOLINE	Circulatory collapse and shock
CABERGOLINE	Dental pain and sensation disorders
CABERGOLINE	Disturbances in consciousness NEC
CABERGOLINE	Dyskinesias and movement disorders NEC
CABERGOLINE	Dyspeptic signs and symptoms
CABERGOLINE	Dyssomnias
CABERGOLINE	Fibrosis NEC
CABERGOLINE	Gastrointestinal and abdominal pains (excl oral and throat)
CABERGOLINE	Gastrointestinal atonic and hypomotility disorders NEC
CABERGOLINE	General signs and symptoms NEC
CABERGOLINE	Haemorrhages NEC
CABERGOLINE	Headaches NEC
CABERGOLINE	Impulse control disorders
CABERGOLINE	Inner ear signs and symptoms
CABERGOLINE	Nausea and vomiting symptoms
CABERGOLINE	Neurologic visual problems NEC
CABERGOLINE	Neurological signs and symptoms NEC
CABERGOLINE	Noninfectious pericarditis
CABERGOLINE	Pain and discomfort NEC
CABERGOLINE	Parenchymal lung disorders NEC
CABERGOLINE	Pneumothorax and pleural effusions NEC
CABERGOLINE	Rashes, eruptions and exanthems NEC
CABERGOLINE	Rate and rhythm disorders NEC
CABERGOLINE	Respiratory acidoses
CABERGOLINE	Respiratory failures (excl neonatal)
CABERGOLINE	Respiratory tract disorders NEC
CABERGOLINE	Skin vasomotor conditions
CABERGOLINE	Upper respiratory tract infections
CABERGOLINE	Upper respiratory tract infections NEC
CABERGOLINE	Vascular hypotensive disorders
CANDESARTAN	Amniotic fluid and cavity disorders of pregnancy NEC
CANDESARTAN	Circulatory collapse and shock
CANDESARTAN	Congenital cardiac structural defects NEC
CANDESARTAN	Coronary necrosis and vascular insufficiency
CANDESARTAN	Ischaemic coronary artery disorders
CANDESARTAN	Muscle tone abnormal
CANDESARTAN	Muscle tone abnormalities
CANDESARTAN	Nephropathies and tubular disorders NEC
CANDESARTAN	Persistent foetal circulation disorders
CANDESARTAN	Pruritus NEC
CANDESARTAN	Renal failure and impairment
CANDESARTAN	Urinary abnormalities
CANDESARTAN	Urticarias
CANDESARTAN	Vascular malformations and acquired anomalies
CAPECITABINE	Abdominal and gastrointestinal infections
CAPECITABINE	Allergic conditions NEC
CAPECITABINE	Allergies to foods, food additives, drugs and other chemicals
CAPECITABINE	Alopecias
CAPECITABINE	Amnestic symptoms
CAPECITABINE	Anxiety symptoms
CAPECITABINE	Appetite disorders
CAPECITABINE	Asthenic conditions
CAPECITABINE	Autonomic nervous system disorders
CAPECITABINE	Bacterial infections NEC
CAPECITABINE	Behaviour and socialisation disturbances
CAPECITABINE	Bladder and urethral symptoms
CAPECITABINE	Bleeding tendencies
CAPECITABINE	Bone related signs and symptoms
CAPECITABINE	Breast disorders NEC
CAPECITABINE	Breathing abnormalities
CAPECITABINE	Bronchospasm and obstruction
CAPECITABINE	Bruising, ecchymosis and purpura
CAPECITABINE	Cardiac signs and symptoms NEC
CAPECITABINE	Central nervous system haemorrhages and cerebrovascular accidents
CAPECITABINE	Cerebellar coordination and balance disturbances
CAPECITABINE	Cerebrovascular and spinal vascular disorders NEC
CAPECITABINE	Cholestasis and jaundice
CAPECITABINE	Circulatory collapse and shock
CAPECITABINE	Cognitive and attention disorders and disturbances NEC
CAPECITABINE	Colitis (excl infective)
CAPECITABINE	Coma states
CAPECITABINE	Conjunctival infections, irritations and inflammations
CAPECITABINE	Coronary necrosis and vascular insufficiency
CAPECITABINE	Coughing and associated symptoms
CAPECITABINE	Death and sudden death
CAPECITABINE	Dermal and epidermal conditions NEC
CAPECITABINE	Dermatitis and eczema
CAPECITABINE	Disturbances in consciousness NEC
CAPECITABINE	Disturbances in initiating and maintaining sleep
CAPECITABINE	Erythemas
CAPECITABINE	Febrile disorders
CAPECITABINE	Feelings and sensations NEC
CAPECITABINE	Fungal infections NEC
CAPECITABINE	Gait disturbances
CAPECITABINE	Gastric ulcers and perforation
CAPECITABINE	Gastritis (excl infective)
CAPECITABINE	Gastrointestinal and abdominal pains (excl oral and throat)
CAPECITABINE	Gastrointestinal atonic and hypomotility disorders NEC
CAPECITABINE	Gastrointestinal inflammatory disorders NEC
CAPECITABINE	Gastrointestinal signs and symptoms NEC
CAPECITABINE	Gastrointestinal stenosis and obstruction NEC
CAPECITABINE	Gastrointestinal ulcers and perforation, site unspecified
CAPECITABINE	General signs and symptoms NEC
CAPECITABINE	Genitourinary tract infections and inflammations NEC
CAPECITABINE	Haemolyses NEC
CAPECITABINE	Haemorrhages NEC
CAPECITABINE	Headaches NEC
CAPECITABINE	Hearing losses
CAPECITABINE	Heart failure signs and symptoms
CAPECITABINE	Hepatic failure and associated disorders
CAPECITABINE	Hepatic fibrosis and cirrhosis
CAPECITABINE	Hepatobiliary signs and symptoms
CAPECITABINE	Hepatocellular damage and hepatitis NEC
CAPECITABINE	Hernias NEC
CAPECITABINE	Herpes viral infections
CAPECITABINE	Infections NEC
CAPECITABINE	Injection site reactions
CAPECITABINE	Ischaemic coronary artery disorders
CAPECITABINE	Joint related signs and symptoms
CAPECITABINE	Leukopenias NEC
CAPECITABINE	Lower respiratory tract and lung infections
CAPECITABINE	Lower respiratory tract infections NEC
CAPECITABINE	Lower respiratory tract signs and symptoms
CAPECITABINE	Marrow depression and hypoplastic anaemias
CAPECITABINE	Memory loss (excl dementia)
CAPECITABINE	Mental impairment (excl dementia and memory loss)
CAPECITABINE	Metabolic disorders NEC
CAPECITABINE	Muscle pains
CAPECITABINE	Musculoskeletal and connective tissue pain and discomfort
CAPECITABINE	Nail and nail bed conditions (excl infections and infestations)
CAPECITABINE	Nasal disorders NEC
CAPECITABINE	Nausea and vomiting symptoms
CAPECITABINE	Neurological signs and symptoms NEC
CAPECITABINE	Neutropenias
CAPECITABINE	Non-site specific embolism and thrombosis
CAPECITABINE	Non-site specific necrosis and vascular insufficiency NEC
CAPECITABINE	Oncologic complications and emergencies
CAPECITABINE	Oral dryness and saliva altered
CAPECITABINE	Oral soft tissue infections
CAPECITABINE	Pain and discomfort NEC
CAPECITABINE	Paralysis and paresis (excl cranial nerve)
CAPECITABINE	Pericardial disorders NEC
CAPECITABINE	Peripheral embolism and thrombosis
CAPECITABINE	Peripheral vasoconstriction, necrosis and vascular insufficiency
CAPECITABINE	Peritoneal and retroperitoneal disorders
CAPECITABINE	Pneumothorax and pleural effusions NEC
CAPECITABINE	Poisoning and toxicity
CAPECITABINE	Pulmonary embolism and thrombosis
CAPECITABINE	Pulmonary thrombotic and embolic conditions
CAPECITABINE	Purpura and related conditions
CAPECITABINE	Rashes, eruptions and exanthems NEC
CAPECITABINE	Rate and rhythm disorders NEC
CAPECITABINE	Renal disorders NEC
CAPECITABINE	Renal failure and impairment
CAPECITABINE	Respiratory signs and symptoms NEC
CAPECITABINE	Sensory abnormalities NEC
CAPECITABINE	Sepsis, bacteraemia, viraemia and fungaemia NEC
CAPECITABINE	Skin and subcutaneous tissue bacterial infections
CAPECITABINE	Skin and subcutaneous tissue infections NEC
CAPECITABINE	Skin and subcutaneous tissue viral infections
CAPECITABINE	Skin structures and soft tissue infections
CAPECITABINE	Speech and language abnormalities
CAPECITABINE	Speech articulation and rhythm disturbances
CAPECITABINE	Stomatitis and ulceration
CAPECITABINE	Supraventricular arrhythmias
CAPECITABINE	Thrombocytopenias
CAPECITABINE	Thyroid hypofunction disorders
CAPECITABINE	Total fluid volume decreased
CAPECITABINE	Total fluid volume increased
CAPECITABINE	Ulcers NEC
CAPECITABINE	Upper respiratory tract infections
CAPECITABINE	Upper respiratory tract infections NEC
CAPECITABINE	Upper respiratory tract signs and symptoms
CAPECITABINE	Urinary tract infections
CAPECITABINE	Urinary tract signs and symptoms NEC
CAPECITABINE	Vascular hypertensive disorders NEC
CAPECITABINE	Vascular hypotensive disorders
CAPECITABINE	Ventricular arrhythmias and cardiac arrest
CAPTOPRIL	Allergic conditions NEC
CAPTOPRIL	Asthenic conditions
CAPTOPRIL	Cardiac signs and symptoms NEC
CAPTOPRIL	Central nervous system haemorrhages and cerebrovascular accidents
CAPTOPRIL	Cerebellar coordination and balance disturbances
CAPTOPRIL	Cerebrovascular and spinal vascular disorders NEC
CAPTOPRIL	Cholestasis and jaundice
CAPTOPRIL	Circulatory collapse and shock
CAPTOPRIL	Coughing and associated symptoms
CAPTOPRIL	Dermal and epidermal conditions NEC
CAPTOPRIL	Eosinophilic disorders
CAPTOPRIL	Erythemas
CAPTOPRIL	General signs and symptoms NEC
CAPTOPRIL	Haemolyses NEC
CAPTOPRIL	Headaches NEC
CAPTOPRIL	Joint related signs and symptoms
CAPTOPRIL	Neurological signs and symptoms NEC
CAPTOPRIL	Non-site specific necrosis and vascular insufficiency NEC
CAPTOPRIL	Pruritus NEC
CAPTOPRIL	Rashes, eruptions and exanthems NEC
CAPTOPRIL	Renal failure and impairment
CAPTOPRIL	Site specific vascular disorders NEC
CAPTOPRIL	Skin vasomotor conditions
CAPTOPRIL	Vascular hypotensive disorders
CARBAMAZEPINE	Acnes
CARBAMAZEPINE	Acute and chronic pancreatitis
CARBAMAZEPINE	Allergic conditions NEC
CARBAMAZEPINE	Allergies to foods, food additives, drugs and other chemicals
CARBAMAZEPINE	Amnestic symptoms
CARBAMAZEPINE	Angioedemas
CARBAMAZEPINE	Anxiety symptoms
CARBAMAZEPINE	Asthenic conditions
CARBAMAZEPINE	Auditory nerve disorders
CARBAMAZEPINE	Bipolar disorders
CARBAMAZEPINE	Bladder and urethral symptoms
CARBAMAZEPINE	Bone metabolism disorders
CARBAMAZEPINE	Breathing abnormalities
CARBAMAZEPINE	Bruising, ecchymosis and purpura
CARBAMAZEPINE	Bullous conditions
CARBAMAZEPINE	Cardiac signs and symptoms NEC
CARBAMAZEPINE	Cerebellar coordination and balance disturbances
CARBAMAZEPINE	Cholestasis and jaundice
CARBAMAZEPINE	Circulatory collapse and shock
CARBAMAZEPINE	Coma states
CARBAMAZEPINE	Conditions associated with abnormal gas exchange
CARBAMAZEPINE	Confusion and disorientation
CARBAMAZEPINE	Congenital disorders NEC
CARBAMAZEPINE	Conjunctival infections, irritations and inflammations
CARBAMAZEPINE	Connective tissue disorders
CARBAMAZEPINE	Dermal and epidermal conditions NEC
CARBAMAZEPINE	Disturbances in consciousness NEC
CARBAMAZEPINE	Disturbances in initiating and maintaining sleep
CARBAMAZEPINE	Dyskinesias and movement disorders NEC
CARBAMAZEPINE	Dyssomnias
CARBAMAZEPINE	Dystonias
CARBAMAZEPINE	Eosinophilic disorders
CARBAMAZEPINE	Erythemas
CARBAMAZEPINE	Feelings and sensations NEC
CARBAMAZEPINE	Female gonadal function disorders
CARBAMAZEPINE	Gait disturbances
CARBAMAZEPINE	Gastrointestinal and abdominal pains (excl oral and throat)
CARBAMAZEPINE	Gastrointestinal atonic and hypomotility disorders NEC
CARBAMAZEPINE	Gastrointestinal signs and symptoms NEC
CARBAMAZEPINE	General signs and symptoms NEC
CARBAMAZEPINE	Genitourinary tract infections and inflammations NEC
CARBAMAZEPINE	Haemolyses NEC
CARBAMAZEPINE	Hepatic failure and associated disorders
CARBAMAZEPINE	Hepatobiliary signs and symptoms
CARBAMAZEPINE	Hepatocellular damage and hepatitis NEC
CARBAMAZEPINE	Hypertrichoses
CARBAMAZEPINE	Inborn errors of porphyrin metabolism
CARBAMAZEPINE	Infections NEC
CARBAMAZEPINE	Inflammatory disorders following infection
CARBAMAZEPINE	Inner ear signs and symptoms
CARBAMAZEPINE	Ischaemic coronary artery disorders
CARBAMAZEPINE	Joint related signs and symptoms
CARBAMAZEPINE	Leukocytoses NEC
CARBAMAZEPINE	Leukopenias NEC
CARBAMAZEPINE	Liver and spleen enlargement
CARBAMAZEPINE	Lower respiratory tract and lung infections
CARBAMAZEPINE	Lower respiratory tract infections NEC
CARBAMAZEPINE	Lupus erythematosus (incl subtypes)
CARBAMAZEPINE	Lupus erythematosus and associated conditions
CARBAMAZEPINE	Lymphatic system disorders NEC
CARBAMAZEPINE	Lymphomas unspecified NEC
CARBAMAZEPINE	Marrow depression and hypoplastic anaemias
CARBAMAZEPINE	Memory loss (excl dementia)
CARBAMAZEPINE	Mental disorders due to a general medical condition NEC
CARBAMAZEPINE	Metabolic acidoses (excl diabetic acidoses)
CARBAMAZEPINE	Metabolic bone disorders
CARBAMAZEPINE	Metabolic disorders NEC
CARBAMAZEPINE	Mixed acid-base disorders
CARBAMAZEPINE	Mood disorders NEC
CARBAMAZEPINE	Muscle related signs and symptoms NEC
CARBAMAZEPINE	Muscle tone abnormal
CARBAMAZEPINE	Muscle tone abnormalities
CARBAMAZEPINE	Musculoskeletal and connective tissue pain and discomfort
CARBAMAZEPINE	Nausea and vomiting symptoms
CARBAMAZEPINE	Neurologic visual problems NEC
CARBAMAZEPINE	Neurological signs and symptoms NEC
CARBAMAZEPINE	Neutropenias
CARBAMAZEPINE	Non-site specific embolism and thrombosis
CARBAMAZEPINE	Ocular nerve and muscle disorders
CARBAMAZEPINE	Oral dryness and saliva altered
CARBAMAZEPINE	Pain and discomfort NEC
CARBAMAZEPINE	Paralysis and paresis (excl cranial nerve)
CARBAMAZEPINE	Peripheral vascular disorders NEC
CARBAMAZEPINE	Poisoning and toxicity
CARBAMAZEPINE	Posterior pituitary disorders
CARBAMAZEPINE	Pruritus NEC
CARBAMAZEPINE	Pupil disorders
CARBAMAZEPINE	Pupillary signs
CARBAMAZEPINE	Purpura and related conditions
CARBAMAZEPINE	Rashes, eruptions and exanthems NEC
CARBAMAZEPINE	Rate and rhythm disorders NEC
CARBAMAZEPINE	Renal disorders NEC
CARBAMAZEPINE	Renal failure and impairment
CARBAMAZEPINE	Renal failure complications
CARBAMAZEPINE	Respiratory signs and symptoms NEC
CARBAMAZEPINE	Retinopathies NEC
CARBAMAZEPINE	Seizures and seizure disorders NEC
CARBAMAZEPINE	Speech and language abnormalities
CARBAMAZEPINE	Speech and language usage disturbances
CARBAMAZEPINE	Speech articulation and rhythm disturbances
CARBAMAZEPINE	Stomatitis and ulceration
CARBAMAZEPINE	Suicidal and self-injurious behaviour
CARBAMAZEPINE	Testicular and epididymal disorders NEC
CARBAMAZEPINE	Therapeutic and nontherapeutic responses
CARBAMAZEPINE	Thrombocytopenias
CARBAMAZEPINE	Tongue disorders
CARBAMAZEPINE	Total fluid volume increased
CARBAMAZEPINE	Tremor (excl congenital)
CARBAMAZEPINE	Trophic disorders
CARBAMAZEPINE	Upper respiratory tract infections
CARBAMAZEPINE	Upper respiratory tract infections NEC
CARBAMAZEPINE	Urinary abnormalities
CARBAMAZEPINE	Urinary tract infections
CARBAMAZEPINE	Urticarias
CARBAMAZEPINE	Vascular hypertensive disorders NEC
CARBAMAZEPINE	Vascular hypotensive disorders
CARBAMAZEPINE	Vertigos NEC
CARBAMAZEPINE	Visual disorders NEC
CARBOPLATIN	Allergic conditions NEC
CARBOPLATIN	Alopecias
CARBOPLATIN	Asthenic conditions
CARBOPLATIN	Auditory nerve disorders
CARBOPLATIN	Bronchospasm and obstruction
CARBOPLATIN	Death and sudden death
CARBOPLATIN	Erythemas
CARBOPLATIN	Febrile disorders
CARBOPLATIN	Feelings and sensations NEC
CARBOPLATIN	Gastrointestinal and abdominal pains (excl oral and throat)
CARBOPLATIN	Gastrointestinal atonic and hypomotility disorders NEC
CARBOPLATIN	Gastrointestinal inflammatory disorders NEC
CARBOPLATIN	General signs and symptoms NEC
CARBOPLATIN	Infections NEC
CARBOPLATIN	Injection site reactions
CARBOPLATIN	Inner ear signs and symptoms
CARBOPLATIN	Leukopenias NEC
CARBOPLATIN	Muscle related signs and symptoms NEC
CARBOPLATIN	Nausea and vomiting symptoms
CARBOPLATIN	Neutropenias
CARBOPLATIN	Non-site specific embolism and thrombosis
CARBOPLATIN	Non-site specific necrosis and vascular insufficiency NEC
CARBOPLATIN	Pain and discomfort NEC
CARBOPLATIN	Poisoning and toxicity
CARBOPLATIN	Pruritus NEC
CARBOPLATIN	Rashes, eruptions and exanthems NEC
CARBOPLATIN	Rate and rhythm disorders NEC
CARBOPLATIN	Renal failure and impairment
CARBOPLATIN	Thrombocytopenias
CARBOPLATIN	Urticarias
CARBOPLATIN	Vascular hypertensive disorders NEC
CARBOPLATIN	Vascular hypotensive disorders
CARISOPRODOL	Anxiety symptoms
CARISOPRODOL	Behaviour and socialisation disturbances
CARISOPRODOL	Cardiac signs and symptoms NEC
CARISOPRODOL	Disturbances in initiating and maintaining sleep
CARISOPRODOL	General signs and symptoms NEC
CARISOPRODOL	Headaches NEC
CARISOPRODOL	Nausea and vomiting symptoms
CARISOPRODOL	Neurological signs and symptoms NEC
CARISOPRODOL	Pain and discomfort NEC
CARISOPRODOL	Tremor (excl congenital)
CARVEDILOL	Amnestic symptoms
CARVEDILOL	Anxiety symptoms
CARVEDILOL	Asthenic conditions
CARVEDILOL	Autonomic nervous system disorders
CARVEDILOL	Bladder and urethral symptoms
CARVEDILOL	Bruising, ecchymosis and purpura
CARVEDILOL	Cardiac conduction disorders
CARVEDILOL	Cardiac signs and symptoms NEC
CARVEDILOL	Central nervous system haemorrhages and cerebrovascular accidents
CARVEDILOL	Central nervous system vascular disorders NEC
CARVEDILOL	Cerebrovascular and spinal vascular disorders NEC
CARVEDILOL	Circulatory collapse and shock
CARVEDILOL	Conditions associated with abnormal gas exchange
CARVEDILOL	Coronary necrosis and vascular insufficiency
CARVEDILOL	Coughing and associated symptoms
CARVEDILOL	Death and sudden death
CARVEDILOL	Dermatitis and eczema
CARVEDILOL	Disturbances in consciousness NEC
CARVEDILOL	Dyssomnias
CARVEDILOL	Flatulence, bloating and distension
CARVEDILOL	Gastrointestinal and abdominal pains (excl oral and throat)
CARVEDILOL	Genitourinary tract infections and inflammations NEC
CARVEDILOL	Headaches NEC
CARVEDILOL	Inflammatory disorders following infection
CARVEDILOL	Ischaemic coronary artery disorders
CARVEDILOL	Joint related signs and symptoms
CARVEDILOL	Memory loss (excl dementia)
CARVEDILOL	Muscle pains
CARVEDILOL	Nasal congestion and inflammations
CARVEDILOL	Nausea and vomiting symptoms
CARVEDILOL	Neurological signs and symptoms NEC
CARVEDILOL	Pain and discomfort NEC
CARVEDILOL	Paralysis and paresis (excl cranial nerve)
CARVEDILOL	Peripheral vascular disorders NEC
CARVEDILOL	Poisoning and toxicity
CARVEDILOL	Rate and rhythm disorders NEC
CARVEDILOL	Renal failure and impairment
CARVEDILOL	Respiratory signs and symptoms NEC
CARVEDILOL	Respiratory tract disorders NEC
CARVEDILOL	Sensory abnormalities NEC
CARVEDILOL	Supraventricular arrhythmias
CARVEDILOL	Therapeutic drug monitoring analyses
CARVEDILOL	Total fluid volume decreased
CARVEDILOL	Urinary tract infections
CARVEDILOL	Vascular hypotensive disorders
CARVEDILOL	Ventricular arrhythmias and cardiac arrest
CEFACLOR	Allergic conditions NEC
CEFACLOR	Allergies to foods, food additives, drugs and other chemicals
CEFACLOR	Angioedemas
CEFACLOR	Asthenic conditions
CEFACLOR	Bronchospasm and obstruction
CEFACLOR	Bullous conditions
CEFACLOR	Cardiac signs and symptoms NEC
CEFACLOR	Circulatory collapse and shock
CEFACLOR	Coughing and associated symptoms
CEFACLOR	Dermal and epidermal conditions NEC
CEFACLOR	Disturbances in consciousness NEC
CEFACLOR	Dyssomnias
CEFACLOR	Ear disorders NEC
CEFACLOR	Eosinophilic disorders
CEFACLOR	Erythemas
CEFACLOR	Feelings and sensations NEC
CEFACLOR	Gastrointestinal and abdominal pains (excl oral and throat)
CEFACLOR	Haemolyses NEC
CEFACLOR	Infections NEC
CEFACLOR	Inflammatory disorders following infection
CEFACLOR	Ischaemic coronary artery disorders
CEFACLOR	Joint related signs and symptoms
CEFACLOR	Leukocytoses NEC
CEFACLOR	Muscle related signs and symptoms NEC
CEFACLOR	Muscle tone abnormal
CEFACLOR	Muscle tone abnormalities
CEFACLOR	Nausea and vomiting symptoms
CEFACLOR	Neurological signs and symptoms NEC
CEFACLOR	Neutropenias
CEFACLOR	Poisoning and toxicity
CEFACLOR	Pruritus NEC
CEFACLOR	Rashes, eruptions and exanthems NEC
CEFACLOR	Renal failure and impairment
CEFACLOR	Respiratory tract disorders NEC
CEFACLOR	Transfusion related complications
CEFACLOR	Tremor (excl congenital)
CEFACLOR	Urinary abnormalities
CEFACLOR	Urticarias
CEFACLOR	Vascular hypotensive disorders
CEFADROXIL	Cardiac signs and symptoms NEC
CEFADROXIL	Circulatory collapse and shock
CEFADROXIL	Neurological signs and symptoms NEC
CEFADROXIL	Pain and discomfort NEC
CEFAZOLIN	Allergic conditions NEC
CEFAZOLIN	Allergies to foods, food additives, drugs and other chemicals
CEFAZOLIN	Bullous conditions
CEFAZOLIN	Cholestasis and jaundice
CEFAZOLIN	Clostridia infections
CEFAZOLIN	Dermal and epidermal conditions NEC
CEFAZOLIN	Eosinophilic disorders
CEFAZOLIN	Erythemas
CEFAZOLIN	Gastrointestinal and abdominal pains (excl oral and throat)
CEFAZOLIN	General signs and symptoms NEC
CEFAZOLIN	Hepatocellular damage and hepatitis NEC
CEFAZOLIN	Infections NEC
CEFAZOLIN	Inflammatory disorders following infection
CEFAZOLIN	Intestinal infections
CEFAZOLIN	Marrow depression and hypoplastic anaemias
CEFAZOLIN	Nausea and vomiting symptoms
CEFAZOLIN	Neutropenias
CEFAZOLIN	Pain and discomfort NEC
CEFAZOLIN	Poisoning and toxicity
CEFAZOLIN	Pruritus NEC
CEFAZOLIN	Rashes, eruptions and exanthems NEC
CEFAZOLIN	Renal failure and impairment
CEFAZOLIN	Thrombocytopenias
CEFAZOLIN	Tremor (excl congenital)
CEFAZOLIN	Urticarias
CEFDINIR	Gastrointestinal and abdominal pains (excl oral and throat)
CEFDINIR	Hepatocellular damage and hepatitis NEC
CEFDINIR	Inflammatory disorders following infection
CEFDINIR	Ischaemic coronary artery disorders
CEFDINIR	Nausea and vomiting symptoms
CEFDINIR	Pain and discomfort NEC
CEFDINIR	Renal failure and impairment
CEFDINIR	Respiratory acidoses
CEFDINIR	Respiratory failures (excl neonatal)
CEFDINIR	Respiratory signs and symptoms NEC
CEFDITOREN	Clostridia infections
CEFDITOREN	Intestinal infections
CEFEPIME	Allergic conditions NEC
CEFEPIME	Allergies to foods, food additives, drugs and other chemicals
CEFEPIME	Clostridia infections
CEFEPIME	Eosinophilic disorders
CEFEPIME	Febrile disorders
CEFEPIME	Feelings and sensations NEC
CEFEPIME	Gastrointestinal and abdominal pains (excl oral and throat)
CEFEPIME	Intestinal infections
CEFEPIME	Muscle related signs and symptoms NEC
CEFEPIME	Nausea and vomiting symptoms
CEFEPIME	Poisoning and toxicity
CEFEPIME	Pruritus NEC
CEFEPIME	Rashes, eruptions and exanthems NEC
CEFEPIME	Renal failure and impairment
CEFEPIME	Thrombocytopenias
CEFOTAXIME	Bullous conditions
CEFOTAXIME	Eosinophilic disorders
CEFOTAXIME	Erythemas
CEFOTAXIME	Pruritus NEC
CEFOTAXIME	Rashes, eruptions and exanthems NEC
CEFOXITIN	Allergic conditions NEC
CEFOXITIN	Vascular hypotensive disorders
CEFPODOXIME	Erythemas
CEFPODOXIME	General signs and symptoms NEC
CEFTAZIDIME	Allergic conditions NEC
CEFTAZIDIME	Cardiac signs and symptoms NEC
CEFTAZIDIME	Cholestasis and jaundice
CEFTAZIDIME	Circulatory collapse and shock
CEFTAZIDIME	Dermal and epidermal conditions NEC
CEFTAZIDIME	Eosinophilic disorders
CEFTAZIDIME	Haemolyses NEC
CEFTAZIDIME	Leukocytoses NEC
CEFTAZIDIME	Marrow depression and hypoplastic anaemias
CEFTAZIDIME	Neurological signs and symptoms NEC
CEFTAZIDIME	Neutropenias
CEFTAZIDIME	Poisoning and toxicity
CEFTAZIDIME	Pruritus NEC
CEFTAZIDIME	Rashes, eruptions and exanthems NEC
CEFTAZIDIME	Renal failure and impairment
CEFTAZIDIME	Thrombocytopenias
CEFTRIAXONE	Allergic conditions NEC
CEFTRIAXONE	Asthenic conditions
CEFTRIAXONE	Bronchospasm and obstruction
CEFTRIAXONE	Bullous conditions
CEFTRIAXONE	Cardiac signs and symptoms NEC
CEFTRIAXONE	Cerebellar coordination and balance disturbances
CEFTRIAXONE	Circulatory collapse and shock
CEFTRIAXONE	Clostridia infections
CEFTRIAXONE	Eosinophilic disorders
CEFTRIAXONE	Erythemas
CEFTRIAXONE	Feelings and sensations NEC
CEFTRIAXONE	Gait disturbances
CEFTRIAXONE	Gastrointestinal and abdominal pains (excl oral and throat)
CEFTRIAXONE	General signs and symptoms NEC
CEFTRIAXONE	Headaches NEC
CEFTRIAXONE	Injection site reactions
CEFTRIAXONE	Intestinal infections
CEFTRIAXONE	Muscle related signs and symptoms NEC
CEFTRIAXONE	Nausea and vomiting symptoms
CEFTRIAXONE	Neurological signs and symptoms NEC
CEFTRIAXONE	Neutropenias
CEFTRIAXONE	Pain and discomfort NEC
CEFTRIAXONE	Peripheral vascular disorders NEC
CEFTRIAXONE	Pruritus NEC
CEFTRIAXONE	Rashes, eruptions and exanthems NEC
CEFTRIAXONE	Renal failure and impairment
CEFTRIAXONE	Renal lithiasis
CEFTRIAXONE	Stomatitis and ulceration
CEFTRIAXONE	Urticarias
CEFUROXIME	Allergies to foods, food additives, drugs and other chemicals
CEFUROXIME	Angioedemas
CEFUROXIME	Bronchospasm and obstruction
CEFUROXIME	Cholestasis and jaundice
CEFUROXIME	Gastrointestinal and abdominal pains (excl oral and throat)
CEFUROXIME	General signs and symptoms NEC
CEFUROXIME	Haemolyses NEC
CEFUROXIME	Nausea and vomiting symptoms
CEFUROXIME	Neutropenias
CEFUROXIME	Pruritus NEC
CEFUROXIME	Rashes, eruptions and exanthems NEC
CEFUROXIME	Thrombocytopenias
CEFUROXIME	Tongue signs and symptoms
CEFUROXIME	Urticarias
CELECOXIB	Non-site specific embolism and thrombosis
CELECOXIB	Ocular disorders NEC
CELECOXIB	Pain and discomfort NEC
CELECOXIB	Pruritus NEC
CELECOXIB	Rashes, eruptions and exanthems NEC
CEPHALEXIN	Allergic conditions NEC
CEPHALEXIN	Allergies to foods, food additives, drugs and other chemicals
CEPHALEXIN	Angioedemas
CEPHALEXIN	Asthenic conditions
CEPHALEXIN	Bullous conditions
CEPHALEXIN	Cardiac signs and symptoms NEC
CEPHALEXIN	Circulatory collapse and shock
CEPHALEXIN	Clostridia infections
CEPHALEXIN	Erythemas
CEPHALEXIN	Gastritis (excl infective)
CEPHALEXIN	Gastrointestinal and abdominal pains (excl oral and throat)
CEPHALEXIN	Headaches NEC
CEPHALEXIN	Hepatocellular damage and hepatitis NEC
CEPHALEXIN	Inflammatory disorders following infection
CEPHALEXIN	Intestinal infections
CEPHALEXIN	Nausea and vomiting symptoms
CEPHALEXIN	Neurological signs and symptoms NEC
CEPHALEXIN	Pain and discomfort NEC
CEPHALEXIN	Poisoning and toxicity
CEPHALEXIN	Pruritus NEC
CEPHALEXIN	Rashes, eruptions and exanthems NEC
CEPHALEXIN	Renal failure and impairment
CEPHALEXIN	Thrombocytopenias
CEPHALEXIN	Urticarias
CHLORAMBUCIL	Breathing abnormalities
CHLORAMBUCIL	Febrile disorders
CHLORAMBUCIL	Neutropenias
CHLORAMBUCIL	Urinary tract infections
CHLORAMPHENICOL	Allergic conditions NEC
CHLORAMPHENICOL	Marrow depression and hypoplastic anaemias
CHLORPROMAZINE	Cholestasis and jaundice
CHLORPROMAZINE	Circulatory collapse and shock
CHLORPROMAZINE	Death and sudden death
CHLORPROMAZINE	Dermal and epidermal conditions NEC
CHLORPROMAZINE	Disturbances in consciousness NEC
CHLORPROMAZINE	Dyskinesias and movement disorders NEC
CHLORPROMAZINE	Dystonias
CHLORPROMAZINE	Haemolyses NEC
CHLORPROMAZINE	Muscle tone abnormalities
CHLORPROMAZINE	Neurological signs and symptoms NEC
CHLORPROMAZINE	Rate and rhythm disorders NEC
CHLORPROMAZINE	Ventricular arrhythmias and cardiac arrest
CHLORTHALIDONE	Headaches NEC
CIMETIDINE	Anxiety symptoms
CIMETIDINE	Bullous conditions
CIMETIDINE	Cardiac signs and symptoms NEC
CIMETIDINE	Circulatory collapse and shock
CIMETIDINE	Confusion and disorientation
CIMETIDINE	Disturbances in consciousness NEC
CIMETIDINE	Neurological signs and symptoms NEC
CINACALCET	Calcium metabolism disorders
CINACALCET	Cardiac signs and symptoms NEC
CINACALCET	Circulatory collapse and shock
CINACALCET	Coughing and associated symptoms
CINACALCET	Dyspeptic signs and symptoms
CINACALCET	Gastrointestinal and abdominal pains (excl oral and throat)
CINACALCET	Ischaemic coronary artery disorders
CINACALCET	Muscle related signs and symptoms NEC
CINACALCET	Musculoskeletal and connective tissue pain and discomfort
CINACALCET	Nausea and vomiting symptoms
CINACALCET	Pain and discomfort NEC
CINACALCET	Respiratory signs and symptoms NEC
CIPROFLOXACIN	Abnormal sleep-related events
CIPROFLOXACIN	Acute and chronic pancreatitis
CIPROFLOXACIN	Acute polyneuropathies
CIPROFLOXACIN	Allergic conditions NEC
CIPROFLOXACIN	Allergies to foods, food additives, drugs and other chemicals
CIPROFLOXACIN	Alopecias
CIPROFLOXACIN	Angioedemas
CIPROFLOXACIN	Anxiety symptoms
CIPROFLOXACIN	Asthenic conditions
CIPROFLOXACIN	Bladder and urethral symptoms
CIPROFLOXACIN	Bleeding tendencies
CIPROFLOXACIN	Breathing abnormalities
CIPROFLOXACIN	Bronchospasm and obstruction
CIPROFLOXACIN	Bruising, ecchymosis and purpura
CIPROFLOXACIN	Bullous conditions
CIPROFLOXACIN	Candida infections
CIPROFLOXACIN	Cardiac and vascular procedural complications
CIPROFLOXACIN	Cardiac auscultatory investigations
CIPROFLOXACIN	Cardiac signs and symptoms NEC
CIPROFLOXACIN	Central nervous system haemorrhages and cerebrovascular accidents
CIPROFLOXACIN	Cerebellar coordination and balance disturbances
CIPROFLOXACIN	Cerebrovascular and spinal vascular disorders NEC
CIPROFLOXACIN	Cholestasis and jaundice
CIPROFLOXACIN	Circulatory collapse and shock
CIPROFLOXACIN	Clostridia infections
CIPROFLOXACIN	Cognitive and attention disorders and disturbances NEC
CIPROFLOXACIN	Congenital disorders NEC
CIPROFLOXACIN	Corneal disorders NEC
CIPROFLOXACIN	Corneal structural change, deposit and degeneration
CIPROFLOXACIN	Coughing and associated symptoms
CIPROFLOXACIN	Death and sudden death
CIPROFLOXACIN	Dermal and epidermal conditions NEC
CIPROFLOXACIN	Digestive enzymes
CIPROFLOXACIN	Disturbances in consciousness NEC
CIPROFLOXACIN	Disturbances in initiating and maintaining sleep
CIPROFLOXACIN	Dyspeptic signs and symptoms
CIPROFLOXACIN	Dyssomnias
CIPROFLOXACIN	Eosinophilic disorders
CIPROFLOXACIN	Erythemas
CIPROFLOXACIN	Feelings and sensations NEC
CIPROFLOXACIN	Flatulence, bloating and distension
CIPROFLOXACIN	Fungal infections NEC
CIPROFLOXACIN	Gait disturbances
CIPROFLOXACIN	Gastritis (excl infective)
CIPROFLOXACIN	Gastrointestinal and abdominal pains (excl oral and throat)
CIPROFLOXACIN	Gastrointestinal atonic and hypomotility disorders NEC
CIPROFLOXACIN	Gastrointestinal signs and symptoms NEC
CIPROFLOXACIN	General signs and symptoms NEC
CIPROFLOXACIN	Haemolyses NEC
CIPROFLOXACIN	Haemorrhages NEC
CIPROFLOXACIN	Headaches NEC
CIPROFLOXACIN	Hepatic failure and associated disorders
CIPROFLOXACIN	Hepatobiliary signs and symptoms
CIPROFLOXACIN	Hepatocellular damage and hepatitis NEC
CIPROFLOXACIN	Infections NEC
CIPROFLOXACIN	Inflammations
CIPROFLOXACIN	Inflammatory disorders following infection
CIPROFLOXACIN	Intestinal infections
CIPROFLOXACIN	Joint related signs and symptoms
CIPROFLOXACIN	Leukocytoses NEC
CIPROFLOXACIN	Leukopenias NEC
CIPROFLOXACIN	Lymphatic system disorders NEC
CIPROFLOXACIN	Marrow depression and hypoplastic anaemias
CIPROFLOXACIN	Mental impairment (excl dementia and memory loss)
CIPROFLOXACIN	Mixed acid-base disorders
CIPROFLOXACIN	Mood disorders NEC
CIPROFLOXACIN	Muscle pains
CIPROFLOXACIN	Muscle related signs and symptoms NEC
CIPROFLOXACIN	Muscle tone abnormal
CIPROFLOXACIN	Muscle tone abnormalities
CIPROFLOXACIN	Myopathies
CIPROFLOXACIN	Nausea and vomiting symptoms
CIPROFLOXACIN	Necrosis NEC
CIPROFLOXACIN	Nephritis NEC
CIPROFLOXACIN	Neurologic visual problems NEC
CIPROFLOXACIN	Neurological signs and symptoms NEC
CIPROFLOXACIN	Neutropenias
CIPROFLOXACIN	Non-site specific embolism and thrombosis
CIPROFLOXACIN	Noninfectious pericarditis
CIPROFLOXACIN	Ocular disorders NEC
CIPROFLOXACIN	Ocular nerve and muscle disorders
CIPROFLOXACIN	Oral dryness and saliva altered
CIPROFLOXACIN	Oral soft tissue infections
CIPROFLOXACIN	Pain and discomfort NEC
CIPROFLOXACIN	Paralysis and paresis (excl cranial nerve)
CIPROFLOXACIN	Parasomnias
CIPROFLOXACIN	Peripheral embolism and thrombosis
CIPROFLOXACIN	Peripheral neuropathies NEC
CIPROFLOXACIN	Phlebitis NEC
CIPROFLOXACIN	Photosensitivity conditions
CIPROFLOXACIN	Pneumothorax and pleural effusions NEC
CIPROFLOXACIN	Poisoning and toxicity
CIPROFLOXACIN	Pruritus NEC
CIPROFLOXACIN	Purpura and related conditions
CIPROFLOXACIN	Purpuras (excl thrombocytopenic)
CIPROFLOXACIN	Rashes, eruptions and exanthems NEC
CIPROFLOXACIN	Rate and rhythm disorders NEC
CIPROFLOXACIN	Renal failure and impairment
CIPROFLOXACIN	Skin vasomotor conditions
CIPROFLOXACIN	Stomatitis and ulceration
CIPROFLOXACIN	Supraventricular arrhythmias
CIPROFLOXACIN	Thrombocytopenias
CIPROFLOXACIN	Tongue disorders
CIPROFLOXACIN	Transfusion related complications
CIPROFLOXACIN	Tremor (excl congenital)
CIPROFLOXACIN	Upper respiratory tract infections
CIPROFLOXACIN	Upper respiratory tract infections NEC
CIPROFLOXACIN	Urinary abnormalities
CIPROFLOXACIN	Urinary tract signs and symptoms NEC
CIPROFLOXACIN	Urticarias
CIPROFLOXACIN	Vascular hypertensive disorders NEC
CIPROFLOXACIN	Vascular hypotensive disorders
CIPROFLOXACIN	Vasculitides
CIPROFLOXACIN	Vasculitides NEC
CIPROFLOXACIN	Ventricular arrhythmias and cardiac arrest
CISPLATIN	Acute and chronic pancreatitis
CISPLATIN	Allergic conditions NEC
CISPLATIN	Asthenic conditions
CISPLATIN	Auditory nerve disorders
CISPLATIN	Autonomic nervous system disorders
CISPLATIN	Bacterial infections NEC
CISPLATIN	Behaviour and socialisation disturbances
CISPLATIN	Blindness (excl colour blindness)
CISPLATIN	Bronchospasm and obstruction
CISPLATIN	Calcium metabolism disorders
CISPLATIN	Central nervous system haemorrhages and cerebrovascular accidents
CISPLATIN	Central nervous system vascular disorders NEC
CISPLATIN	Cerebrovascular and spinal vascular disorders NEC
CISPLATIN	Circulatory collapse and shock
CISPLATIN	Coagulopathies
CISPLATIN	Coronary necrosis and vascular insufficiency
CISPLATIN	Dermal and epidermal conditions NEC
CISPLATIN	Encephalopathies NEC
CISPLATIN	Erythemas
CISPLATIN	Febrile disorders
CISPLATIN	General signs and symptoms NEC
CISPLATIN	Hearing losses
CISPLATIN	Infections NEC
CISPLATIN	Inner ear signs and symptoms
CISPLATIN	Ischaemic coronary artery disorders
CISPLATIN	Leukopenias NEC
CISPLATIN	Muscle related signs and symptoms NEC
CISPLATIN	Nausea and vomiting symptoms
CISPLATIN	Necrosis NEC
CISPLATIN	Neurologic visual problems NEC
CISPLATIN	Neurological signs and symptoms NEC
CISPLATIN	Neutropenias
CISPLATIN	Non-site specific embolism and thrombosis
CISPLATIN	Non-site specific necrosis and vascular insufficiency NEC
CISPLATIN	Non-site specific vascular disorders NEC
CISPLATIN	Pain and discomfort NEC
CISPLATIN	Peripheral neuropathies NEC
CISPLATIN	Peripheral vascular disorders NEC
CISPLATIN	Rashes, eruptions and exanthems NEC
CISPLATIN	Rate and rhythm disorders NEC
CISPLATIN	Renal failure and impairment
CISPLATIN	Renal vascular and ischaemic conditions
CISPLATIN	Site specific vascular disorders NEC
CISPLATIN	Skin and subcutaneous tissue bacterial infections
CISPLATIN	Skin vasomotor conditions
CISPLATIN	Stomatitis and ulceration
CISPLATIN	Thrombocytopenias
CISPLATIN	Total fluid volume decreased
CISPLATIN	Tremor (excl congenital)
CISPLATIN	Urinary tract function analyses NEC
CISPLATIN	Vascular hypotensive disorders
CITALOPRAM	Allergic conditions NEC
CITALOPRAM	Amnestic symptoms
CITALOPRAM	Anxiety symptoms
CITALOPRAM	Asthenic conditions
CITALOPRAM	Autonomic nervous system disorders
CITALOPRAM	Bacterial infections NEC
CITALOPRAM	Behaviour and socialisation disturbances
CITALOPRAM	Bladder and urethral symptoms
CITALOPRAM	Bone related signs and symptoms
CITALOPRAM	Bronchospasm and obstruction
CITALOPRAM	Bullous conditions
CITALOPRAM	Cardiac signs and symptoms NEC
CITALOPRAM	Central nervous system haemorrhages and cerebrovascular accidents
CITALOPRAM	Circulatory collapse and shock
CITALOPRAM	Confusion and disorientation
CITALOPRAM	Death and sudden death
CITALOPRAM	Disturbances in consciousness NEC
CITALOPRAM	Dyskinesias and movement disorders NEC
CITALOPRAM	Dyssomnias
CITALOPRAM	Dystonias
CITALOPRAM	Emotional and mood disturbances NEC
CITALOPRAM	Feelings and sensations NEC
CITALOPRAM	Fungal infections NEC
CITALOPRAM	Gait disturbances
CITALOPRAM	Gastrointestinal and abdominal pains (excl oral and throat)
CITALOPRAM	Gastrointestinal signs and symptoms NEC
CITALOPRAM	Gastrointestinal spastic and hypermotility disorders
CITALOPRAM	General nutritional disorders NEC
CITALOPRAM	General signs and symptoms NEC
CITALOPRAM	Headaches NEC
CITALOPRAM	Hepatic failure and associated disorders
CITALOPRAM	Hepatocellular damage and hepatitis NEC
CITALOPRAM	Infections NEC
CITALOPRAM	Inflammatory disorders following infection
CITALOPRAM	Ischaemic coronary artery disorders
CITALOPRAM	Joint related signs and symptoms
CITALOPRAM	Lower respiratory tract and lung infections
CITALOPRAM	Lower respiratory tract infections NEC
CITALOPRAM	Memory loss (excl dementia)
CITALOPRAM	Mental disorders NEC
CITALOPRAM	Metabolic disorders NEC
CITALOPRAM	Mood alterations with manic symptoms
CITALOPRAM	Muscle pains
CITALOPRAM	Muscle related signs and symptoms NEC
CITALOPRAM	Muscle tone abnormal
CITALOPRAM	Muscle tone abnormalities
CITALOPRAM	Myopathies
CITALOPRAM	Nausea and vomiting symptoms
CITALOPRAM	Neurological signs and symptoms NEC
CITALOPRAM	Orgasmic disorders and disturbances
CITALOPRAM	Pain and discomfort NEC
CITALOPRAM	Parasomnias
CITALOPRAM	Peripheral vascular disorders NEC
CITALOPRAM	Personality disorders NEC
CITALOPRAM	Poisoning and toxicity
CITALOPRAM	Psychotic disorder NEC
CITALOPRAM	Rate and rhythm disorders NEC
CITALOPRAM	Renal failure and impairment
CITALOPRAM	Respiratory signs and symptoms NEC
CITALOPRAM	Respiratory tract disorders NEC
CITALOPRAM	Sensory abnormalities NEC
CITALOPRAM	Sexual function and fertility disorders NEC
CITALOPRAM	Skin and subcutaneous tissue bacterial infections
CITALOPRAM	Substance-related disorders
CITALOPRAM	Suicidal and self-injurious behaviour
CITALOPRAM	Therapeutic drug monitoring analyses
CITALOPRAM	Total fluid volume decreased
CITALOPRAM	Tremor (excl congenital)
CITALOPRAM	Upper respiratory tract signs and symptoms
CITALOPRAM	Vascular hypertensive disorders NEC
CITALOPRAM	Vascular hypotensive disorders
CITALOPRAM	Ventricular arrhythmias and cardiac arrest
CITALOPRAM	Withdrawal and rebound effects
CLADRIBINE	Asthenic conditions
CLADRIBINE	Febrile disorders
CLADRIBINE	General signs and symptoms NEC
CLADRIBINE	Marrow depression and hypoplastic anaemias
CLADRIBINE	Myelodysplastic syndromes
CLADRIBINE	Non-site specific embolism and thrombosis
CLADRIBINE	Rashes, eruptions and exanthems NEC
CLADRIBINE	Renal failure and impairment
CLARITHROMYCIN	Allergic conditions NEC
CLARITHROMYCIN	Allergies to foods, food additives, drugs and other chemicals
CLARITHROMYCIN	Anxiety symptoms
CLARITHROMYCIN	Apocrine and eccrine gland disorders
CLARITHROMYCIN	Asthenic conditions
CLARITHROMYCIN	Bronchospasm and obstruction
CLARITHROMYCIN	Bullous conditions
CLARITHROMYCIN	Cardiac signs and symptoms NEC
CLARITHROMYCIN	Cholestasis and jaundice
CLARITHROMYCIN	Circulatory collapse and shock
CLARITHROMYCIN	Clostridia infections
CLARITHROMYCIN	Colitis (excl infective)
CLARITHROMYCIN	Confusion and disorientation
CLARITHROMYCIN	Coughing and associated symptoms
CLARITHROMYCIN	Death and sudden death
CLARITHROMYCIN	Dermal and epidermal conditions NEC
CLARITHROMYCIN	Dermatitis ascribed to specific agent
CLARITHROMYCIN	Disturbances in consciousness NEC
CLARITHROMYCIN	Disturbances in initiating and maintaining sleep
CLARITHROMYCIN	Dyspeptic signs and symptoms
CLARITHROMYCIN	Dyssomnias
CLARITHROMYCIN	Feelings and sensations NEC
CLARITHROMYCIN	Gastrointestinal and abdominal pains (excl oral and throat)
CLARITHROMYCIN	Gastrointestinal atonic and hypomotility disorders NEC
CLARITHROMYCIN	General signs and symptoms NEC
CLARITHROMYCIN	Haemolyses NEC
CLARITHROMYCIN	Headaches NEC
CLARITHROMYCIN	Hearing losses
CLARITHROMYCIN	Hepatic failure and associated disorders
CLARITHROMYCIN	Hepatobiliary signs and symptoms
CLARITHROMYCIN	Hepatocellular damage and hepatitis NEC
CLARITHROMYCIN	Inflammatory disorders following infection
CLARITHROMYCIN	Inner ear signs and symptoms
CLARITHROMYCIN	Intestinal infections
CLARITHROMYCIN	Ischaemic coronary artery disorders
CLARITHROMYCIN	Leukopenias NEC
CLARITHROMYCIN	Mass conditions NEC
CLARITHROMYCIN	Muscle pains
CLARITHROMYCIN	Muscle related signs and symptoms NEC
CLARITHROMYCIN	Myopathies
CLARITHROMYCIN	Nasal disorders NEC
CLARITHROMYCIN	Nausea and vomiting symptoms
CLARITHROMYCIN	Neoplasms benign site unspecified NEC
CLARITHROMYCIN	Neurological signs and symptoms NEC
CLARITHROMYCIN	Neutropenias
CLARITHROMYCIN	Olfactory nerve disorders
CLARITHROMYCIN	Oral dryness and saliva altered
CLARITHROMYCIN	Pain and discomfort NEC
CLARITHROMYCIN	Poisoning and toxicity
CLARITHROMYCIN	Pruritus NEC
CLARITHROMYCIN	Purpura and related conditions
CLARITHROMYCIN	Rashes, eruptions and exanthems NEC
CLARITHROMYCIN	Rate and rhythm disorders NEC
CLARITHROMYCIN	Respiratory signs and symptoms NEC
CLARITHROMYCIN	Thrombocytopenias
CLARITHROMYCIN	Tissue enzyme analyses NEC
CLARITHROMYCIN	Tremor (excl congenital)
CLARITHROMYCIN	Upper respiratory tract infections
CLARITHROMYCIN	Upper respiratory tract infections NEC
CLARITHROMYCIN	Ventricular arrhythmias and cardiac arrest
CLARITHROMYCIN	Vertigos NEC
CLINDAMYCIN	Allergies to foods, food additives, drugs and other chemicals
CLINDAMYCIN	Dermal and epidermal conditions NEC
CLINDAMYCIN	Dermatitis and eczema
CLINDAMYCIN	Erythemas
CLINDAMYCIN	Gastrointestinal signs and symptoms NEC
CLINDAMYCIN	General signs and symptoms NEC
CLINDAMYCIN	Genitourinary tract infections and inflammations NEC
CLINDAMYCIN	Musculoskeletal and connective tissue pain and discomfort
CLINDAMYCIN	Nausea and vomiting symptoms
CLINDAMYCIN	Pain and discomfort NEC
CLINDAMYCIN	Pruritus NEC
CLINDAMYCIN	Rashes, eruptions and exanthems NEC
[truncated: 7,180 more rows]
