# Supplementary material for: A Systematic Investigation of Computation Models for Predicting Adverse Drug Reactions (ADRs)
Source: PLoS One. 2014 Sep 2;9(9):e105889. doi: 10.1371/journal.pone.0105889 (PMC4152017; doi:10.1371/journal.pone.0105889)
Supplement: File S5 — This file lists all drug-ADR association pairs in the testing network. (XLSX) [file pone.0105889.s013.xlsx]

## Sheet: Sheet1
AMPHOTERICIN B	Abdominal and gastrointestinal infections
ARIPIPRAZOLE	Abdominal and gastrointestinal infections
ATAZANAVIR	Abdominal and gastrointestinal infections
ATENOLOL	Abdominal and gastrointestinal infections
AZITHROMYCIN	Abdominal and gastrointestinal infections
BACLOFEN	Abdominal and gastrointestinal infections
BORTEZOMIB	Abdominal and gastrointestinal infections
BUPROPION	Abdominal and gastrointestinal infections
CANDESARTAN	Abdominal and gastrointestinal infections
CAPECITABINE	Abdominal and gastrointestinal infections
CEFUROXIME	Abdominal and gastrointestinal infections
CELECOXIB	Abdominal and gastrointestinal infections
CITALOPRAM	Abdominal and gastrointestinal infections
CLOZAPINE	Abdominal and gastrointestinal infections
DICLOFENAC	Abdominal and gastrointestinal infections
DOXAZOSIN	Abdominal and gastrointestinal infections
EMTRICITABINE	Abdominal and gastrointestinal infections
ESTRADIOL	Abdominal and gastrointestinal infections
FENOFIBRATE	Abdominal and gastrointestinal infections
FENTANYL	Abdominal and gastrointestinal infections
FLUOXETINE	Abdominal and gastrointestinal infections
GABAPENTIN	Abdominal and gastrointestinal infections
HYDROCHLOROTHIAZIDE	Abdominal and gastrointestinal infections
IBUPROFEN	Abdominal and gastrointestinal infections
IMATINIB	Abdominal and gastrointestinal infections
INDAPAMIDE	Abdominal and gastrointestinal infections
INDOMETHACIN	Abdominal and gastrointestinal infections
IRBESARTAN	Abdominal and gastrointestinal infections
ITRACONAZOLE	Abdominal and gastrointestinal infections
LAMIVUDINE	Abdominal and gastrointestinal infections
LANSOPRAZOLE	Abdominal and gastrointestinal infections
LEFLUNOMIDE	Abdominal and gastrointestinal infections
LEVETIRACETAM	Abdominal and gastrointestinal infections
LEVONORGESTREL	Abdominal and gastrointestinal infections
METFORMIN	Abdominal and gastrointestinal infections
MIRTAZAPINE	Abdominal and gastrointestinal infections
MORPHINE	Abdominal and gastrointestinal infections
MYCOPHENOLIC ACID	Abdominal and gastrointestinal infections
NABUMETONE	Abdominal and gastrointestinal infections
NAPROXEN	Abdominal and gastrointestinal infections
OLANZAPINE	Abdominal and gastrointestinal infections
OMEPRAZOLE	Abdominal and gastrointestinal infections
PACLITAXEL	Abdominal and gastrointestinal infections
PAROXETINE	Abdominal and gastrointestinal infections
QUETIAPINE	Abdominal and gastrointestinal infections
RAMIPRIL	Abdominal and gastrointestinal infections
RISPERIDONE	Abdominal and gastrointestinal infections
RITONAVIR	Abdominal and gastrointestinal infections
ROPINIROLE	Abdominal and gastrointestinal infections
ROSUVASTATIN	Abdominal and gastrointestinal infections
SIBUTRAMINE	Abdominal and gastrointestinal infections
SUMATRIPTAN	Abdominal and gastrointestinal infections
TACROLIMUS	Abdominal and gastrointestinal infections
TELMISARTAN	Abdominal and gastrointestinal infections
TEMOZOLOMIDE	Abdominal and gastrointestinal infections
THALIDOMIDE	Abdominal and gastrointestinal infections
TIPRANAVIR	Abdominal and gastrointestinal infections
TOPIRAMATE	Abdominal and gastrointestinal infections
VALPROIC ACID	Abdominal and gastrointestinal infections
ZONISAMIDE	Abdominal and gastrointestinal infections
ALPRAZOLAM	Abnormal sleep-related events
AMLODIPINE	Abnormal sleep-related events
BUPROPION	Abnormal sleep-related events
CIPROFLOXACIN	Abnormal sleep-related events
CITALOPRAM	Abnormal sleep-related events
DILTIAZEM	Abnormal sleep-related events
DULOXETINE	Abnormal sleep-related events
EFAVIRENZ	Abnormal sleep-related events
FENTANYL	Abnormal sleep-related events
FLUOXETINE	Abnormal sleep-related events
FLUVOXAMINE	Abnormal sleep-related events
GABAPENTIN	Abnormal sleep-related events
IBUPROFEN	Abnormal sleep-related events
MEFLOQUINE	Abnormal sleep-related events
MIRTAZAPINE	Abnormal sleep-related events
MORPHINE	Abnormal sleep-related events
PAROXETINE	Abnormal sleep-related events
PERINDOPRIL	Abnormal sleep-related events
PRAMIPEXOLE	Abnormal sleep-related events
PROPOFOL	Abnormal sleep-related events
QUETIAPINE	Abnormal sleep-related events
ROPINIROLE	Abnormal sleep-related events
SERTRALINE	Abnormal sleep-related events
TRAZODONE	Abnormal sleep-related events
TRIAZOLAM	Abnormal sleep-related events
VENLAFAXINE	Abnormal sleep-related events
VORICONAZOLE	Abnormal sleep-related events
ZOLPIDEM	Abnormal sleep-related events
BUPROPION	Acnes
CARBAMAZEPINE	Acnes
CLONAZEPAM	Acnes
DANAZOL	Acnes
DEXAMETHASONE	Acnes
EFAVIRENZ	Acnes
EXEMESTANE	Acnes
FLUOXETINE	Acnes
GABAPENTIN	Acnes
KETOCONAZOLE	Acnes
LAMOTRIGINE	Acnes
LANSOPRAZOLE	Acnes
MEDROXYPROGESTERONE	Acnes
METHOTREXATE	Acnes
METHYLPREDNISOLONE	Acnes
MIRTAZAPINE	Acnes
NABUMETONE	Acnes
NAPROXEN	Acnes
NICOTINE	Acnes
OLANZAPINE	Acnes
OMEPRAZOLE	Acnes
ORLISTAT	Acnes
OXCARBAZEPINE	Acnes
PAROXETINE	Acnes
PREDNISONE	Acnes
RISPERIDONE	Acnes
RITONAVIR	Acnes
SERTRALINE	Acnes
TACROLIMUS	Acnes
TESTOSTERONE	Acnes
TRIAMCINOLONE	Acnes
VENLAFAXINE	Acnes
ZONISAMIDE	Acnes
EFAVIRENZ	Acquired immunodeficiency syndromes
TIPRANAVIR	Acquired immunodeficiency syndromes
ABACAVIR	Acute and chronic pancreatitis
ACITRETIN	Acute and chronic pancreatitis
ALLOPURINOL	Acute and chronic pancreatitis
AMIODARONE	Acute and chronic pancreatitis
AMLODIPINE	Acute and chronic pancreatitis
ARIPIPRAZOLE	Acute and chronic pancreatitis
ATAZANAVIR	Acute and chronic pancreatitis
ATENOLOL	Acute and chronic pancreatitis
ATORVASTATIN	Acute and chronic pancreatitis
AZATHIOPRINE	Acute and chronic pancreatitis
AZITHROMYCIN	Acute and chronic pancreatitis
BUSULFAN	Acute and chronic pancreatitis
CARBAMAZEPINE	Acute and chronic pancreatitis
CELECOXIB	Acute and chronic pancreatitis
CIMETIDINE	Acute and chronic pancreatitis
CIPROFLOXACIN	Acute and chronic pancreatitis
CISPLATIN	Acute and chronic pancreatitis
CLARITHROMYCIN	Acute and chronic pancreatitis
CLOZAPINE	Acute and chronic pancreatitis
CODEINE	Acute and chronic pancreatitis
CYCLOPHOSPHAMIDE	Acute and chronic pancreatitis
DANAZOL	Acute and chronic pancreatitis
DAPSONE	Acute and chronic pancreatitis
DEXAMETHASONE	Acute and chronic pancreatitis
DICLOFENAC	Acute and chronic pancreatitis
DIDANOSINE	Acute and chronic pancreatitis
EFAVIRENZ	Acute and chronic pancreatitis
EMTRICITABINE	Acute and chronic pancreatitis
ENTECAVIR	Acute and chronic pancreatitis
ERYTHROMYCIN	Acute and chronic pancreatitis
ESTRADIOL	Acute and chronic pancreatitis
ETODOLAC	Acute and chronic pancreatitis
EZETIMIBE	Acute and chronic pancreatitis
FLUOXETINE	Acute and chronic pancreatitis
FLURBIPROFEN	Acute and chronic pancreatitis
FUROSEMIDE	Acute and chronic pancreatitis
GABAPENTIN	Acute and chronic pancreatitis
GANCICLOVIR	Acute and chronic pancreatitis
HYDROCHLOROTHIAZIDE	Acute and chronic pancreatitis
HYDROXYUREA	Acute and chronic pancreatitis
IBUPROFEN	Acute and chronic pancreatitis
IFOSFAMIDE	Acute and chronic pancreatitis
IMATINIB	Acute and chronic pancreatitis
INDAPAMIDE	Acute and chronic pancreatitis
IRINOTECAN	Acute and chronic pancreatitis
ITRACONAZOLE	Acute and chronic pancreatitis
LAMIVUDINE	Acute and chronic pancreatitis
LAMOTRIGINE	Acute and chronic pancreatitis
LANSOPRAZOLE	Acute and chronic pancreatitis
LEFLUNOMIDE	Acute and chronic pancreatitis
LEVETIRACETAM	Acute and chronic pancreatitis
LINEZOLID	Acute and chronic pancreatitis
LOVASTATIN	Acute and chronic pancreatitis
MELOXICAM	Acute and chronic pancreatitis
MEMANTINE	Acute and chronic pancreatitis
METFORMIN	Acute and chronic pancreatitis
METHOTREXATE	Acute and chronic pancreatitis
METHYLPREDNISOLONE	Acute and chronic pancreatitis
METOLAZONE	Acute and chronic pancreatitis
METRONIDAZOLE	Acute and chronic pancreatitis
MINOCYCLINE	Acute and chronic pancreatitis
MIRTAZAPINE	Acute and chronic pancreatitis
MYCOPHENOLIC ACID	Acute and chronic pancreatitis
NAPROXEN	Acute and chronic pancreatitis
NITROFURANTOIN	Acute and chronic pancreatitis
OLANZAPINE	Acute and chronic pancreatitis
OMEPRAZOLE	Acute and chronic pancreatitis
ORLISTAT	Acute and chronic pancreatitis
OXALIPLATIN	Acute and chronic pancreatitis
PACLITAXEL	Acute and chronic pancreatitis
PANTOPRAZOLE	Acute and chronic pancreatitis
PAROXETINE	Acute and chronic pancreatitis
PIROXICAM	Acute and chronic pancreatitis
PRAVASTATIN	Acute and chronic pancreatitis
PREDNISOLONE	Acute and chronic pancreatitis
PREDNISONE	Acute and chronic pancreatitis
QUETIAPINE	Acute and chronic pancreatitis
QUINAPRIL	Acute and chronic pancreatitis
RAMIPRIL	Acute and chronic pancreatitis
RANITIDINE	Acute and chronic pancreatitis
RIBAVIRIN	Acute and chronic pancreatitis
RILUZOLE	Acute and chronic pancreatitis
RISPERIDONE	Acute and chronic pancreatitis
RITONAVIR	Acute and chronic pancreatitis
ROSUVASTATIN	Acute and chronic pancreatitis
SAQUINAVIR	Acute and chronic pancreatitis
SERTRALINE	Acute and chronic pancreatitis
SEVOFLURANE	Acute and chronic pancreatitis
SIMVASTATIN	Acute and chronic pancreatitis
STAVUDINE	Acute and chronic pancreatitis
SULFADIAZINE	Acute and chronic pancreatitis
SULFASALAZINE	Acute and chronic pancreatitis
SULINDAC	Acute and chronic pancreatitis
SUMATRIPTAN	Acute and chronic pancreatitis
TACROLIMUS	Acute and chronic pancreatitis
TERBINAFINE	Acute and chronic pancreatitis
THALIDOMIDE	Acute and chronic pancreatitis
TOPIRAMATE	Acute and chronic pancreatitis
TRANDOLAPRIL	Acute and chronic pancreatitis
VALPROIC ACID	Acute and chronic pancreatitis
VENLAFAXINE	Acute and chronic pancreatitis
VINORELBINE	Acute and chronic pancreatitis
ZIDOVUDINE	Acute and chronic pancreatitis
RIBAVIRIN	Acute and chronic sarcoidosis
AMIODARONE	Acute polyneuropathies
CAPECITABINE	Acute polyneuropathies
CIPROFLOXACIN	Acute polyneuropathies
DOCETAXEL	Acute polyneuropathies
DOXORUBICIN	Acute polyneuropathies
IFOSFAMIDE	Acute polyneuropathies
PHENYTOIN	Acute polyneuropathies
BUDESONIDE	Adrenal cortical hyperfunctions
DEXAMETHASONE	Adrenal cortical hyperfunctions
DIDANOSINE	Adrenal cortical hyperfunctions
GABAPENTIN	Adrenal cortical hyperfunctions
METHYLPREDNISOLONE	Adrenal cortical hyperfunctions
MYCOPHENOLIC ACID	Adrenal cortical hyperfunctions
PREDNISOLONE	Adrenal cortical hyperfunctions
PREDNISONE	Adrenal cortical hyperfunctions
TACROLIMUS	Adrenal cortical hyperfunctions
TEMOZOLOMIDE	Adrenal cortical hyperfunctions
TRIAMCINOLONE	Adrenal cortical hyperfunctions
BUDESONIDE	Adrenal cortical hypofunctions
HEPARIN	Adrenal cortical hypofunctions
IBUPROFEN	Adrenal cortical hypofunctions
ITRACONAZOLE	Adrenal cortical hypofunctions
MEGESTROL	Adrenal cortical hypofunctions
PREDNISOLONE	Adrenal cortical hypofunctions
PREDNISONE	Adrenal cortical hypofunctions
RITONAVIR	Adrenal cortical hypofunctions
TRIAMCINOLONE	Adrenal cortical hypofunctions
ABACAVIR	Allergic conditions NEC
ACETAMINOPHEN	Allergic conditions NEC
ADENOSINE	Allergic conditions NEC
ALBENDAZOLE	Allergic conditions NEC
ALLOPURINOL	Allergic conditions NEC
ALPRAZOLAM	Allergic conditions NEC
AMIFOSTINE	Allergic conditions NEC
AMIODARONE	Allergic conditions NEC
AMLODIPINE	Allergic conditions NEC
AMOXICILLIN	Allergic conditions NEC
AMPHOTERICIN B	Allergic conditions NEC
AMPICILLIN	Allergic conditions NEC
ANASTROZOLE	Allergic conditions NEC
ARGATROBAN	Allergic conditions NEC
ARIPIPRAZOLE	Allergic conditions NEC
ATAZANAVIR	Allergic conditions NEC
ATENOLOL	Allergic conditions NEC
ATORVASTATIN	Allergic conditions NEC
ATOVAQUONE	Allergic conditions NEC
AZATHIOPRINE	Allergic conditions NEC
AZITHROMYCIN	Allergic conditions NEC
AZTREONAM	Allergic conditions NEC
BENAZEPRIL	Allergic conditions NEC
BENZONATATE	Allergic conditions NEC
BICALUTAMIDE	Allergic conditions NEC
BISOPROLOL	Allergic conditions NEC
BUDESONIDE	Allergic conditions NEC
BUPIVACAINE	Allergic conditions NEC
BUPRENORPHINE	Allergic conditions NEC
BUPROPION	Allergic conditions NEC
BUSULFAN	Allergic conditions NEC
CABERGOLINE	Allergic conditions NEC
CANDESARTAN	Allergic conditions NEC
CAPECITABINE	Allergic conditions NEC
CAPTOPRIL	Allergic conditions NEC
CARBAMAZEPINE	Allergic conditions NEC
CARBOPLATIN	Allergic conditions NEC
CARVEDILOL	Allergic conditions NEC
CEFACLOR	Allergic conditions NEC
CEFAZOLIN	Allergic conditions NEC
CEFDINIR	Allergic conditions NEC
CEFEPIME	Allergic conditions NEC
CEFOTAXIME	Allergic conditions NEC
CEFOXITIN	Allergic conditions NEC
CEFTAZIDIME	Allergic conditions NEC
CEFTRIAXONE	Allergic conditions NEC
CEFUROXIME	Allergic conditions NEC
CELECOXIB	Allergic conditions NEC
CEPHALEXIN	Allergic conditions NEC
CHLORAMBUCIL	Allergic conditions NEC
CHLORAMPHENICOL	Allergic conditions NEC
CIMETIDINE	Allergic conditions NEC
CINACALCET	Allergic conditions NEC
CIPROFLOXACIN	Allergic conditions NEC
CISPLATIN	Allergic conditions NEC
CITALOPRAM	Allergic conditions NEC
CLARITHROMYCIN	Allergic conditions NEC
CLINDAMYCIN	Allergic conditions NEC
CLOMIPRAMINE	Allergic conditions NEC
CLONAZEPAM	Allergic conditions NEC
CLONIDINE	Allergic conditions NEC
CLOPIDOGREL	Allergic conditions NEC
CLOZAPINE	Allergic conditions NEC
CODEINE	Allergic conditions NEC
CYCLOBENZAPRINE	Allergic conditions NEC
CYCLOPHOSPHAMIDE	Allergic conditions NEC
DACARBAZINE	Allergic conditions NEC
DANAZOL	Allergic conditions NEC
DAPSONE	Allergic conditions NEC
DIAZEPAM	Allergic conditions NEC
DICLOFENAC	Allergic conditions NEC
DIFLUNISAL	Allergic conditions NEC
DILTIAZEM	Allergic conditions NEC
DIPYRIDAMOLE	Allergic conditions NEC
DOCETAXEL	Allergic conditions NEC
DOXORUBICIN	Allergic conditions NEC
DOXYCYCLINE	Allergic conditions NEC
EFAVIRENZ	Allergic conditions NEC
EMTRICITABINE	Allergic conditions NEC
ERYTHROMYCIN	Allergic conditions NEC
ESTRADIOL	Allergic conditions NEC
ETODOLAC	Allergic conditions NEC
ETOPOSIDE	Allergic conditions NEC
EXEMESTANE	Allergic conditions NEC
FAMCICLOVIR	Allergic conditions NEC
FAMOTIDINE	Allergic conditions NEC
FELODIPINE	Allergic conditions NEC
FENOFIBRATE	Allergic conditions NEC
FENTANYL	Allergic conditions NEC
FLUCONAZOLE	Allergic conditions NEC
FLUDARABINE	Allergic conditions NEC
FLUNISOLIDE	Allergic conditions NEC
FLUOCINONIDE	Allergic conditions NEC
FLUORESCEIN	Allergic conditions NEC
FLUOXETINE	Allergic conditions NEC
FLUPHENAZINE	Allergic conditions NEC
FLURBIPROFEN	Allergic conditions NEC
FLUVASTATIN	Allergic conditions NEC
FORMOTEROL	Allergic conditions NEC
FOSAMPRENAVIR	Allergic conditions NEC
FUROSEMIDE	Allergic conditions NEC
GABAPENTIN	Allergic conditions NEC
GALANTAMINE	Allergic conditions NEC
GANCICLOVIR	Allergic conditions NEC
GATIFLOXACIN	Allergic conditions NEC
GEFITINIB	Allergic conditions NEC
GEMCITABINE	Allergic conditions NEC
GENTAMICIN	Allergic conditions NEC
GLIBENCLAMIDE	Allergic conditions NEC
GLIMEPIRIDE	Allergic conditions NEC
GRISEOFULVIN	Allergic conditions NEC
HALOPERIDOL	Allergic conditions NEC
HEPARIN	Allergic conditions NEC
HYDRALAZINE	Allergic conditions NEC
HYDROCHLOROTHIAZIDE	Allergic conditions NEC
HYDROMORPHONE	Allergic conditions NEC
HYDROXYUREA	Allergic conditions NEC
HYDROXYZINE	Allergic conditions NEC
IBUPROFEN	Allergic conditions NEC
IFOSFAMIDE	Allergic conditions NEC
ILOPROST	Allergic conditions NEC
IMATINIB	Allergic conditions NEC
INDAPAMIDE	Allergic conditions NEC
INDOMETHACIN	Allergic conditions NEC
IPRATROPIUM BROMIDE	Allergic conditions NEC
ITRACONAZOLE	Allergic conditions NEC
KETOCONAZOLE	Allergic conditions NEC
KETOPROFEN	Allergic conditions NEC
KETOROLAC	Allergic conditions NEC
LAMIVUDINE	Allergic conditions NEC
LAMOTRIGINE	Allergic conditions NEC
LANSOPRAZOLE	Allergic conditions NEC
LATANOPROST	Allergic conditions NEC
LEFLUNOMIDE	Allergic conditions NEC
LETROZOLE	Allergic conditions NEC
LEVETIRACETAM	Allergic conditions NEC
LEVONORGESTREL	Allergic conditions NEC
LIDOCAINE	Allergic conditions NEC
LOPERAMIDE	Allergic conditions NEC
LORAZEPAM	Allergic conditions NEC
LOSARTAN	Allergic conditions NEC
MEFENAMIC ACID	Allergic conditions NEC
MELOXICAM	Allergic conditions NEC
MELPHALAN	Allergic conditions NEC
MEMANTINE	Allergic conditions NEC
MEROPENEM	Allergic conditions NEC
METHOTREXATE	Allergic conditions NEC
METHYLPREDNISOLONE	Allergic conditions NEC
METOCLOPRAMIDE	Allergic conditions NEC
METOPROLOL	Allergic conditions NEC
METRONIDAZOLE	Allergic conditions NEC
MIDAZOLAM	Allergic conditions NEC
MINOCYCLINE	Allergic conditions NEC
MINOXIDIL	Allergic conditions NEC
MIRTAZAPINE	Allergic conditions NEC
MISOPROSTOL	Allergic conditions NEC
MODAFINIL	Allergic conditions NEC
MORPHINE	Allergic conditions NEC
MOXIFLOXACIN	Allergic conditions NEC
MYCOPHENOLIC ACID	Allergic conditions NEC
NABUMETONE	Allergic conditions NEC
NADOLOL	Allergic conditions NEC
NAPROXEN	Allergic conditions NEC
NEVIRAPINE	Allergic conditions NEC
NICOTINE	Allergic conditions NEC
NIFEDIPINE	Allergic conditions NEC
NITROFURANTOIN	Allergic conditions NEC
NITROGLYCERIN	Allergic conditions NEC
NIZATIDINE	Allergic conditions NEC
NYSTATIN	Allergic conditions NEC
OFLOXACIN	Allergic conditions NEC
OLANZAPINE	Allergic conditions NEC
OMEPRAZOLE	Allergic conditions NEC
ONDANSETRON	Allergic conditions NEC
ORLISTAT	Allergic conditions NEC
OSELTAMIVIR	Allergic conditions NEC
OXALIPLATIN	Allergic conditions NEC
OXAPROZIN	Allergic conditions NEC
OXCARBAZEPINE	Allergic conditions NEC
OXYBUTYNIN	Allergic conditions NEC
OXYCODONE	Allergic conditions NEC
OXYTETRACYCLINE	Allergic conditions NEC
PANTOPRAZOLE	Allergic conditions NEC
PAROXETINE	Allergic conditions NEC
PEMETREXED	Allergic conditions NEC
PERINDOPRIL	Allergic conditions NEC
PHENOBARBITAL	Allergic conditions NEC
PHENYTOIN	Allergic conditions NEC
PIPERACILLIN	Allergic conditions NEC
PIROXICAM	Allergic conditions NEC
PRAMIPEXOLE	Allergic conditions NEC
PRAVASTATIN	Allergic conditions NEC
PROCHLORPERAZINE	Allergic conditions NEC
PROMETHAZINE	Allergic conditions NEC
PROPOFOL	Allergic conditions NEC
PROPRANOLOL	Allergic conditions NEC
PROPYLTHIOURACIL	Allergic conditions NEC
PYRAZINAMIDE	Allergic conditions NEC
QUETIAPINE	Allergic conditions NEC
RAMIPRIL	Allergic conditions NEC
RANITIDINE	Allergic conditions NEC
RIBAVIRIN	Allergic conditions NEC
RIFABUTIN	Allergic conditions NEC
RILUZOLE	Allergic conditions NEC
RISPERIDONE	Allergic conditions NEC
RITONAVIR	Allergic conditions NEC
RIVASTIGMINE	Allergic conditions NEC
ROPIVACAINE	Allergic conditions NEC
ROSUVASTATIN	Allergic conditions NEC
SAQUINAVIR	Allergic conditions NEC
SERTRALINE	Allergic conditions NEC
SEVOFLURANE	Allergic conditions NEC
SIBUTRAMINE	Allergic conditions NEC
SIMVASTATIN	Allergic conditions NEC
SPIRONOLACTONE	Allergic conditions NEC
STAVUDINE	Allergic conditions NEC
SUCRALFATE	Allergic conditions NEC
SULFADIAZINE	Allergic conditions NEC
SULFASALAZINE	Allergic conditions NEC
SULINDAC	Allergic conditions NEC
SUMATRIPTAN	Allergic conditions NEC
TACROLIMUS	Allergic conditions NEC
TADALAFIL	Allergic conditions NEC
TELITHROMYCIN	Allergic conditions NEC
TELMISARTAN	Allergic conditions NEC
TEMOZOLOMIDE	Allergic conditions NEC
TERBINAFINE	Allergic conditions NEC
TESTOSTERONE	Allergic conditions NEC
THALIDOMIDE	Allergic conditions NEC
THIOTEPA	Allergic conditions NEC
TOBRAMYCIN	Allergic conditions NEC
TOPIRAMATE	Allergic conditions NEC
TOPOTECAN	Allergic conditions NEC
TRAMADOL	Allergic conditions NEC
TRAVOPROST	Allergic conditions NEC
TRIAZOLAM	Allergic conditions NEC
TRIMETHOPRIM	Allergic conditions NEC
TROPICAMIDE	Allergic conditions NEC
URSODEOXYCHOLIC ACID	Allergic conditions NEC
VALPROIC ACID	Allergic conditions NEC
VALSARTAN	Allergic conditions NEC
VARDENAFIL	Allergic conditions NEC
VENLAFAXINE	Allergic conditions NEC
VERAPAMIL	Allergic conditions NEC
VINCRISTINE	Allergic conditions NEC
VINORELBINE	Allergic conditions NEC
VORICONAZOLE	Allergic conditions NEC
ZOLPIDEM	Allergic conditions NEC
ZONISAMIDE	Allergic conditions NEC
ABACAVIR	Allergies to foods, food additives, drugs and other chemicals
ALLOPURINOL	Allergies to foods, food additives, drugs and other chemicals
AMIFOSTINE	Allergies to foods, food additives, drugs and other chemicals
AMIODARONE	Allergies to foods, food additives, drugs and other chemicals
AMOXICILLIN	Allergies to foods, food additives, drugs and other chemicals
AMPHOTERICIN B	Allergies to foods, food additives, drugs and other chemicals
ARIPIPRAZOLE	Allergies to foods, food additives, drugs and other chemicals
ATENOLOL	Allergies to foods, food additives, drugs and other chemicals
AZITHROMYCIN	Allergies to foods, food additives, drugs and other chemicals
BUPIVACAINE	Allergies to foods, food additives, drugs and other chemicals
BUPROPION	Allergies to foods, food additives, drugs and other chemicals
CAPECITABINE	Allergies to foods, food additives, drugs and other chemicals
CARBAMAZEPINE	Allergies to foods, food additives, drugs and other chemicals
CARVEDILOL	Allergies to foods, food additives, drugs and other chemicals
CEFACLOR	Allergies to foods, food additives, drugs and other chemicals
CEFADROXIL	Allergies to foods, food additives, drugs and other chemicals
CEFAZOLIN	Allergies to foods, food additives, drugs and other chemicals
CEFDINIR	Allergies to foods, food additives, drugs and other chemicals
CEFEPIME	Allergies to foods, food additives, drugs and other chemicals
CEFOTAXIME	Allergies to foods, food additives, drugs and other chemicals
CEFTAZIDIME	Allergies to foods, food additives, drugs and other chemicals
CEFUROXIME	Allergies to foods, food additives, drugs and other chemicals
CELECOXIB	Allergies to foods, food additives, drugs and other chemicals
CEPHALEXIN	Allergies to foods, food additives, drugs and other chemicals
CHLORAMBUCIL	Allergies to foods, food additives, drugs and other chemicals
CIPROFLOXACIN	Allergies to foods, food additives, drugs and other chemicals
CITALOPRAM	Allergies to foods, food additives, drugs and other chemicals
CLADRIBINE	Allergies to foods, food additives, drugs and other chemicals
CLARITHROMYCIN	Allergies to foods, food additives, drugs and other chemicals
CLINDAMYCIN	Allergies to foods, food additives, drugs and other chemicals
CLOFARABINE	Allergies to foods, food additives, drugs and other chemicals
CLOPIDOGREL	Allergies to foods, food additives, drugs and other chemicals
CLOZAPINE	Allergies to foods, food additives, drugs and other chemicals
CYCLOPHOSPHAMIDE	Allergies to foods, food additives, drugs and other chemicals
DACARBAZINE	Allergies to foods, food additives, drugs and other chemicals
DAPSONE	Allergies to foods, food additives, drugs and other chemicals
DICLOFENAC	Allergies to foods, food additives, drugs and other chemicals
DIFLUNISAL	Allergies to foods, food additives, drugs and other chemicals
DILTIAZEM	Allergies to foods, food additives, drugs and other chemicals
DOCETAXEL	Allergies to foods, food additives, drugs and other chemicals
DOXORUBICIN	Allergies to foods, food additives, drugs and other chemicals
DOXYCYCLINE	Allergies to foods, food additives, drugs and other chemicals
EFAVIRENZ	Allergies to foods, food additives, drugs and other chemicals
ETHOSUXIMIDE	Allergies to foods, food additives, drugs and other chemicals
ETODOLAC	Allergies to foods, food additives, drugs and other chemicals
ETOPOSIDE	Allergies to foods, food additives, drugs and other chemicals
FAMCICLOVIR	Allergies to foods, food additives, drugs and other chemicals
FAMOTIDINE	Allergies to foods, food additives, drugs and other chemicals
FENTANYL	Allergies to foods, food additives, drugs and other chemicals
FLUCONAZOLE	Allergies to foods, food additives, drugs and other chemicals
FLUDARABINE	Allergies to foods, food additives, drugs and other chemicals
FLUVASTATIN	Allergies to foods, food additives, drugs and other chemicals
FORMOTEROL	Allergies to foods, food additives, drugs and other chemicals
FOSAMPRENAVIR	Allergies to foods, food additives, drugs and other chemicals
FUROSEMIDE	Allergies to foods, food additives, drugs and other chemicals
GEFITINIB	Allergies to foods, food additives, drugs and other chemicals
HYDROCHLOROTHIAZIDE	Allergies to foods, food additives, drugs and other chemicals
IBUPROFEN	Allergies to foods, food additives, drugs and other chemicals
INDOMETHACIN	Allergies to foods, food additives, drugs and other chemicals
ITRACONAZOLE	Allergies to foods, food additives, drugs and other chemicals
IVERMECTIN	Allergies to foods, food additives, drugs and other chemicals
KETOPROFEN	Allergies to foods, food additives, drugs and other chemicals
KETOROLAC	Allergies to foods, food additives, drugs and other chemicals
LAMOTRIGINE	Allergies to foods, food additives, drugs and other chemicals
LANSOPRAZOLE	Allergies to foods, food additives, drugs and other chemicals
LATANOPROST	Allergies to foods, food additives, drugs and other chemicals
LEFLUNOMIDE	Allergies to foods, food additives, drugs and other chemicals
LETROZOLE	Allergies to foods, food additives, drugs and other chemicals
LOPERAMIDE	Allergies to foods, food additives, drugs and other chemicals
LOVASTATIN	Allergies to foods, food additives, drugs and other chemicals
MEDROXYPROGESTERONE	Allergies to foods, food additives, drugs and other chemicals
MELOXICAM	Allergies to foods, food additives, drugs and other chemicals
MEROPENEM	Allergies to foods, food additives, drugs and other chemicals
METHOTREXATE	Allergies to foods, food additives, drugs and other chemicals
METHYLDOPA	Allergies to foods, food additives, drugs and other chemicals
METHYLPHENIDATE	Allergies to foods, food additives, drugs and other chemicals
METOLAZONE	Allergies to foods, food additives, drugs and other chemicals
METRONIDAZOLE	Allergies to foods, food additives, drugs and other chemicals
MINOCYCLINE	Allergies to foods, food additives, drugs and other chemicals
MIRTAZAPINE	Allergies to foods, food additives, drugs and other chemicals
MODAFINIL	Allergies to foods, food additives, drugs and other chemicals
MOXIFLOXACIN	Allergies to foods, food additives, drugs and other chemicals
NABUMETONE	Allergies to foods, food additives, drugs and other chemicals
NAPROXEN	Allergies to foods, food additives, drugs and other chemicals
NEVIRAPINE	Allergies to foods, food additives, drugs and other chemicals
NIFEDIPINE	Allergies to foods, food additives, drugs and other chemicals
NITROGLYCERIN	Allergies to foods, food additives, drugs and other chemicals
OFLOXACIN	Allergies to foods, food additives, drugs and other chemicals
OMEPRAZOLE	Allergies to foods, food additives, drugs and other chemicals
ONDANSETRON	Allergies to foods, food additives, drugs and other chemicals
OXAPROZIN	Allergies to foods, food additives, drugs and other chemicals
OXAZEPAM	Allergies to foods, food additives, drugs and other chemicals
OXCARBAZEPINE	Allergies to foods, food additives, drugs and other chemicals
PANTOPRAZOLE	Allergies to foods, food additives, drugs and other chemicals
PAROXETINE	Allergies to foods, food additives, drugs and other chemicals
PEMETREXED	Allergies to foods, food additives, drugs and other chemicals
PHENOBARBITAL	Allergies to foods, food additives, drugs and other chemicals
PHENYTOIN	Allergies to foods, food additives, drugs and other chemicals
PIPERACILLIN	Allergies to foods, food additives, drugs and other chemicals
PRAVASTATIN	Allergies to foods, food additives, drugs and other chemicals
PROPRANOLOL	Allergies to foods, food additives, drugs and other chemicals
RAMIPRIL	Allergies to foods, food additives, drugs and other chemicals
RIBAVIRIN	Allergies to foods, food additives, drugs and other chemicals
RISPERIDONE	Allergies to foods, food additives, drugs and other chemicals
RITONAVIR	Allergies to foods, food additives, drugs and other chemicals
SIMVASTATIN	Allergies to foods, food additives, drugs and other chemicals
SPIRONOLACTONE	Allergies to foods, food additives, drugs and other chemicals
SULFASALAZINE	Allergies to foods, food additives, drugs and other chemicals
SULINDAC	Allergies to foods, food additives, drugs and other chemicals
TACROLIMUS	Allergies to foods, food additives, drugs and other chemicals
TELMISARTAN	Allergies to foods, food additives, drugs and other chemicals
TEMOZOLOMIDE	Allergies to foods, food additives, drugs and other chemicals
TERBINAFINE	Allergies to foods, food additives, drugs and other chemicals
TESTOSTERONE	Allergies to foods, food additives, drugs and other chemicals
THALIDOMIDE	Allergies to foods, food additives, drugs and other chemicals
TOPIRAMATE	Allergies to foods, food additives, drugs and other chemicals
TRAMADOL	Allergies to foods, food additives, drugs and other chemicals
TRIMETHOPRIM	Allergies to foods, food additives, drugs and other chemicals
VALPROIC ACID	Allergies to foods, food additives, drugs and other chemicals
VENLAFAXINE	Allergies to foods, food additives, drugs and other chemicals
VORICONAZOLE	Allergies to foods, food additives, drugs and other chemicals
ZIDOVUDINE	Allergies to foods, food additives, drugs and other chemicals
ACITRETIN	Alopecias
ALLOPURINOL	Alopecias
AMIODARONE	Alopecias
AMLODIPINE	Alopecias
ANASTROZOLE	Alopecias
ATAZANAVIR	Alopecias
ATENOLOL	Alopecias
ATORVASTATIN	Alopecias
AZATHIOPRINE	Alopecias
BUDESONIDE	Alopecias
BUPROPION	Alopecias
BUSULFAN	Alopecias
CABERGOLINE	Alopecias
CAPECITABINE	Alopecias
CARBAMAZEPINE	Alopecias
CARBOPLATIN	Alopecias
CARVEDILOL	Alopecias
CIMETIDINE	Alopecias
CIPROFLOXACIN	Alopecias
CISPLATIN	Alopecias
CLONAZEPAM	Alopecias
CLONIDINE	Alopecias
COLCHICINE	Alopecias
CYCLOPHOSPHAMIDE	Alopecias
DILTIAZEM	Alopecias
DOCETAXEL	Alopecias
EFAVIRENZ	Alopecias
ENTECAVIR	Alopecias
ETOPOSIDE	Alopecias
EXEMESTANE	Alopecias
FAMOTIDINE	Alopecias
FENOFIBRATE	Alopecias
FENTANYL	Alopecias
FLUCONAZOLE	Alopecias
FLUDARABINE	Alopecias
FLUOXETINE	Alopecias
GABAPENTIN	Alopecias
GEMFIBROZIL	Alopecias
HEPARIN	Alopecias
HYDROCHLOROTHIAZIDE	Alopecias
HYDROXYUREA	Alopecias
IBUPROFEN	Alopecias
IMATINIB	Alopecias
ITRACONAZOLE	Alopecias
KETOCONAZOLE	Alopecias
LAMIVUDINE	Alopecias
LAMOTRIGINE	Alopecias
LANSOPRAZOLE	Alopecias
LEFLUNOMIDE	Alopecias
LETROZOLE	Alopecias
LEVETIRACETAM	Alopecias
LEVONORGESTREL	Alopecias
LINDANE	Alopecias
LORATADINE	Alopecias
LORAZEPAM	Alopecias
LOVASTATIN	Alopecias
MEDROXYPROGESTERONE	Alopecias
MEFLOQUINE	Alopecias
MELOXICAM	Alopecias
METHIMAZOLE	Alopecias
METHOTREXATE	Alopecias
METHYLPHENIDATE	Alopecias
MIRTAZAPINE	Alopecias
MYCOPHENOLIC ACID	Alopecias
NABUMETONE	Alopecias
NAPROXEN	Alopecias
OMEPRAZOLE	Alopecias
ORLISTAT	Alopecias
OXALIPLATIN	Alopecias
OXCARBAZEPINE	Alopecias
PACLITAXEL	Alopecias
PANTOPRAZOLE	Alopecias
PAROXETINE	Alopecias
PIROXICAM	Alopecias
PRAVASTATIN	Alopecias
PREDNISONE	Alopecias
PROPRANOLOL	Alopecias
PROPYLTHIOURACIL	Alopecias
QUINAPRIL	Alopecias
RAMIPRIL	Alopecias
RIBAVIRIN	Alopecias
RISPERIDONE	Alopecias
ROPINIROLE	Alopecias
SERTRALINE	Alopecias
SIMVASTATIN	Alopecias
SULFASALAZINE	Alopecias
TACROLIMUS	Alopecias
TAMOXIFEN	Alopecias
TEMOZOLOMIDE	Alopecias
TESTOSTERONE	Alopecias
THALIDOMIDE	Alopecias
TOPIRAMATE	Alopecias
TOPOTECAN	Alopecias
VALGANCICLOVIR	Alopecias
VALPROIC ACID	Alopecias
VENLAFAXINE	Alopecias
VINORELBINE	Alopecias
VORICONAZOLE	Alopecias
ZONISAMIDE	Alopecias
ALLOPURINOL	Amnestic symptoms
ALPRAZOLAM	Amnestic symptoms
AMLODIPINE	Amnestic symptoms
ARIPIPRAZOLE	Amnestic symptoms
ATAZANAVIR	Amnestic symptoms
ATENOLOL	Amnestic symptoms
ATORVASTATIN	Amnestic symptoms
ATROPINE	Amnestic symptoms
BACLOFEN	Amnestic symptoms
BETAXOLOL	Amnestic symptoms
BUPRENORPHINE	Amnestic symptoms
BUPROPION	Amnestic symptoms
CAPECITABINE	Amnestic symptoms
CARBAMAZEPINE	Amnestic symptoms
CARVEDILOL	Amnestic symptoms
CITALOPRAM	Amnestic symptoms
CLONAZEPAM	Amnestic symptoms
CLOZAPINE	Amnestic symptoms
DIAZEPAM	Amnestic symptoms
DILTIAZEM	Amnestic symptoms
EFAVIRENZ	Amnestic symptoms
ESTRADIOL	Amnestic symptoms
FENTANYL	Amnestic symptoms
FLUOXETINE	Amnestic symptoms
FLURBIPROFEN	Amnestic symptoms
FLUVOXAMINE	Amnestic symptoms
GABAPENTIN	Amnestic symptoms
INDAPAMIDE	Amnestic symptoms
ISONIAZID	Amnestic symptoms
LAMOTRIGINE	Amnestic symptoms
LANSOPRAZOLE	Amnestic symptoms
LETROZOLE	Amnestic symptoms
LEVETIRACETAM	Amnestic symptoms
LORAZEPAM	Amnestic symptoms
MEDROXYPROGESTERONE	Amnestic symptoms
MEFLOQUINE	Amnestic symptoms
MEMANTINE	Amnestic symptoms
MIDAZOLAM	Amnestic symptoms
MIRTAZAPINE	Amnestic symptoms
MODAFINIL	Amnestic symptoms
MORPHINE	Amnestic symptoms
MOXIFLOXACIN	Amnestic symptoms
NAPROXEN	Amnestic symptoms
NICOTINE	Amnestic symptoms
NIFEDIPINE	Amnestic symptoms
OFLOXACIN	Amnestic symptoms
OLANZAPINE	Amnestic symptoms
OXAZEPAM	Amnestic symptoms
OXCARBAZEPINE	Amnestic symptoms
OXYCODONE	Amnestic symptoms
PAROXETINE	Amnestic symptoms
PHENYTOIN	Amnestic symptoms
PRAMIPEXOLE	Amnestic symptoms
PRAVASTATIN	Amnestic symptoms
PREDNISONE	Amnestic symptoms
PROPRANOLOL	Amnestic symptoms
RAMIPRIL	Amnestic symptoms
RIBAVIRIN	Amnestic symptoms
RILUZOLE	Amnestic symptoms
RISPERIDONE	Amnestic symptoms
RITONAVIR	Amnestic symptoms
RIVASTIGMINE	Amnestic symptoms
ROPINIROLE	Amnestic symptoms
SERTRALINE	Amnestic symptoms
SIMVASTATIN	Amnestic symptoms
TACROLIMUS	Amnestic symptoms
TEMAZEPAM	Amnestic symptoms
TEMOZOLOMIDE	Amnestic symptoms
TESTOSTERONE	Amnestic symptoms
THALIDOMIDE	Amnestic symptoms
TOPIRAMATE	Amnestic symptoms
TRAZODONE	Amnestic symptoms
TRIAZOLAM	Amnestic symptoms
VALPROIC ACID	Amnestic symptoms
VARDENAFIL	Amnestic symptoms
VENLAFAXINE	Amnestic symptoms
VORICONAZOLE	Amnestic symptoms
ZOLPIDEM	Amnestic symptoms
CANDESARTAN	Amniotic fluid and cavity disorders of pregnancy NEC
ACITRETIN	Angioedemas
ALPRAZOLAM	Angioedemas
AMIODARONE	Angioedemas
AMLODIPINE	Angioedemas
AMPHOTERICIN B	Angioedemas
ANASTROZOLE	Angioedemas
ARIPIPRAZOLE	Angioedemas
ATAZANAVIR	Angioedemas
ATENOLOL	Angioedemas
ATORVASTATIN	Angioedemas
ATOVAQUONE	Angioedemas
AZITHROMYCIN	Angioedemas
AZTREONAM	Angioedemas
BICALUTAMIDE	Angioedemas
BISOPROLOL	Angioedemas
BORTEZOMIB	Angioedemas
BUDESONIDE	Angioedemas
BUPIVACAINE	Angioedemas
BUPRENORPHINE	Angioedemas
BUPROPION	Angioedemas
CARBAMAZEPINE	Angioedemas
CARVEDILOL	Angioedemas
CEFACLOR	Angioedemas
CEFTAZIDIME	Angioedemas
CEFUROXIME	Angioedemas
CELECOXIB	Angioedemas
CEPHALEXIN	Angioedemas
CHLORAMBUCIL	Angioedemas
CHLORAMPHENICOL	Angioedemas
CIPROFLOXACIN	Angioedemas
CITALOPRAM	Angioedemas
CLONIDINE	Angioedemas
CLOPIDOGREL	Angioedemas
CYCLOBENZAPRINE	Angioedemas
DEXAMETHASONE	Angioedemas
DICLOFENAC	Angioedemas
DICLOXACILLIN	Angioedemas
DIFLUNISAL	Angioedemas
DILTIAZEM	Angioedemas
DORZOLAMIDE	Angioedemas
DOXYCYCLINE	Angioedemas
DUTASTERIDE	Angioedemas
ESTRADIOL	Angioedemas
ETHOSUXIMIDE	Angioedemas
ETODOLAC	Angioedemas
ETOPOSIDE	Angioedemas
FAMOTIDINE	Angioedemas
FELODIPINE	Angioedemas
FLUCONAZOLE	Angioedemas
FLUOXETINE	Angioedemas
FLUPHENAZINE	Angioedemas
FLUVASTATIN	Angioedemas
GABAPENTIN	Angioedemas
GATIFLOXACIN	Angioedemas
GEFITINIB	Angioedemas
GEMFIBROZIL	Angioedemas
GRISEOFULVIN	Angioedemas
IBUPROFEN	Angioedemas
IMATINIB	Angioedemas
INDAPAMIDE	Angioedemas
INDOMETHACIN	Angioedemas
IPRATROPIUM BROMIDE	Angioedemas
IRBESARTAN	Angioedemas
ITRACONAZOLE	Angioedemas
LAMOTRIGINE	Angioedemas
LEFLUNOMIDE	Angioedemas
LETROZOLE	Angioedemas
LEVONORGESTREL	Angioedemas
LIDOCAINE	Angioedemas
LINEZOLID	Angioedemas
LOPERAMIDE	Angioedemas
LOSARTAN	Angioedemas
LOVASTATIN	Angioedemas
MEFENAMIC ACID	Angioedemas
MELOXICAM	Angioedemas
MEROPENEM	Angioedemas
METHYLPHENIDATE	Angioedemas
METHYLPREDNISOLONE	Angioedemas
METOCLOPRAMIDE	Angioedemas
METRONIDAZOLE	Angioedemas
MICONAZOLE	Angioedemas
MODAFINIL	Angioedemas
MOXIFLOXACIN	Angioedemas
NABUMETONE	Angioedemas
NAPROXEN	Angioedemas
NEVIRAPINE	Angioedemas
NIFEDIPINE	Angioedemas
NITROFURANTOIN	Angioedemas
OFLOXACIN	Angioedemas
OLANZAPINE	Angioedemas
OMEPRAZOLE	Angioedemas
ONDANSETRON	Angioedemas
ORLISTAT	Angioedemas
OXACILLIN	Angioedemas
OXALIPLATIN	Angioedemas
OXAPROZIN	Angioedemas
OXCARBAZEPINE	Angioedemas
OXYBUTYNIN	Angioedemas
OXYTETRACYCLINE	Angioedemas
PANTOPRAZOLE	Angioedemas
PAROXETINE	Angioedemas
PERPHENAZINE	Angioedemas
PIROXICAM	Angioedemas
PRAVASTATIN	Angioedemas
PREDNISOLONE	Angioedemas
PREDNISONE	Angioedemas
PROCHLORPERAZINE	Angioedemas
PROPOFOL	Angioedemas
QUETIAPINE	Angioedemas
RANITIDINE	Angioedemas
RISPERIDONE	Angioedemas
ROPINIROLE	Angioedemas
ROSIGLITAZONE	Angioedemas
SALMETEROL	Angioedemas
SERTRALINE	Angioedemas
SIMVASTATIN	Angioedemas
SUCRALFATE	Angioedemas
SULINDAC	Angioedemas
SUMATRIPTAN	Angioedemas
TELITHROMYCIN	Angioedemas
TELMISARTAN	Angioedemas
TERBINAFINE	Angioedemas
THALIDOMIDE	Angioedemas
TOPOTECAN	Angioedemas
TRAMADOL	Angioedemas
TRIAMCINOLONE	Angioedemas
VALSARTAN	Angioedemas
VENLAFAXINE	Angioedemas
VERAPAMIL	Angioedemas
VINORELBINE	Angioedemas
ZIDOVUDINE	Angioedemas
AMPHOTERICIN B	Antidiuretic hormone related conditions
IFOSFAMIDE	Antidiuretic hormone related conditions
PHENYTOIN	Antidiuretic hormone related conditions
VORICONAZOLE	Antidiuretic hormone related conditions
CITALOPRAM	Anxiety disorders NEC
FLUOXETINE	Anxiety disorders NEC
GABAPENTIN	Anxiety disorders NEC
LEVETIRACETAM	Anxiety disorders NEC
MEMANTINE	Anxiety disorders NEC
OLANZAPINE	Anxiety disorders NEC
TOPIRAMATE	Anxiety disorders NEC
ABACAVIR	Anxiety symptoms
ACETAMINOPHEN	Anxiety symptoms
ACITRETIN	Anxiety symptoms
ALLOPURINOL	Anxiety symptoms
ALPRAZOLAM	Anxiety symptoms
AMANTADINE	Anxiety symptoms
AMITRIPTYLINE	Anxiety symptoms
AMLODIPINE	Anxiety symptoms
AMOXICILLIN	Anxiety symptoms
AMPHOTERICIN B	Anxiety symptoms
ANASTROZOLE	Anxiety symptoms
ARIPIPRAZOLE	Anxiety symptoms
ARSENIC TRIOXIDE	Anxiety symptoms
ATENOLOL	Anxiety symptoms
ATOMOXETINE	Anxiety symptoms
ATROPINE	Anxiety symptoms
AZITHROMYCIN	Anxiety symptoms
BACLOFEN	Anxiety symptoms
BENAZEPRIL	Anxiety symptoms
BETAXOLOL	Anxiety symptoms
BICALUTAMIDE	Anxiety symptoms
BISOPROLOL	Anxiety symptoms
BUDESONIDE	Anxiety symptoms
BUPIVACAINE	Anxiety symptoms
BUPRENORPHINE	Anxiety symptoms
BUPROPION	Anxiety symptoms
BUSULFAN	Anxiety symptoms
CABERGOLINE	Anxiety symptoms
CAPECITABINE	Anxiety symptoms
CARBAMAZEPINE	Anxiety symptoms
CARISOPRODOL	Anxiety symptoms
CARVEDILOL	Anxiety symptoms
CELECOXIB	Anxiety symptoms
CEPHALEXIN	Anxiety symptoms
CIMETIDINE	Anxiety symptoms
CIPROFLOXACIN	Anxiety symptoms
CITALOPRAM	Anxiety symptoms
CLARITHROMYCIN	Anxiety symptoms
CLOFARABINE	Anxiety symptoms
CLOMIPRAMINE	Anxiety symptoms
CLONAZEPAM	Anxiety symptoms
CLONIDINE	Anxiety symptoms
CLOPIDOGREL	Anxiety symptoms
CLOZAPINE	Anxiety symptoms
CODEINE	Anxiety symptoms
CYCLOBENZAPRINE	Anxiety symptoms
CYCLOPHOSPHAMIDE	Anxiety symptoms
DIAZEPAM	Anxiety symptoms
DIGOXIN	Anxiety symptoms
DILTIAZEM	Anxiety symptoms
DIPHENHYDRAMINE	Anxiety symptoms
DIPYRIDAMOLE	Anxiety symptoms
DOXAZOSIN	Anxiety symptoms
DOXORUBICIN	Anxiety symptoms
DOXYCYCLINE	Anxiety symptoms
DROPERIDOL	Anxiety symptoms
DULOXETINE	Anxiety symptoms
EFAVIRENZ	Anxiety symptoms
EPINEPHRINE	Anxiety symptoms
ERLOTINIB	Anxiety symptoms
ESTRADIOL	Anxiety symptoms
ETODOLAC	Anxiety symptoms
EXEMESTANE	Anxiety symptoms
FAMOTIDINE	Anxiety symptoms
FELODIPINE	Anxiety symptoms
FENOFIBRATE	Anxiety symptoms
FENTANYL	Anxiety symptoms
FLECAINIDE	Anxiety symptoms
FLUOXETINE	Anxiety symptoms
FLUPHENAZINE	Anxiety symptoms
FLUTAMIDE	Anxiety symptoms
FLUVASTATIN	Anxiety symptoms
FUROSEMIDE	Anxiety symptoms
GABAPENTIN	Anxiety symptoms
GALANTAMINE	Anxiety symptoms
GATIFLOXACIN	Anxiety symptoms
GLIMEPIRIDE	Anxiety symptoms
GLIPIZIDE	Anxiety symptoms
HALOPERIDOL	Anxiety symptoms
HYDROCHLOROTHIAZIDE	Anxiety symptoms
IBUPROFEN	Anxiety symptoms
IFOSFAMIDE	Anxiety symptoms
IMATINIB	Anxiety symptoms
IMIPRAMINE	Anxiety symptoms
INDAPAMIDE	Anxiety symptoms
INDOMETHACIN	Anxiety symptoms
IODIXANOL	Anxiety symptoms
IPRATROPIUM BROMIDE	Anxiety symptoms
IRBESARTAN	Anxiety symptoms
ITRACONAZOLE	Anxiety symptoms
KETOPROFEN	Anxiety symptoms
LAMIVUDINE	Anxiety symptoms
LAMOTRIGINE	Anxiety symptoms
LANSOPRAZOLE	Anxiety symptoms
LEFLUNOMIDE	Anxiety symptoms
LETROZOLE	Anxiety symptoms
LEVETIRACETAM	Anxiety symptoms
LEVONORGESTREL	Anxiety symptoms
LIDOCAINE	Anxiety symptoms
LORATADINE	Anxiety symptoms
LORAZEPAM	Anxiety symptoms
LOVASTATIN	Anxiety symptoms
LOXAPINE	Anxiety symptoms
MEDROXYPROGESTERONE	Anxiety symptoms
MEFENAMIC ACID	Anxiety symptoms
MEFLOQUINE	Anxiety symptoms
MELOXICAM	Anxiety symptoms
MEMANTINE	Anxiety symptoms
METHADONE	Anxiety symptoms
METHYLPHENIDATE	Anxiety symptoms
METOCLOPRAMIDE	Anxiety symptoms
METOPROLOL	Anxiety symptoms
MIDAZOLAM	Anxiety symptoms
MIRTAZAPINE	Anxiety symptoms
MITOXANTRONE	Anxiety symptoms
MODAFINIL	Anxiety symptoms
MORPHINE	Anxiety symptoms
MYCOPHENOLIC ACID	Anxiety symptoms
NABUMETONE	Anxiety symptoms
NALOXONE	Anxiety symptoms
NALTREXONE	Anxiety symptoms
NAPROXEN	Anxiety symptoms
NICOTINE	Anxiety symptoms
NIFEDIPINE	Anxiety symptoms
NITROGLYCERIN	Anxiety symptoms
OFLOXACIN	Anxiety symptoms
OLANZAPINE	Anxiety symptoms
OMEPRAZOLE	Anxiety symptoms
ONDANSETRON	Anxiety symptoms
ORLISTAT	Anxiety symptoms
OSELTAMIVIR	Anxiety symptoms
OXALIPLATIN	Anxiety symptoms
OXCARBAZEPINE	Anxiety symptoms
OXYBUTYNIN	Anxiety symptoms
OXYCODONE	Anxiety symptoms
PANTOPRAZOLE	Anxiety symptoms
PAROXETINE	Anxiety symptoms
PENTOXIFYLLINE	Anxiety symptoms
PERINDOPRIL	Anxiety symptoms
PERPHENAZINE	Anxiety symptoms
PHENTERMINE	Anxiety symptoms
PHENYTOIN	Anxiety symptoms
PIMOZIDE	Anxiety symptoms
PINDOLOL	Anxiety symptoms
PIROXICAM	Anxiety symptoms
PRAMIPEXOLE	Anxiety symptoms
PRAVASTATIN	Anxiety symptoms
PREDNISONE	Anxiety symptoms
PROCHLORPERAZINE	Anxiety symptoms
PROMETHAZINE	Anxiety symptoms
PROPOFOL	Anxiety symptoms
PROPRANOLOL	Anxiety symptoms
QUETIAPINE	Anxiety symptoms
QUINAPRIL	Anxiety symptoms
RAMIPRIL	Anxiety symptoms
RANITIDINE	Anxiety symptoms
REMIFENTANIL	Anxiety symptoms
RIBAVIRIN	Anxiety symptoms
RILUZOLE	Anxiety symptoms
RISPERIDONE	Anxiety symptoms
RITONAVIR	Anxiety symptoms
RIVASTIGMINE	Anxiety symptoms
ROPINIROLE	Anxiety symptoms
ROSUVASTATIN	Anxiety symptoms
SERTRALINE	Anxiety symptoms
SEVOFLURANE	Anxiety symptoms
SIBUTRAMINE	Anxiety symptoms
SIMVASTATIN	Anxiety symptoms
SOTALOL	Anxiety symptoms
SULINDAC	Anxiety symptoms
TACROLIMUS	Anxiety symptoms
TEMAZEPAM	Anxiety symptoms
TEMOZOLOMIDE	Anxiety symptoms
TERBUTALINE	Anxiety symptoms
TESTOSTERONE	Anxiety symptoms
THALIDOMIDE	Anxiety symptoms
THEOPHYLLINE	Anxiety symptoms
THIOTHIXENE	Anxiety symptoms
TIZANIDINE	Anxiety symptoms
TOPIRAMATE	Anxiety symptoms
TRAMADOL	Anxiety symptoms
TRAZODONE	Anxiety symptoms
TRIAZOLAM	Anxiety symptoms
URSODEOXYCHOLIC ACID	Anxiety symptoms
VALPROIC ACID	Anxiety symptoms
VALSARTAN	Anxiety symptoms
VENLAFAXINE	Anxiety symptoms
VINCRISTINE	Anxiety symptoms
VORICONAZOLE	Anxiety symptoms
ZIDOVUDINE	Anxiety symptoms
ZIPRASIDONE	Anxiety symptoms
ZOLPIDEM	Anxiety symptoms
ZONISAMIDE	Anxiety symptoms
AMIODARONE	Apocrine and eccrine gland disorders
ARIPIPRAZOLE	Apocrine and eccrine gland disorders
ARSENIC TRIOXIDE	Apocrine and eccrine gland disorders
BACLOFEN	Apocrine and eccrine gland disorders
BUPIVACAINE	Apocrine and eccrine gland disorders
BUPRENORPHINE	Apocrine and eccrine gland disorders
BUPROPION	Apocrine and eccrine gland disorders
BUSULFAN	Apocrine and eccrine gland disorders
CLARITHROMYCIN	Apocrine and eccrine gland disorders
DULOXETINE	Apocrine and eccrine gland disorders
FENTANYL	Apocrine and eccrine gland disorders
FLUOXETINE	Apocrine and eccrine gland disorders
IMATINIB	Apocrine and eccrine gland disorders
LETROZOLE	Apocrine and eccrine gland disorders
MEFLOQUINE	Apocrine and eccrine gland disorders
METHYLPHENIDATE	Apocrine and eccrine gland disorders
MODAFINIL	Apocrine and eccrine gland disorders
MORPHINE	Apocrine and eccrine gland disorders
OMEPRAZOLE	Apocrine and eccrine gland disorders
ONDANSETRON	Apocrine and eccrine gland disorders
OXCARBAZEPINE	Apocrine and eccrine gland disorders
PIMOZIDE	Apocrine and eccrine gland disorders
PRAMIPEXOLE	Apocrine and eccrine gland disorders
QUETIAPINE	Apocrine and eccrine gland disorders
RILUZOLE	Apocrine and eccrine gland disorders
RIVASTIGMINE	Apocrine and eccrine gland disorders
ROPINIROLE	Apocrine and eccrine gland disorders
SAQUINAVIR	Apocrine and eccrine gland disorders
TADALAFIL	Apocrine and eccrine gland disorders
TAMOXIFEN	Apocrine and eccrine gland disorders
TEMAZEPAM	Apocrine and eccrine gland disorders
TRAMADOL	Apocrine and eccrine gland disorders
TRAZODONE	Apocrine and eccrine gland disorders
VARDENAFIL	Apocrine and eccrine gland disorders
VENLAFAXINE	Apocrine and eccrine gland disorders
ACITRETIN	Appetite disorders
ALPRAZOLAM	Appetite disorders
AMLODIPINE	Appetite disorders
ANASTROZOLE	Appetite disorders
ARIPIPRAZOLE	Appetite disorders
ARSENIC TRIOXIDE	Appetite disorders
ATAZANAVIR	Appetite disorders
ATORVASTATIN	Appetite disorders
BACLOFEN	Appetite disorders
BETAXOLOL	Appetite disorders
BORTEZOMIB	Appetite disorders
BUDESONIDE	Appetite disorders
CAPECITABINE	Appetite disorders
CELECOXIB	Appetite disorders
CIPROFLOXACIN	Appetite disorders
CITALOPRAM	Appetite disorders
CLADRIBINE	Appetite disorders
CLOFARABINE	Appetite disorders
CLONAZEPAM	Appetite disorders
CLONIDINE	Appetite disorders
CLOZAPINE	Appetite disorders
DEXAMETHASONE	Appetite disorders
DOCETAXEL	Appetite disorders
DOXORUBICIN	Appetite disorders
ESTRADIOL	Appetite disorders
EXEMESTANE	Appetite disorders
FENOFIBRATE	Appetite disorders
FENTANYL	Appetite disorders
FLUNISOLIDE	Appetite disorders
FLUOXETINE	Appetite disorders
GABAPENTIN	Appetite disorders
GENTAMICIN	Appetite disorders
GLIMEPIRIDE	Appetite disorders
IBUPROFEN	Appetite disorders
INDAPAMIDE	Appetite disorders
ITRACONAZOLE	Appetite disorders
KETOPROFEN	Appetite disorders
LAMIVUDINE	Appetite disorders
LAMOTRIGINE	Appetite disorders
LANSOPRAZOLE	Appetite disorders
LETROZOLE	Appetite disorders
LEVETIRACETAM	Appetite disorders
LINEZOLID	Appetite disorders
LORATADINE	Appetite disorders
MELOXICAM	Appetite disorders
MEMANTINE	Appetite disorders
METHYLPHENIDATE	Appetite disorders
METHYLPREDNISOLONE	Appetite disorders
METRONIDAZOLE	Appetite disorders
MIRTAZAPINE	Appetite disorders
MODAFINIL	Appetite disorders
MOXIFLOXACIN	Appetite disorders
NATEGLINIDE	Appetite disorders
NICOTINE	Appetite disorders
OFLOXACIN	Appetite disorders
OLANZAPINE	Appetite disorders
OMEPRAZOLE	Appetite disorders
OXCARBAZEPINE	Appetite disorders
OXYBUTYNIN	Appetite disorders
OXYCODONE	Appetite disorders
PANTOPRAZOLE	Appetite disorders
PAROXETINE	Appetite disorders
PERINDOPRIL	Appetite disorders
PRAMIPEXOLE	Appetite disorders
PRAVASTATIN	Appetite disorders
PREDNISOLONE	Appetite disorders
PREDNISONE	Appetite disorders
PROCHLORPERAZINE	Appetite disorders
QUETIAPINE	Appetite disorders
RIBAVIRIN	Appetite disorders
RILUZOLE	Appetite disorders
RISPERIDONE	Appetite disorders
RIVASTIGMINE	Appetite disorders
ROPINIROLE	Appetite disorders
ROSIGLITAZONE	Appetite disorders
SAQUINAVIR	Appetite disorders
SERTRALINE	Appetite disorders
SIBUTRAMINE	Appetite disorders
SOTALOL	Appetite disorders
TACROLIMUS	Appetite disorders
TESTOSTERONE	Appetite disorders
THALIDOMIDE	Appetite disorders
TOPIRAMATE	Appetite disorders
TRAMADOL	Appetite disorders
TRAZODONE	Appetite disorders
TRIAMCINOLONE	Appetite disorders
VALGANCICLOVIR	Appetite disorders
VALPROIC ACID	Appetite disorders
VENLAFAXINE	Appetite disorders
ZOLPIDEM	Appetite disorders
AZITHROMYCIN	Application and instillation site reactions
CLINDAMYCIN	Application and instillation site reactions
DICLOFENAC	Application and instillation site reactions
ESTRADIOL	Application and instillation site reactions
FENTANYL	Application and instillation site reactions
FLUOCINONIDE	Application and instillation site reactions
METRONIDAZOLE	Application and instillation site reactions
OFLOXACIN	Application and instillation site reactions
OXYBUTYNIN	Application and instillation site reactions
TESTOSTERONE	Application and instillation site reactions
ACITRETIN	Arthropathies NEC
AMOXICILLIN	Arthropathies NEC
ANASTROZOLE	Arthropathies NEC
ATENOLOL	Arthropathies NEC
ATORVASTATIN	Arthropathies NEC
BENAZEPRIL	Arthropathies NEC
CAPECITABINE	Arthropathies NEC
CARVEDILOL	Arthropathies NEC
CEFACLOR	Arthropathies NEC
CEPHALEXIN	Arthropathies NEC
CLINDAMYCIN	Arthropathies NEC
CLOPIDOGREL	Arthropathies NEC
EFAVIRENZ	Arthropathies NEC
ESTRADIOL	Arthropathies NEC
FENOFIBRATE	Arthropathies NEC
FENTANYL	Arthropathies NEC
FLUOXETINE	Arthropathies NEC
GABAPENTIN	Arthropathies NEC
HYDROCHLOROTHIAZIDE	Arthropathies NEC
INDAPAMIDE	Arthropathies NEC
IRBESARTAN	Arthropathies NEC
LAMOTRIGINE	Arthropathies NEC
LANSOPRAZOLE	Arthropathies NEC
LETROZOLE	Arthropathies NEC
LOVASTATIN	Arthropathies NEC
MINOCYCLINE	Arthropathies NEC
MIRTAZAPINE	Arthropathies NEC
NIFEDIPINE	Arthropathies NEC
OFLOXACIN	Arthropathies NEC
OLANZAPINE	Arthropathies NEC
OMEPRAZOLE	Arthropathies NEC
ORLISTAT	Arthropathies NEC
OXYCODONE	Arthropathies NEC
PANTOPRAZOLE	Arthropathies NEC
PRAVASTATIN	Arthropathies NEC
RAMIPRIL	Arthropathies NEC
RIBAVIRIN	Arthropathies NEC
RISPERIDONE	Arthropathies NEC
RITONAVIR	Arthropathies NEC
ROSUVASTATIN	Arthropathies NEC
SAQUINAVIR	Arthropathies NEC
SIBUTRAMINE	Arthropathies NEC
SIMVASTATIN	Arthropathies NEC
TAMOXIFEN	Arthropathies NEC
TERBINAFINE	Arthropathies NEC
THALIDOMIDE	Arthropathies NEC
VORICONAZOLE	Arthropathies NEC
ABACAVIR	Asthenic conditions
ACETAMINOPHEN	Asthenic conditions
ACITRETIN	Asthenic conditions
ADEFOVIR DIPIVOXIL	Asthenic conditions
ALFUZOSIN	Asthenic conditions
ALLOPURINOL	Asthenic conditions
ALPRAZOLAM	Asthenic conditions
AMIFOSTINE	Asthenic conditions
AMIODARONE	Asthenic conditions
AMITRIPTYLINE	Asthenic conditions
AMLODIPINE	Asthenic conditions
AMPHOTERICIN B	Asthenic conditions
ANASTROZOLE	Asthenic conditions
ARIPIPRAZOLE	Asthenic conditions
ARSENIC TRIOXIDE	Asthenic conditions
ATAZANAVIR	Asthenic conditions
ATENOLOL	Asthenic conditions
ATORVASTATIN	Asthenic conditions
ATOVAQUONE	Asthenic conditions
ATROPINE	Asthenic conditions
AZATHIOPRINE	Asthenic conditions
AZITHROMYCIN	Asthenic conditions
AZTREONAM	Asthenic conditions
BACLOFEN	Asthenic conditions
BETAXOLOL	Asthenic conditions
BEXAROTENE	Asthenic conditions
BICALUTAMIDE	Asthenic conditions
BISOPROLOL	Asthenic conditions
BORTEZOMIB	Asthenic conditions
BOSENTAN	Asthenic conditions
BUDESONIDE	Asthenic conditions
BUMETANIDE	Asthenic conditions
BUPIVACAINE	Asthenic conditions
BUPRENORPHINE	Asthenic conditions
BUPROPION	Asthenic conditions
BUSULFAN	Asthenic conditions
CABERGOLINE	Asthenic conditions
CANDESARTAN	Asthenic conditions
CAPECITABINE	Asthenic conditions
CAPTOPRIL	Asthenic conditions
CARBAMAZEPINE	Asthenic conditions
CARBOPLATIN	Asthenic conditions
CARVEDILOL	Asthenic conditions
CEFACLOR	Asthenic conditions
CEFDINIR	Asthenic conditions
CEFOTAXIME	Asthenic conditions
CEFTRIAXONE	Asthenic conditions
CELECOXIB	Asthenic conditions
CEPHALEXIN	Asthenic conditions
CHLORAMBUCIL	Asthenic conditions
CINACALCET	Asthenic conditions
CIPROFLOXACIN	Asthenic conditions
CISPLATIN	Asthenic conditions
CITALOPRAM	Asthenic conditions
CLADRIBINE	Asthenic conditions
CLARITHROMYCIN	Asthenic conditions
CLINDAMYCIN	Asthenic conditions
CLOFARABINE	Asthenic conditions
CLOFAZIMINE	Asthenic conditions
CLONAZEPAM	Asthenic conditions
CLONIDINE	Asthenic conditions
CLOPIDOGREL	Asthenic conditions
CLOZAPINE	Asthenic conditions
COLCHICINE	Asthenic conditions
CYCLOBENZAPRINE	Asthenic conditions
CYCLOPHOSPHAMIDE	Asthenic conditions
DACARBAZINE	Asthenic conditions
DEXAMETHASONE	Asthenic conditions
DIAZEPAM	Asthenic conditions
DICLOFENAC	Asthenic conditions
DICLOXACILLIN	Asthenic conditions
DIDANOSINE	Asthenic conditions
DILTIAZEM	Asthenic conditions
DIPHENHYDRAMINE	Asthenic conditions
DIPYRIDAMOLE	Asthenic conditions
DOCETAXEL	Asthenic conditions
DORZOLAMIDE	Asthenic conditions
DOXAZOSIN	Asthenic conditions
DOXEPIN	Asthenic conditions
DOXORUBICIN	Asthenic conditions
DULOXETINE	Asthenic conditions
EFAVIRENZ	Asthenic conditions
EMTRICITABINE	Asthenic conditions
ENTECAVIR	Asthenic conditions
EPROSARTAN	Asthenic conditions
ERLOTINIB	Asthenic conditions
ESTRADIOL	Asthenic conditions
ETHOSUXIMIDE	Asthenic conditions
ETODOLAC	Asthenic conditions
ETOPOSIDE	Asthenic conditions
EXEMESTANE	Asthenic conditions
EZETIMIBE	Asthenic conditions
FAMCICLOVIR	Asthenic conditions
FAMOTIDINE	Asthenic conditions
FELODIPINE	Asthenic conditions
FENOFIBRATE	Asthenic conditions
FENTANYL	Asthenic conditions
FINASTERIDE	Asthenic conditions
FLECAINIDE	Asthenic conditions
FLUCONAZOLE	Asthenic conditions
FLUDARABINE	Asthenic conditions
FLUNISOLIDE	Asthenic conditions
FLUOXETINE	Asthenic conditions
FLUPHENAZINE	Asthenic conditions
FLURBIPROFEN	Asthenic conditions
FLUVASTATIN	Asthenic conditions
FOSAMPRENAVIR	Asthenic conditions
FUROSEMIDE	Asthenic conditions
GABAPENTIN	Asthenic conditions
GANCICLOVIR	Asthenic conditions
GATIFLOXACIN	Asthenic conditions
GEFITINIB	Asthenic conditions
GEMCITABINE	Asthenic conditions
GEMFIBROZIL	Asthenic conditions
GENTAMICIN	Asthenic conditions
GLIMEPIRIDE	Asthenic conditions
GLIPIZIDE	Asthenic conditions
GRISEOFULVIN	Asthenic conditions
HALOPERIDOL	Asthenic conditions
HYDROCHLOROTHIAZIDE	Asthenic conditions
HYDROMORPHONE	Asthenic conditions
HYDROXYUREA	Asthenic conditions
IBUPROFEN	Asthenic conditions
IFOSFAMIDE	Asthenic conditions
IMATINIB	Asthenic conditions
IMIPRAMINE	Asthenic conditions
INDAPAMIDE	Asthenic conditions
INDOMETHACIN	Asthenic conditions
IODIXANOL	Asthenic conditions
IPRATROPIUM BROMIDE	Asthenic conditions
IRBESARTAN	Asthenic conditions
IRINOTECAN	Asthenic conditions
ISONIAZID	Asthenic conditions
ITRACONAZOLE	Asthenic conditions
KETOPROFEN	Asthenic conditions
LAMIVUDINE	Asthenic conditions
LAMOTRIGINE	Asthenic conditions
LANSOPRAZOLE	Asthenic conditions
LEFLUNOMIDE	Asthenic conditions
LETROZOLE	Asthenic conditions
LEVETIRACETAM	Asthenic conditions
LEVONORGESTREL	Asthenic conditions
LIDOCAINE	Asthenic conditions
LINEZOLID	Asthenic conditions
LOPERAMIDE	Asthenic conditions
LORATADINE	Asthenic conditions
LORAZEPAM	Asthenic conditions
LOVASTATIN	Asthenic conditions
MEDROXYPROGESTERONE	Asthenic conditions
MEFENAMIC ACID	Asthenic conditions
MEFLOQUINE	Asthenic conditions
MELOXICAM	Asthenic conditions
MELPHALAN	Asthenic conditions
MEMANTINE	Asthenic conditions
MEROPENEM	Asthenic conditions
METFORMIN	Asthenic conditions
METHADONE	Asthenic conditions
METHAZOLAMIDE	Asthenic conditions
METHOTREXATE	Asthenic conditions
METHYLDOPA	Asthenic conditions
METHYLPHENIDATE	Asthenic conditions
METHYLPREDNISOLONE	Asthenic conditions
METOCLOPRAMIDE	Asthenic conditions
METOLAZONE	Asthenic conditions
METOPROLOL	Asthenic conditions
METRONIDAZOLE	Asthenic conditions
MINOXIDIL	Asthenic conditions
MIRTAZAPINE	Asthenic conditions
MISOPROSTOL	Asthenic conditions
MITOXANTRONE	Asthenic conditions
MODAFINIL	Asthenic conditions
MORPHINE	Asthenic conditions
MOXIFLOXACIN	Asthenic conditions
MYCOPHENOLIC ACID	Asthenic conditions
NABUMETONE	Asthenic conditions
NADOLOL	Asthenic conditions
NAPROXEN	Asthenic conditions
NATEGLINIDE	Asthenic conditions
NEVIRAPINE	Asthenic conditions
NICOTINE	Asthenic conditions
NIFEDIPINE	Asthenic conditions
NITROFURANTOIN	Asthenic conditions
NITROGLYCERIN	Asthenic conditions
NIZATIDINE	Asthenic conditions
OFLOXACIN	Asthenic conditions
OLANZAPINE	Asthenic conditions
OMEPRAZOLE	Asthenic conditions
ONDANSETRON	Asthenic conditions
ORLISTAT	Asthenic conditions
OXACILLIN	Asthenic conditions
OXALIPLATIN	Asthenic conditions
OXAPROZIN	Asthenic conditions
OXAZEPAM	Asthenic conditions
OXCARBAZEPINE	Asthenic conditions
OXYBUTYNIN	Asthenic conditions
OXYCODONE	Asthenic conditions
PACLITAXEL	Asthenic conditions
PANTOPRAZOLE	Asthenic conditions
PAROXETINE	Asthenic conditions
PEMETREXED	Asthenic conditions
PENTOXIFYLLINE	Asthenic conditions
PERINDOPRIL	Asthenic conditions
PERPHENAZINE	Asthenic conditions
PHENOBARBITAL	Asthenic conditions
PHENYTOIN	Asthenic conditions
PINDOLOL	Asthenic conditions
PIPERACILLIN	Asthenic conditions
PIROXICAM	Asthenic conditions
PRAVASTATIN	Asthenic conditions
PREDNISOLONE	Asthenic conditions
PREDNISONE	Asthenic conditions
PRIMIDONE	Asthenic conditions
PROMETHAZINE	Asthenic conditions
PROPAFENONE	Asthenic conditions
PROPOFOL	Asthenic conditions
PROPRANOLOL	Asthenic conditions
QUETIAPINE	Asthenic conditions
QUINAPRIL	Asthenic conditions
RAMIPRIL	Asthenic conditions
RANITIDINE	Asthenic conditions
RIBAVIRIN	Asthenic conditions
RIFABUTIN	Asthenic conditions
RILUZOLE	Asthenic conditions
RISPERIDONE	Asthenic conditions
RITONAVIR	Asthenic conditions
RIVASTIGMINE	Asthenic conditions
ROPINIROLE	Asthenic conditions
ROSIGLITAZONE	Asthenic conditions
ROSUVASTATIN	Asthenic conditions
SALMETEROL	Asthenic conditions
SAQUINAVIR	Asthenic conditions
SERTRALINE	Asthenic conditions
SEVOFLURANE	Asthenic conditions
SIBUTRAMINE	Asthenic conditions
SIMVASTATIN	Asthenic conditions
SOLIFENACIN	Asthenic conditions
SOTALOL	Asthenic conditions
SPIRONOLACTONE	Asthenic conditions
STAVUDINE	Asthenic conditions
SULINDAC	Asthenic conditions
SUMATRIPTAN	Asthenic conditions
TACROLIMUS	Asthenic conditions
TADALAFIL	Asthenic conditions
TAMOXIFEN	Asthenic conditions
TAMSULOSIN	Asthenic conditions
TELITHROMYCIN	Asthenic conditions
TELMISARTAN	Asthenic conditions
TEMAZEPAM	Asthenic conditions
TEMOZOLOMIDE	Asthenic conditions
TERAZOSIN	Asthenic conditions
TERBINAFINE	Asthenic conditions
TERBUTALINE	Asthenic conditions
TESTOSTERONE	Asthenic conditions
THALIDOMIDE	Asthenic conditions
THIOTEPA	Asthenic conditions
THIOTHIXENE	Asthenic conditions
TIZANIDINE	Asthenic conditions
TOBRAMYCIN	Asthenic conditions
TOPIRAMATE	Asthenic conditions
TOPOTECAN	Asthenic conditions
TRAMADOL	Asthenic conditions
TRANDOLAPRIL	Asthenic conditions
TRAZODONE	Asthenic conditions
TRIAMCINOLONE	Asthenic conditions
TRIAZOLAM	Asthenic conditions
URSODEOXYCHOLIC ACID	Asthenic conditions
VALGANCICLOVIR	Asthenic conditions
VALPROIC ACID	Asthenic conditions
VALSARTAN	Asthenic conditions
VARDENAFIL	Asthenic conditions
VENLAFAXINE	Asthenic conditions
VERAPAMIL	Asthenic conditions
VINCRISTINE	Asthenic conditions
VINORELBINE	Asthenic conditions
VORICONAZOLE	Asthenic conditions
WARFARIN	Asthenic conditions
ZIDOVUDINE	Asthenic conditions
ZOLPIDEM	Asthenic conditions
ZONISAMIDE	Asthenic conditions
ACITRETIN	Auditory nerve disorders
ALPRAZOLAM	Auditory nerve disorders
AMLODIPINE	Auditory nerve disorders
ARIPIPRAZOLE	Auditory nerve disorders
ATENOLOL	Auditory nerve disorders
AZITHROMYCIN	Auditory nerve disorders
BACLOFEN	Auditory nerve disorders
BUPIVACAINE	Auditory nerve disorders
BUPROPION	Auditory nerve disorders
CARBAMAZEPINE	Auditory nerve disorders
CARBOPLATIN	Auditory nerve disorders
CARVEDILOL	Auditory nerve disorders
CIPROFLOXACIN	Auditory nerve disorders
CISPLATIN	Auditory nerve disorders
CITALOPRAM	Auditory nerve disorders
CLARITHROMYCIN	Auditory nerve disorders
CYCLOBENZAPRINE	Auditory nerve disorders
DICLOFENAC	Auditory nerve disorders
ERYTHROMYCIN	Auditory nerve disorders
ESTRADIOL	Auditory nerve disorders
ETODOLAC	Auditory nerve disorders
FAMCICLOVIR	Auditory nerve disorders
FENTANYL	Auditory nerve disorders
FLUOXETINE	Auditory nerve disorders
FUROSEMIDE	Auditory nerve disorders
GABAPENTIN	Auditory nerve disorders
GANCICLOVIR	Auditory nerve disorders
GENTAMICIN	Auditory nerve disorders
IBUPROFEN	Auditory nerve disorders
INDOMETHACIN	Auditory nerve disorders
ITRACONAZOLE	Auditory nerve disorders
KETOPROFEN	Auditory nerve disorders
LAMOTRIGINE	Auditory nerve disorders
LANSOPRAZOLE	Auditory nerve disorders
LIDOCAINE	Auditory nerve disorders
LINEZOLID	Auditory nerve disorders
MEFLOQUINE	Auditory nerve disorders
MELOXICAM	Auditory nerve disorders
METHOTREXATE	Auditory nerve disorders
METOPROLOL	Auditory nerve disorders
MIRTAZAPINE	Auditory nerve disorders
MOXIFLOXACIN	Auditory nerve disorders
NABUMETONE	Auditory nerve disorders
NAPROXEN	Auditory nerve disorders
NIFEDIPINE	Auditory nerve disorders
OFLOXACIN	Auditory nerve disorders
OLANZAPINE	Auditory nerve disorders
OMEPRAZOLE	Auditory nerve disorders
OXAPROZIN	Auditory nerve disorders
OXCARBAZEPINE	Auditory nerve disorders
OXYCODONE	Auditory nerve disorders
PACLITAXEL	Auditory nerve disorders
PANTOPRAZOLE	Auditory nerve disorders
PAROXETINE	Auditory nerve disorders
PERINDOPRIL	Auditory nerve disorders
PHENYTOIN	Auditory nerve disorders
PIROXICAM	Auditory nerve disorders
PRAVASTATIN	Auditory nerve disorders
PROPOFOL	Auditory nerve disorders
PROPRANOLOL	Auditory nerve disorders
QUINAPRIL	Auditory nerve disorders
RAMIPRIL	Auditory nerve disorders
RIBAVIRIN	Auditory nerve disorders
RISPERIDONE	Auditory nerve disorders
ROPINIROLE	Auditory nerve disorders
SERTRALINE	Auditory nerve disorders
SULFASALAZINE	Auditory nerve disorders
SULINDAC	Auditory nerve disorders
TELMISARTAN	Auditory nerve disorders
TEMOZOLOMIDE	Auditory nerve disorders
THALIDOMIDE	Auditory nerve disorders
TOBRAMYCIN	Auditory nerve disorders
TOPIRAMATE	Auditory nerve disorders
VALPROIC ACID	Auditory nerve disorders
VENLAFAXINE	Auditory nerve disorders
VERAPAMIL	Auditory nerve disorders
ZOLPIDEM	Auditory nerve disorders
ZONISAMIDE	Auditory nerve disorders
ALPRAZOLAM	Autonomic nervous system disorders
AMPHOTERICIN B	Autonomic nervous system disorders
ARIPIPRAZOLE	Autonomic nervous system disorders
BACLOFEN	Autonomic nervous system disorders
BORTEZOMIB	Autonomic nervous system disorders
BUPIVACAINE	Autonomic nervous system disorders
BUPRENORPHINE	Autonomic nervous system disorders
BUPROPION	Autonomic nervous system disorders
CAPECITABINE	Autonomic nervous system disorders
CARVEDILOL	Autonomic nervous system disorders
CELECOXIB	Autonomic nervous system disorders
CIPROFLOXACIN	Autonomic nervous system disorders
CISPLATIN	Autonomic nervous system disorders
CITALOPRAM	Autonomic nervous system disorders
CLONAZEPAM	Autonomic nervous system disorders
CLOZAPINE	Autonomic nervous system disorders
DIAZEPAM	Autonomic nervous system disorders
DULOXETINE	Autonomic nervous system disorders
ESTRADIOL	Autonomic nervous system disorders
FENTANYL	Autonomic nervous system disorders
FLUOXETINE	Autonomic nervous system disorders
FUROSEMIDE	Autonomic nervous system disorders
GABAPENTIN	Autonomic nervous system disorders
IBUPROFEN	Autonomic nervous system disorders
IFOSFAMIDE	Autonomic nervous system disorders
ITRACONAZOLE	Autonomic nervous system disorders
LAMOTRIGINE	Autonomic nervous system disorders
LEVETIRACETAM	Autonomic nervous system disorders
LIDOCAINE	Autonomic nervous system disorders
LORAZEPAM	Autonomic nervous system disorders
MEMANTINE	Autonomic nervous system disorders
MEROPENEM	Autonomic nervous system disorders
METOCLOPRAMIDE	Autonomic nervous system disorders
METRONIDAZOLE	Autonomic nervous system disorders
MIRTAZAPINE	Autonomic nervous system disorders
MYCOPHENOLIC ACID	Autonomic nervous system disorders
NAPROXEN	Autonomic nervous system disorders
NIFEDIPINE	Autonomic nervous system disorders
OFLOXACIN	Autonomic nervous system disorders
OLANZAPINE	Autonomic nervous system disorders
ORLISTAT	Autonomic nervous system disorders
OXALIPLATIN	Autonomic nervous system disorders
PACLITAXEL	Autonomic nervous system disorders
PAROXETINE	Autonomic nervous system disorders
PERINDOPRIL	Autonomic nervous system disorders
PERPHENAZINE	Autonomic nervous system disorders
PHENYTOIN	Autonomic nervous system disorders
PRAMIPEXOLE	Autonomic nervous system disorders
QUETIAPINE	Autonomic nervous system disorders
RISPERIDONE	Autonomic nervous system disorders
RIVASTIGMINE	Autonomic nervous system disorders
ROPINIROLE	Autonomic nervous system disorders
ROPIVACAINE	Autonomic nervous system disorders
SERTRALINE	Autonomic nervous system disorders
SILDENAFIL	Autonomic nervous system disorders
TACROLIMUS	Autonomic nervous system disorders
TEMOZOLOMIDE	Autonomic nervous system disorders
TERAZOSIN	Autonomic nervous system disorders
TOPIRAMATE	Autonomic nervous system disorders
TRAZODONE	Autonomic nervous system disorders
VALPROIC ACID	Autonomic nervous system disorders
VENLAFAXINE	Autonomic nervous system disorders
VINCRISTINE	Autonomic nervous system disorders
ZOLPIDEM	Autonomic nervous system disorders
ZONISAMIDE	Autonomic nervous system disorders
ALLOPURINOL	Bacterial infections NEC
AMIODARONE	Bacterial infections NEC
AMPHOTERICIN B	Bacterial infections NEC
ARIPIPRAZOLE	Bacterial infections NEC
ATAZANAVIR	Bacterial infections NEC
BEXAROTENE	Bacterial infections NEC
CAPECITABINE	Bacterial infections NEC
CELECOXIB	Bacterial infections NEC
CISPLATIN	Bacterial infections NEC
CITALOPRAM	Bacterial infections NEC
CLINDAMYCIN	Bacterial infections NEC
CLOFARABINE	Bacterial infections NEC
CLONAZEPAM	Bacterial infections NEC
DEXAMETHASONE	Bacterial infections NEC
DOPAMINE	Bacterial infections NEC
DOXORUBICIN	Bacterial infections NEC
EFAVIRENZ	Bacterial infections NEC
ETOPOSIDE	Bacterial infections NEC
FENTANYL	Bacterial infections NEC
GABAPENTIN	Bacterial infections NEC
GEMCITABINE	Bacterial infections NEC
HEPARIN	Bacterial infections NEC
HYDROMORPHONE	Bacterial infections NEC
HYDROXYUREA	Bacterial infections NEC
LANSOPRAZOLE	Bacterial infections NEC
LEVONORGESTREL	Bacterial infections NEC
LORAZEPAM	Bacterial infections NEC
MEMANTINE	Bacterial infections NEC
METHOTREXATE	Bacterial infections NEC
METHYLPREDNISOLONE	Bacterial infections NEC
METOPROLOL	Bacterial infections NEC
MINOXIDIL	Bacterial infections NEC
MIRTAZAPINE	Bacterial infections NEC
MOXIFLOXACIN	Bacterial infections NEC
MYCOPHENOLIC ACID	Bacterial infections NEC
NAPROXEN	Bacterial infections NEC
NIFEDIPINE	Bacterial infections NEC
OFLOXACIN	Bacterial infections NEC
OXCARBAZEPINE	Bacterial infections NEC
PAROXETINE	Bacterial infections NEC
PROMETHAZINE	Bacterial infections NEC
RILUZOLE	Bacterial infections NEC
RISPERIDONE	Bacterial infections NEC
RITONAVIR	Bacterial infections NEC
RIVASTIGMINE	Bacterial infections NEC
ROPINIROLE	Bacterial infections NEC
SILDENAFIL	Bacterial infections NEC
SODIUM BICARBONATE	Bacterial infections NEC
TACROLIMUS	Bacterial infections NEC
TESTOSTERONE	Bacterial infections NEC
THALIDOMIDE	Bacterial infections NEC
TOPIRAMATE	Bacterial infections NEC
VORICONAZOLE	Bacterial infections NEC
ACAMPROSATE	Behaviour and socialisation disturbances
ALPRAZOLAM	Behaviour and socialisation disturbances
AMANTADINE	Behaviour and socialisation disturbances
ARIPIPRAZOLE	Behaviour and socialisation disturbances
ATOMOXETINE	Behaviour and socialisation disturbances
AZITHROMYCIN	Behaviour and socialisation disturbances
BACLOFEN	Behaviour and socialisation disturbances
BUDESONIDE	Behaviour and socialisation disturbances
BUPROPION	Behaviour and socialisation disturbances
BUSPIRONE	Behaviour and socialisation disturbances
CAPECITABINE	Behaviour and socialisation disturbances
CARISOPRODOL	Behaviour and socialisation disturbances
CEFUROXIME	Behaviour and socialisation disturbances
CIPROFLOXACIN	Behaviour and socialisation disturbances
CISPLATIN	Behaviour and socialisation disturbances
CITALOPRAM	Behaviour and socialisation disturbances
CLOFARABINE	Behaviour and socialisation disturbances
CLONAZEPAM	Behaviour and socialisation disturbances
CLONIDINE	Behaviour and socialisation disturbances
CLOZAPINE	Behaviour and socialisation disturbances
CYCLOBENZAPRINE	Behaviour and socialisation disturbances
DEXAMETHASONE	Behaviour and socialisation disturbances
DIAZEPAM	Behaviour and socialisation disturbances
DICLOFENAC	Behaviour and socialisation disturbances
DIPHENHYDRAMINE	Behaviour and socialisation disturbances
EFAVIRENZ	Behaviour and socialisation disturbances
ESTRADIOL	Behaviour and socialisation disturbances
ETHOSUXIMIDE	Behaviour and socialisation disturbances
FENTANYL	Behaviour and socialisation disturbances
FLUOXETINE	Behaviour and socialisation disturbances
FLUVOXAMINE	Behaviour and socialisation disturbances
GABAPENTIN	Behaviour and socialisation disturbances
GATIFLOXACIN	Behaviour and socialisation disturbances
INDAPAMIDE	Behaviour and socialisation disturbances
LAMOTRIGINE	Behaviour and socialisation disturbances
LANSOPRAZOLE	Behaviour and socialisation disturbances
LETROZOLE	Behaviour and socialisation disturbances
LEVETIRACETAM	Behaviour and socialisation disturbances
LORAZEPAM	Behaviour and socialisation disturbances
MEDROXYPROGESTERONE	Behaviour and socialisation disturbances
MEMANTINE	Behaviour and socialisation disturbances
METHADONE	Behaviour and socialisation disturbances
METHOTREXATE	Behaviour and socialisation disturbances
METHYLPHENIDATE	Behaviour and socialisation disturbances
METHYLPREDNISOLONE	Behaviour and socialisation disturbances
METRONIDAZOLE	Behaviour and socialisation disturbances
MIDAZOLAM	Behaviour and socialisation disturbances
MIRTAZAPINE	Behaviour and socialisation disturbances
MONTELUKAST	Behaviour and socialisation disturbances
NALTREXONE	Behaviour and socialisation disturbances
NICOTINE	Behaviour and socialisation disturbances
NIFEDIPINE	Behaviour and socialisation disturbances
OFLOXACIN	Behaviour and socialisation disturbances
OLANZAPINE	Behaviour and socialisation disturbances
OMEPRAZOLE	Behaviour and socialisation disturbances
PHENYTOIN	Behaviour and socialisation disturbances
PRAMIPEXOLE	Behaviour and socialisation disturbances
PREDNISOLONE	Behaviour and socialisation disturbances
PREDNISONE	Behaviour and socialisation disturbances
QUETIAPINE	Behaviour and socialisation disturbances
RIBAVIRIN	Behaviour and socialisation disturbances
RILUZOLE	Behaviour and socialisation disturbances
ROPINIROLE	Behaviour and socialisation disturbances
SUMATRIPTAN	Behaviour and socialisation disturbances
TESTOSTERONE	Behaviour and socialisation disturbances
THALIDOMIDE	Behaviour and socialisation disturbances
THEOPHYLLINE	Behaviour and socialisation disturbances
TOPIRAMATE	Behaviour and socialisation disturbances
TRAMADOL	Behaviour and socialisation disturbances
TRIAMCINOLONE	Behaviour and socialisation disturbances
TRIAZOLAM	Behaviour and socialisation disturbances
VENLAFAXINE	Behaviour and socialisation disturbances
ZIDOVUDINE	Behaviour and socialisation disturbances
ZOLPIDEM	Behaviour and socialisation disturbances
ZONISAMIDE	Behaviour and socialisation disturbances
ANASTROZOLE	Benign and malignant breast neoplasms
CELECOXIB	Benign and malignant breast neoplasms
CITALOPRAM	Benign and malignant breast neoplasms
ESTRADIOL	Benign and malignant breast neoplasms
FENTANYL	Benign and malignant breast neoplasms
FINASTERIDE	Benign and malignant breast neoplasms
GABAPENTIN	Benign and malignant breast neoplasms
LAMOTRIGINE	Benign and malignant breast neoplasms
LEVONORGESTREL	Benign and malignant breast neoplasms
MEDROXYPROGESTERONE	Benign and malignant breast neoplasms
PAROXETINE	Benign and malignant breast neoplasms
TACROLIMUS	Benign and malignant breast neoplasms
TAMOXIFEN	Benign and malignant breast neoplasms
CARBAMAZEPINE	Bipolar disorders
TOPIRAMATE	Bipolar disorders
ACITRETIN	Bladder and urethral symptoms
ALLOPURINOL	Bladder and urethral symptoms
ALPRAZOLAM	Bladder and urethral symptoms
AMLODIPINE	Bladder and urethral symptoms
ARIPIPRAZOLE	Bladder and urethral symptoms
ATORVASTATIN	Bladder and urethral symptoms
ATROPINE	Bladder and urethral symptoms
AZITHROMYCIN	Bladder and urethral symptoms
BACLOFEN	Bladder and urethral symptoms
BEXAROTENE	Bladder and urethral symptoms
BORTEZOMIB	Bladder and urethral symptoms
BUPIVACAINE	Bladder and urethral symptoms
BUPRENORPHINE	Bladder and urethral symptoms
BUPROPION	Bladder and urethral symptoms
BUSULFAN	Bladder and urethral symptoms
CAPECITABINE	Bladder and urethral symptoms
CARBAMAZEPINE	Bladder and urethral symptoms
CARVEDILOL	Bladder and urethral symptoms
CEFUROXIME	Bladder and urethral symptoms
CELECOXIB	Bladder and urethral symptoms
CHLORPROMAZINE	Bladder and urethral symptoms
CIPROFLOXACIN	Bladder and urethral symptoms
CITALOPRAM	Bladder and urethral symptoms
CLINDAMYCIN	Bladder and urethral symptoms
CLONAZEPAM	Bladder and urethral symptoms
CLONIDINE	Bladder and urethral symptoms
CLOZAPINE	Bladder and urethral symptoms
CYCLOBENZAPRINE	Bladder and urethral symptoms
CYCLOPHOSPHAMIDE	Bladder and urethral symptoms
DIAZEPAM	Bladder and urethral symptoms
DICLOFENAC	Bladder and urethral symptoms
DIPHENHYDRAMINE	Bladder and urethral symptoms
DOXAZOSIN	Bladder and urethral symptoms
DOXORUBICIN	Bladder and urethral symptoms
DULOXETINE	Bladder and urethral symptoms
ESTRADIOL	Bladder and urethral symptoms
FELBAMATE	Bladder and urethral symptoms
FELODIPINE	Bladder and urethral symptoms
FENOFIBRATE	Bladder and urethral symptoms
FENTANYL	Bladder and urethral symptoms
FLUDARABINE	Bladder and urethral symptoms
FLUOXETINE	Bladder and urethral symptoms
FUROSEMIDE	Bladder and urethral symptoms
GABAPENTIN	Bladder and urethral symptoms
GATIFLOXACIN	Bladder and urethral symptoms
GLIPIZIDE	Bladder and urethral symptoms
HALOPERIDOL	Bladder and urethral symptoms
HYDROXYUREA	Bladder and urethral symptoms
IBUPROFEN	Bladder and urethral symptoms
IFOSFAMIDE	Bladder and urethral symptoms
IMIPRAMINE	Bladder and urethral symptoms
INDAPAMIDE	Bladder and urethral symptoms
IPRATROPIUM BROMIDE	Bladder and urethral symptoms
IRBESARTAN	Bladder and urethral symptoms
ITRACONAZOLE	Bladder and urethral symptoms
LAMOTRIGINE	Bladder and urethral symptoms
LANSOPRAZOLE	Bladder and urethral symptoms
LEFLUNOMIDE	Bladder and urethral symptoms
LEVETIRACETAM	Bladder and urethral symptoms
LEVONORGESTREL	Bladder and urethral symptoms
LIDOCAINE	Bladder and urethral symptoms
LOPERAMIDE	Bladder and urethral symptoms
LORAZEPAM	Bladder and urethral symptoms
LOXAPINE	Bladder and urethral symptoms
MELOXICAM	Bladder and urethral symptoms
MEMANTINE	Bladder and urethral symptoms
MEROPENEM	Bladder and urethral symptoms
METHADONE	Bladder and urethral symptoms
METHOTREXATE	Bladder and urethral symptoms
METOCLOPRAMIDE	Bladder and urethral symptoms
METRONIDAZOLE	Bladder and urethral symptoms
MIRTAZAPINE	Bladder and urethral symptoms
MISOPROSTOL	Bladder and urethral symptoms
MODAFINIL	Bladder and urethral symptoms
MORPHINE	Bladder and urethral symptoms
MOXIFLOXACIN	Bladder and urethral symptoms
MYCOPHENOLIC ACID	Bladder and urethral symptoms
NABUMETONE	Bladder and urethral symptoms
NAPROXEN	Bladder and urethral symptoms
NIFEDIPINE	Bladder and urethral symptoms
OFLOXACIN	Bladder and urethral symptoms
OLANZAPINE	Bladder and urethral symptoms
OMEPRAZOLE	Bladder and urethral symptoms
ONDANSETRON	Bladder and urethral symptoms
ORLISTAT	Bladder and urethral symptoms
OXALIPLATIN	Bladder and urethral symptoms
OXAZEPAM	Bladder and urethral symptoms
OXCARBAZEPINE	Bladder and urethral symptoms
OXYBUTYNIN	Bladder and urethral symptoms
PANTOPRAZOLE	Bladder and urethral symptoms
PAROXETINE	Bladder and urethral symptoms
PERPHENAZINE	Bladder and urethral symptoms
PHENYTOIN	Bladder and urethral symptoms
PRAVASTATIN	Bladder and urethral symptoms
PROCHLORPERAZINE	Bladder and urethral symptoms
PROPOFOL	Bladder and urethral symptoms
QUETIAPINE	Bladder and urethral symptoms
RISPERIDONE	Bladder and urethral symptoms
RITONAVIR	Bladder and urethral symptoms
RIVASTIGMINE	Bladder and urethral symptoms
ROPINIROLE	Bladder and urethral symptoms
SERTRALINE	Bladder and urethral symptoms
STAVUDINE	Bladder and urethral symptoms
SUMATRIPTAN	Bladder and urethral symptoms
TACROLIMUS	Bladder and urethral symptoms
TAMOXIFEN	Bladder and urethral symptoms
TAMSULOSIN	Bladder and urethral symptoms
TELMISARTAN	Bladder and urethral symptoms
TEMOZOLOMIDE	Bladder and urethral symptoms
TERAZOSIN	Bladder and urethral symptoms
TESTOSTERONE	Bladder and urethral symptoms
THALIDOMIDE	Bladder and urethral symptoms
THEOPHYLLINE	Bladder and urethral symptoms
TOPIRAMATE	Bladder and urethral symptoms
TRAMADOL	Bladder and urethral symptoms
[truncated: 17,182 more rows]
