# Supplementary material for: A Systematic Investigation of Computation Models for Predicting Adverse Drug Reactions (ADRs)
Source: PLoS One. 2014 Sep 2;9(9):e105889. doi: 10.1371/journal.pone.0105889 (PMC4152017; doi:10.1371/journal.pone.0105889)
Supplement: File S6 — This file lists the chemical structure similarity score of each drug-drug pair. (TXT) [file pone.0105889.s014.txt]

1	0	0.11987	0.14754	0.043478	0.27155	0.52542	0.14974	0.19277	0.22034	0.24555	0.088889	0.15625	0	0.21101	0.036364	0.082949	0.035156	0.13586	0.045393	0.13895	0.051724	0.09375	0.08545	0.059633	0.16803	0	0.053352	0	0.045131	0.12029	0.13978	0.18091	0.33136	0.10953	0.16228	0	0.12871	0.090909	0.068182	0.078838	0.058824	0	0.20455	0.21996	0.11321	0.12867	0.11922	0.20908	0
0	1	0	0.34615	0	0.061321	0	0.070111	0.099476	0.17302	0	0	0	0.28834	0.081081	0.096939	0.11864	0.051213	0.14197	0.0253	0.1465	0	0	0	0.058195	0.04878	0	0.072907	0.19835	0.14068	0.095335	0	0	0	0	0.2381	0	0.046229	0.097046	0.13014	0	0.21581	0.13014	0.13044	0.019608	0.092233	0.1465	0.18081	0	0.07438
0.11987	0	1	0	0	0	0.13333	0	0	0.050477	0	0	0	0	0.41046	0	0	0.08494	0.13853	0.19584	0.13178	0	0	0	0.026976	0	0	0	0	0	0	0.07878	0.090343	0	0.30197	0.11274	0	0.15942	0	0.067195	0	0	0	0	0.020642	0.18987	0	0	0.11467	0
0.14754	0.34615	0	1	0.18644	0	0	0.24481	0.27247	0.21769	0.25714	0.25018	0	0	0.2212	0.16573	0.13333	0.11111	0.35231	0	0.31206	0.16788	0.22171	0.12211	0.1076	0.1828	0	0.16153	0.41509	0.23506	0.19048	0.17647	0.20996	0	0	0.10497	0.31579	0.15486	0.19639	0.21429	0.18182	0.27726	0.21429	0.28	0.12766	0.043084	0.2585	0.30437	0.15385	0.39896
0.043478	0	0	0.18644	1	0.035088	0.046512	0.15591	0.12903	0.16883	0.09375	0.14094	0	0	0	0.21277	0.177	0.14224	0.27182	0.1257	0.27551	0.099099	0.19149	0.18388	0.12118	0.18998	0	0.1503	0.22193	0.22421	0.23803	0.24005	0.12981	0.071429	0.063435	0.13248	0.35473	0.24454	0.12436	0.19909	0.4347	0.16129	0.1862	0.11345	0.11486	0	0.18765	0.20419	0.18959	0.14943
0.27155	0.061321	0	0	0.035088	1	0.32388	0.21622	0.092985	0.17117	0.17949	0.088929	0	0.059908	0.023936	0.1039	0.08209	0.29817	0	0.05919	0	0.085973	0.081704	0.26087	0.034125	0.1039	0	0.21715	0.052632	0.089109	0.080711	0.028939	0.10476	0.22807	0	0.13677	0	0.14094	0.12245	0.054545	0.031097	0.090604	0.054545	0.09777	0.19287	0.014493	0.066434	0.10465	0.099707	0.0625
0.52542	0	0.13333	0	0.046512	0.32388	1	0.14806	0.06	0.30442	0.28	0.1138	0	0	0.14546	0.038462	0.042654	0.037344	0.12686	0.079126	0.12991	0.050725	0.12717	0.14883	0.033088	0.11111	0	0.055635	0	0.048593	0.1883	0.037344	0.08642	0.2963	0.085384	0.13388	0	0.1465	0	0.10831	0.04034	0.038697	0	0.19332	0.23288	0.098039	0.15764	0.091371	0.12546	0
0.14974	0.070111	0	0.24481	0.15591	0.21622	0.14806	1	0.15385	0.32273	0.28205	0.25356	0	0.071429	0.032149	0.17914	0.22449	0.25984	0.14287	0.059113	0.14796	0.23348	0.36284	0.15703	0.099571	0.22353	0	0.17743	0.1838	0.25	0.18421	0.14014	0.26126	0.23458	0.026723	0.12676	0.19396	0.30982	0.23514	0.19658	0.12865	0.13953	0.19658	0.16574	0.18112	0.038462	0.21622	0.29747	0.11111	0.20275
0.19277	0.099476	0	0.27247	0.12903	0.092985	0.06	0.15385	1	0.27585	0.085859	0.1875	0.14213	0.14667	0.16535	0.26214	0.26461	0.28172	0.22296	0.041009	0.24463	0.14809	0.21091	0.23318	0.14366	0.24435	0	0.17242	0.29442	0.2037	0.27731	0.21032	0.29108	0.06	0.11979	0.10368	0.14713	0.24528	0.1878	0.24154	0.20968	0.28099	0.21413	0.24744	0.17647	0.12605	0.28603	0.34867	0.23077	0.22449
0.22034	0.17302	0.050477	0.21769	0.16883	0.17117	0.30442	0.32273	0.27585	1	0.20235	0.15431	0.094148	0.15819	0.13208	0.23295	0.24413	0.15921	0.16326	0.068874	0.19149	0.25468	0.23235	0.21282	0.096086	0.20487	0	0.204	0.22058	0.26582	0.15103	0.17304	0.19522	0.15124	0.1414	0.14563	0.083744	0.2356	0.13236	0.22841	0.18741	0.18577	0.19786	0.20654	0.22034	0.099831	0.19149	0.3566	0.21107	0.19251
0.24555	0	0	0.25714	0.09375	0.17949	0.28	0.28205	0.085859	0.20235	1	0.15385	0	0	0	0.097257	0.089744	0.078167	0.10465	0	0.1859	0.078652	0.11539	0.16839	0.042986	0.11675	0	0.08291	0.10294	0.1032	0.093439	0.078167	0.11477	0.33333	0	0.20846	0.11607	0.11111	0.090535	0.089744	0.080332	0.076115	0.089744	0.16279	0.16112	0	0.14197	0.13014	0.082803	0.18421
0.088889	0	0	0.25018	0.14094	0.088929	0.1138	0.25356	0.1875	0.15431	0.15385	1	0	0	0	0.22622	0.36752	0.22332	0.21791	0	0.19718	0.26798	0.24129	0.20603	0.042907	0.22622	0	0.17825	0.16253	0.39319	0.23214	0.30121	0.18812	0.16162	0	0.12735	0.23418	0.28035	0.11995	0.13611	0.29753	0.30024	0.12563	0.31283	0.32404	0	0.30435	0.11639	0.17328	0.19186
0.15625	0	0	0	0	0	0	0	0.14213	0.094148	0	0	1	0	0.10232	0	0	0	0	0.081468	0	0.061571	0	0	0.088235	0	0	0	0	0	0	0.15069	0.2	0	0.10927	0	0	0.17048	0	0.087613	0.23309	0	0	0	0	0.15385	0	0.18243	0.14968	0
0	0.28834	0	0	0	0.059908	0	0.071429	0.14667	0.15819	0	0	0	1	0.057884	0.097257	0.089744	0.052632	0	0.012987	0	0	0	0	0.042986	0.11959	0	0	0.14068	0.1032	0.092441	0	0	0	0	0	0.12108	0.023256	0.081633	0.12397	0	0	0.12583	0	0.019231	0.022222	0.14197	0.16403	0	0
0.21101	0.081081	0.41046	0.2212	0	0.023936	0.14546	0.032149	0.16535	0.13208	0	0	0.10232	0.057884	1	0.051893	0.056911	0.028986	0.12013	0.34236	0.12211	0.10028	0	0	0.067529	0.062323	0	0.074303	0.068301	0.078261	0.15591	0.083969	0.16309	0	0.31245	0.12878	0.052632	0.14679	0.044776	0.092437	0	0.16417	0.11111	0.13419	0.050771	0.18098	0.055901	0.14901	0.12099	0.052632
0.036364	0.096939	0	0.16573	0.21277	0.1039	0.038462	0.17914	0.26214	0.23295	0.097257	0.22622	0	0.097257	0.051893	1	0.41422	0.28934	0.10701	0.010101	0.17296	0.25909	0.12832	0.087379	0.071896	0.2668	0	0.219	0.17382	0.35788	0.29195	0.34694	0.16536	0.058824	0.011628	0.043771	0.19605	0.28429	0.17924	0.24197	0.23992	0.29363	0.17913	0.19691	0.25628	0.21061	0.42169	0.33495	0.14172	0.21287
0.082949	0.11864	0	0.13333	0.177	0.08209	0.042654	0.22449	0.26461	0.24413	0.089744	0.36752	0	0.089744	0.056911	0.41422	1	0.27451	0.12613	0.12511	0.18072	0.34078	0.13889	0.23324	0.091716	0.51762	0	0.28061	0.15703	0.55235	0.29478	0.38299	0.32499	0.067961	0.063536	0.054767	0.24161	0.37931	0.13841	0.19792	0.32813	0.27711	0.14713	0.25787	0.24283	0.33967	0.25648	0.33131	0.15385	0.19632
0.035156	0.051213	0.08494	0.11111	0.14224	0.29817	0.037344	0.25984	0.28172	0.15921	0.078167	0.22332	0	0.052632	0.028986	0.28934	0.27451	1	0.11332	0.09215	0.13685	0.25867	0.23037	0.1468	0.071924	0.21569	0	0.18048	0.14978	0.20556	0.14492	0.29764	0.2669	0.037344	0.012195	0.046931	0.24638	0.29144	0.1973	0.22209	0.11138	0.22407	0.15556	0.2527	0.17162	0.015873	0.19048	0.23487	0.15385	0.19681
0.13586	0.14197	0.13853	0.35231	0.27182	0	0.12686	0.14287	0.22296	0.16326	0.10465	0.21791	0	0	0.12013	0.10701	0.12613	0.11332	1	0.086705	0.95572	0.10345	0.28571	0.14155	0.33612	0.18746	0	0.16233	0.26984	0.19593	0.28857	0.2061	0.38504	0	0.074271	0.37931	0.35433	0.373	0.10228	0.13636	0.29412	0.24727	0.13636	0.24191	0.12561	0.15672	0.25458	0.35359	0.25586	0.25364
0.045393	0.0253	0.19584	0	0.1257	0.05919	0.079126	0.059113	0.041009	0.068874	0	0	0.081468	0.012987	0.34236	0.010101	0.12511	0.09215	0.086705	1	0.087719	0.18519	0	0	0.081005	0.038422	0	0.098901	0.060419	0.0971	0.13152	0.21215	0.14634	0	0.21425	0.09589	0.049906	0.23609	0.094395	0.12923	0.12424	0	0.09356	0.11758	0.009259	0.24934	0.19845	0.089351	0.15521	0.086387
0.13895	0.1465	0.13178	0.31206	0.27551	0	0.12991	0.14796	0.24463	0.19149	0.1859	0.19718	0	0	0.12211	0.17296	0.18072	0.13685	0.95572	0.087719	1	0.17757	0.29032	0.20393	0.17308	0.1663	0	0.16473	0.23967	0.20419	0.2939	0.19068	0.4	0	0.075269	0.38889	0.36182	0.38498	0.095008	0.13689	0.25	0.25	0.13689	0.26728	0.11042	0.1597	0.25	0.36752	0.22456	0.26506
0.051724	0	0	0.16788	0.099099	0.085973	0.050725	0.23348	0.14809	0.25468	0.078652	0.26798	0.061571	0	0.10028	0.25909	0.34078	0.25867	0.10345	0.18519	0.17757	1	0.11111	0.14292	0.13465	0.21551	0	0.33929	0.26697	0.2871	0.29808	0.34694	0.28489	0	0.022472	0.056	0.21878	0.3834	0.19612	0.35288	0.28205	0.27028	0.25795	0.34694	0.34251	0.041968	0.29952	0.18237	0.12738	0.24122
0.09375	0	0	0.22171	0.19149	0.081704	0.12717	0.36284	0.21091	0.23235	0.11539	0.24129	0	0	0	0.12832	0.13889	0.23037	0.28571	0	0.29032	0.11111	1	0.12329	0.1044	0.33159	0	0.079067	0.19752	0.15519	0.10714	0.19289	0.13749	0.12717	0.10944	0.17794	0.2549	0.28141	0.096001	0.16148	0.11651	0.13744	0.14713	0.12981	0.13636	0.035156	0.11122	0.30719	0.19588	0.28788
0.08545	0	0	0.12211	0.18388	0.26087	0.14883	0.15703	0.23318	0.21282	0.16839	0.20603	0	0	0	0.087379	0.23324	0.1468	0.14155	0	0.20393	0.14292	0.12329	1	0.039569	0.15448	0	0.238	0.1579	0.24315	0.15923	0.099858	0.22178	0.12245	0	0.11588	0.20521	0.1691	0.096121	0.14214	0.15037	0.21839	0.14214	0.14537	0.21538	0	0.14241	0.11951	0.21622	0.3341
0.059633	0.058195	0.026976	0.1076	0.12118	0.034125	0.033088	0.099571	0.14366	0.096086	0.042986	0.042907	0.088235	0.042986	0.067529	0.071896	0.091716	0.071924	0.33612	0.081005	0.17308	0.13465	0.1044	0.039569	1	0.10976	0	0.14655	0.11404	0.12227	0.12021	0.09246	0.1536	0.042056	0.13969	0.1	0.12808	0.17178	0.069165	0.15217	0.1238	0.13208	0.125	0.15089	0.16864	0.089198	0.16596	0.1974	0.1044	0.11343
0.16803	0.04878	0	0.1828	0.18998	0.1039	0.11111	0.22353	0.24435	0.20487	0.11675	0.22622	0	0.11959	0.062323	0.2668	0.51762	0.21569	0.18746	0.038422	0.1663	0.21551	0.33159	0.15448	0.10976	1	0	0.17647	0.28395	0.34178	0.2562	0.2986	0.17823	0.11111	0.15628	0.11917	0.15296	0.36223	0.13464	0.23757	0.20327	0.27273	0.2362	0.16001	0.24406	0.13145	0.33183	0.36206	0.26547	0.13426
0	0	0	0	0	0	0	0	0	0	0	0	0	0	0	0	0	0	0	0	0	0	0	0	0	0	1	0	0	0	0	0	0	0	0	0	0	0	0	0	0	0	0	0	0	0	0	0	0	0
0.053352	0.072907	0	0.16153	0.1503	0.21715	0.055635	0.17743	0.17242	0.204	0.08291	0.17825	0	0	0.074303	0.219	0.28061	0.18048	0.16233	0.098901	0.16473	0.33929	0.079067	0.238	0.14655	0.17647	0	1	0.23499	0.23125	0.33425	0.13889	0.16386	0.055635	0	0.12178	0.15824	0.21127	0.10337	0.19874	0.19506	0.20991	0.19874	0.28125	0.25419	0.043891	0.2098	0.19237	0.16785	0.21808
0	0.19835	0	0.41509	0.22193	0.052632	0	0.1838	0.29442	0.22058	0.10294	0.16253	0	0.14068	0.068301	0.17382	0.15703	0.14978	0.26984	0.060419	0.23967	0.26697	0.19752	0.1579	0.11404	0.28395	0	0.23499	1	0.33106	0.27789	0.16696	0.25749	0	0	0.083521	0.36929	0.25059	0.17995	0.72131	0.16915	0.2189	0.61538	0.32597	0.17083	0.038462	0.29948	0.26154	0.10591	0.43443
0.045131	0.14068	0	0.23506	0.22421	0.089109	0.048593	0.25	0.2037	0.26582	0.1032	0.39319	0	0.1032	0.078261	0.35788	0.55235	0.20556	0.19593	0.0971	0.20419	0.2871	0.15519	0.24315	0.12227	0.34178	0	0.23125	0.33106	1	0.34172	0.4041	0.22857	0.048593	0	0.051502	0.34387	0.37503	0.16541	0.29129	0.42433	0.33869	0.29129	0.33961	0.31217	0.17279	0.48923	0.37255	0.1257	0.27216
0.12029	0.095335	0	0.19048	0.23803	0.080711	0.1883	0.18421	0.27731	0.15103	0.093439	0.23214	0	0.092441	0.15591	0.29195	0.29478	0.14492	0.28857	0.13152	0.2939	0.29808	0.10714	0.15923	0.12021	0.2562	0	0.33425	0.27789	0.34172	1	0.2651	0.14748	0.079734	0	0.18893	0.26087	0.32359	0.088608	0.21818	0.29032	0.26736	0.22717	0.274	0.28555	0.19245	0.2859	0.28816	0.1336	0.15163
0.13978	0	0.07878	0.17647	0.24005	0.028939	0.037344	0.14014	0.21032	0.17304	0.078167	0.30121	0.15069	0	0.083969	0.34694	0.38299	0.29764	0.2061	0.21215	0.19068	0.34694	0.19289	0.099858	0.09246	0.2986	0	0.13889	0.16696	0.4041	0.2651	1	0.31646	0.037344	0.057325	0.11862	0.32308	0.35637	0.099113	0.23127	0.45857	0.32584	0.14171	0.20083	0.20339	0.21297	0.16279	0.25926	0.18988	0.19681
0.18091	0	0.090343	0.20996	0.12981	0.10476	0.08642	0.26126	0.29108	0.19522	0.11477	0.18812	0.2	0	0.16309	0.16536	0.32499	0.2669	0.38504	0.14634	0.4	0.28489	0.13749	0.22178	0.1536	0.17823	0	0.16386	0.25749	0.22857	0.14748	0.31646	1	0	0.082982	0.15556	0.30742	0.40703	0.16394	0.33141	0.30602	0.12526	0.22995	0.18466	0.14442	0.16947	0.13953	0.38275	0.19093	0.24007
0.33136	0	0	0	0.071429	0.22807	0.2963	0.23458	0.06	0.15124	0.33333	0.16162	0	0	0	0.058824	0.067961	0.037344	0	0	0	0	0.12717	0.12245	0.042056	0.11111	0	0.055635	0	0.048593	0.079734	0.037344	0	1	0	0.06383	0	0.067194	0	0	0.062907	0.038697	0	0.12613	0.15391	0	0.082949	0.091371	0.033898	0
0.10953	0	0.30197	0	0.063435	0	0.085384	0.026723	0.11979	0.1414	0	0	0.10927	0	0.31245	0.011628	0.063536	0.012195	0.074271	0.21425	0.075269	0.022472	0.10944	0	0.13969	0.15628	0	0	0	0	0	0.057325	0.082982	0	1	0.051991	0	0.14202	0.061947	0.039136	0.13338	0	0	0	0.06039	0.21265	0.036269	0.13687	0.27992	0
0.16228	0.2381	0.11274	0.10497	0.13248	0.13677	0.13388	0.12676	0.10368	0.14563	0.20846	0.12735	0	0	0.12878	0.043771	0.054767	0.046931	0.37931	0.09589	0.38889	0.056	0.17794	0.11588	0.1	0.11917	0	0.12178	0.083521	0.051502	0.18893	0.11862	0.15556	0.06383	0.051991	1	0.11979	0.19125	0.062874	0.052632	0.14458	0.15914	0.052632	0.21593	0.088957	0.10919	0.16525	0.1579	0.17153	0.14213
0	0	0	0.31579	0.35473	0	0	0.19396	0.14713	0.083744	0.11607	0.23418	0	0.12108	0.052632	0.19605	0.24161	0.24638	0.35433	0.049906	0.36182	0.21878	0.2549	0.20521	0.12808	0.15296	0	0.15824	0.36929	0.34387	0.26087	0.32308	0.30742	0	0	0.11979	1	0.29121	0.12	0.31673	0.2822	0.18919	0.31673	0.27596	0.12	0	0.36784	0.17647	0.15262	0.33333
0.12871	0.046229	0.15942	0.15486	0.24454	0.14094	0.1465	0.30982	0.24528	0.2356	0.11111	0.28035	0.17048	0.023256	0.14679	0.28429	0.37931	0.29144	0.373	0.23609	0.38498	0.3834	0.28141	0.1691	0.17178	0.36223	0	0.21127	0.25059	0.37503	0.32359	0.35637	0.40703	0.067194	0.14202	0.19125	0.29121	1	0.1194	0.31148	0.37547	0.25	0.28147	0.28373	0.20773	0.16638	0.36574	0.27924	0.15142	0.27635
0.090909	0.097046	0	0.19639	0.12436	0.12245	0	0.23514	0.1878	0.13236	0.090535	0.11995	0	0.081633	0.044776	0.17924	0.13841	0.1973	0.10228	0.094395	0.095008	0.19612	0.096001	0.096121	0.069165	0.13464	0	0.10337	0.17995	0.16541	0.088608	0.099113	0.16394	0	0.061947	0.062874	0.12	0.1194	1	0.2037	0.12569	0.090909	0.30402	0.097415	0.24444	0.039136	0.15254	0.13677	0.13103	0.11111
0.068182	0.13014	0.067195	0.21429	0.19909	0.054545	0.10831	0.19658	0.24154	0.22841	0.089744	0.13611	0.087613	0.12397	0.092437	0.24197	0.19792	0.22209	0.13636	0.12923	0.13689	0.35288	0.16148	0.14214	0.15217	0.23757	0	0.19874	0.72131	0.29129	0.21818	0.23127	0.33141	0	0.039136	0.052632	0.31673	0.31148	0.2037	1	0.24099	0.12766	0.64286	0.26214	0.19048	0.08818	0.30032	0.29683	0.24753	0.36364
0.078838	0	0	0.18182	0.4347	0.031097	0.04034	0.12865	0.20968	0.18741	0.080332	0.29753	0.23309	0	0	0.23992	0.32813	0.11138	0.29412	0.12424	0.25	0.28205	0.11651	0.15037	0.1238	0.20327	0	0.19506	0.16915	0.42433	0.29032	0.45857	0.30602	0.062907	0.13338	0.14458	0.2822	0.37547	0.12569	0.24099	1	0.30631	0.17511	0.18021	0.19053	0.2328	0.33995	0.25471	0.18467	0.17021
0.058824	0.21581	0	0.27726	0.16129	0.090604	0.038697	0.13953	0.28099	0.18577	0.076115	0.30024	0	0	0.16417	0.29363	0.27711	0.22407	0.24727	0	0.25	0.27028	0.13744	0.21839	0.13208	0.27273	0	0.20991	0.2189	0.33869	0.26736	0.32584	0.12526	0.038697	0	0.15914	0.18919	0.25	0.090909	0.12766	0.30631	1	0.12766	0.29386	0.30672	0.07438	0.24444	0.22066	0.1925	0.20735
0	0.13014	0	0.21429	0.1862	0.054545	0	0.19658	0.21413	0.19786	0.089744	0.12563	0	0.12583	0.11111	0.17913	0.14713	0.15556	0.13636	0.09356	0.13689	0.25795	0.14713	0.14214	0.125	0.2362	0	0.19874	0.61538	0.29129	0.22717	0.14171	0.22995	0	0	0.052632	0.31673	0.28147	0.30402	0.64286	0.17511	0.12766	1	0.31646	0.19405	0.017544	0.30032	0.17494	0.14616	0.38326
0.20455	0.13044	0	0.28	0.11345	0.09777	0.19332	0.16574	0.24744	0.20654	0.16279	0.31283	0	0	0.13419	0.19691	0.25787	0.2527	0.24191	0.11758	0.26728	0.34694	0.12981	0.14537	0.15089	0.16001	0	0.28125	0.32597	0.33961	0.274	0.20083	0.18466	0.12613	0	0.21593	0.27596	0.28373	0.097415	0.26214	0.18021	0.29386	0.31646	1	0.25339	0.042345	0.23611	0.29114	0.1138	0.33929
0.21996	0.019608	0.020642	0.12766	0.11486	0.19287	0.23288	0.18112	0.17647	0.22034	0.16112	0.32404	0	0.019231	0.050771	0.25628	0.24283	0.17162	0.12561	0.009259	0.11042	0.34251	0.13636	0.21538	0.16864	0.24406	0	0.25419	0.17083	0.31217	0.28555	0.20339	0.14442	0.15391	0.06039	0.088957	0.12	0.20773	0.24444	0.19048	0.19053	0.30672	0.19405	0.25339	1	0.013158	0.30518	0.13475	0.23685	0.19342
0.11321	0.092233	0.18987	0.043084	0	0.014493	0.098039	0.038462	0.12605	0.099831	0	0	0.15385	0.022222	0.18098	0.21061	0.33967	0.015873	0.15672	0.24934	0.1597	0.041968	0.035156	0	0.089198	0.13145	0	0.043891	0.038462	0.17279	0.19245	0.21297	0.16947	0	0.21265	0.10919	0	0.16638	0.039136	0.08818	0.2328	0.07438	0.017544	0.042345	0.013158	1	0.049914	0.15152	0.31464	0.15124
0.12867	0.1465	0	0.2585	0.18765	0.066434	0.15764	0.21622	0.28603	0.19149	0.14197	0.30435	0	0.14197	0.055901	0.42169	0.25648	0.19048	0.25458	0.19845	0.25	0.29952	0.11122	0.14241	0.16596	0.33183	0	0.2098	0.29948	0.48923	0.2859	0.16279	0.13953	0.082949	0.036269	0.16525	0.36784	0.36574	0.15254	0.30032	0.33995	0.24444	0.30032	0.23611	0.30518	0.049914	1	0.25	0.080196	0.16344
0.11922	0.18081	0	0.30437	0.20419	0.10465	0.091371	0.29747	0.34867	0.3566	0.13014	0.11639	0.18243	0.16403	0.14901	0.33495	0.33131	0.23487	0.35359	0.089351	0.36752	0.18237	0.30719	0.11951	0.1974	0.36206	0	0.19237	0.26154	0.37255	0.28816	0.25926	0.38275	0.091371	0.13687	0.1579	0.17647	0.27924	0.13677	0.29683	0.25471	0.22066	0.17494	0.29114	0.13475	0.15152	0.25	1	0.32762	0.42857
0.20908	0	0.11467	0.15385	0.18959	0.099707	0.12546	0.11111	0.23077	0.21107	0.082803	0.17328	0.14968	0	0.12099	0.14172	0.15385	0.15385	0.25586	0.15521	0.22456	0.12738	0.19588	0.21622	0.1044	0.26547	0	0.16785	0.10591	0.1257	0.1336	0.18988	0.19093	0.033898	0.27992	0.17153	0.15262	0.15142	0.13103	0.24753	0.18467	0.1925	0.14616	0.1138	0.23685	0.31464	0.080196	0.32762	1	0.23782
0	0.07438	0	0.39896	0.14943	0.0625	0	0.20275	0.22449	0.19251	0.18421	0.19186	0	0	0.052632	0.21287	0.19632	0.19681	0.25364	0.086387	0.26506	0.24122	0.28788	0.3341	0.11343	0.13426	0	0.21808	0.43443	0.27216	0.15163	0.19681	0.24007	0	0	0.14213	0.33333	0.27635	0.11111	0.36364	0.17021	0.20735	0.38326	0.33929	0.19342	0.15124	0.16344	0.42857	0.23782	1
0.057692	0.051282	0	0.090909	0	0.092715	0.061224	0.1325	0.14546	0.30256	0.076923	0.18663	0.17333	0.12299	0.094453	0.08291	0.17647	0.069519	0.167	0.066376	0.17284	0.046154	0.18796	0.08	0.10071	0.43498	0	0.05	0.039501	0.14478	0.15657	0.16392	0.058824	0.083333	0.13182	0.14723	0.044084	0.12281	0.083891	0.1134	0.16028	0.032149	0.056751	0.071429	0.10606	0.18069	0.11233	0.30864	0.2478	0.044444
0	0.095238	0	0	0	0.043478	0	0.063123	0.046512	0.04878	0	0	0	0.090909	0.067961	0.069767	0.077844	0.05	0	0.048493	0	0.059322	0	0	0.053097	0.095238	0	0	0.099656	0.089109	0.053604	0	0	0	0	0	0	0.082353	0.078431	0.1215	0	0.072319	0.1215	0	0.095618	0.041215	0.15576	0.060606	0	0
0.11732	0.095238	0.060068	0.16337	0.14729	0.069277	0.16564	0.15193	0.26761	0.35426	0.11639	0.1575	0.16946	0.11374	0.15214	0.26612	0.3157	0.26745	0.23529	0.13311	0.24249	0.24617	0.20805	0.1546	0.15179	0.27905	0	0.25828	0.21291	0.31929	0.26919	0.15044	0.28122	0.073446	0.21131	0.13044	0.22549	0.28253	0.10404	0.23173	0.12875	0.18068	0.16371	0.28725	0.16418	0.21568	0.22168	0.39929	0.16386	0.18605
0.19141	0	0	0.14286	0.32938	0.14837	0.18609	0.16667	0.22254	0.13367	0.16789	0.24	0	0	0	0.32839	0.29397	0.25475	0.23314	0.069959	0.22104	0.19455	0.12713	0.16731	0.074534	0.27998	0	0.26939	0.18896	0.28814	0.33781	0.25128	0.14102	0.20083	0.011111	0.12628	0.23487	0.37525	0.13669	0.17417	0.32969	0.24311	0.17417	0.22905	0.42342	0.014085	0.28848	0.20902	0.11934	0.11814
0.26582	0.058824	0.10606	0.088235	0.041667	0.16858	0.44615	0.30814	0.18853	0.27431	0.18025	0.2114	0	0.057143	0.17247	0.16601	0.12385	0.14583	0.14843	0.15816	0.15172	0.11504	0.073171	0.04034	0.10345	0.11321	0	0.10955	0.044084	0.1358	0.17853	0.037736	0.20393	0.16049	0.13798	0.15304	0.078167	0.13244	0.15254	0.14219	0.038462	0.076923	0.10112	0.074219	0.12957	0.14662	0.12798	0.18812	0.12628	0.074169
0.10787	0.26403	0	0.37363	0.14643	0	0	0	0.19171	0.12532	0	0	0.1588	0	0.1499	0.077982	0.10119	0	0.29338	0.075697	0.30293	0.1435	0.18518	0	0.13591	0.13117	0	0.1358	0.13014	0.11111	0.18247	0.094148	0.30768	0	0.10122	0.20448	0.20172	0.21447	0	0.24161	0.12601	0.27907	0.16719	0.1805	0	0.17506	0.14943	0.16129	0.17904	0.11111
0.22745	0.16731	0	0.26068	0.19129	0.069	0.22093	0.24601	0.32653	0.17647	0.13553	0.36131	0	0	0.13148	0.29288	0.46758	0.1869	0.22729	0	0.24661	0.22318	0.23779	0.25	0.13193	0.32183	0	0.23108	0.1965	0.44927	0.29294	0.31016	0.14973	0.12075	0	0.12644	0.13333	0.40212	0.11712	0.14973	0.31148	0.3369	0.12565	0.29459	0.21123	0.17361	0.24357	0.2963	0.10294	0.16129
0.055718	0	0	0	0	0	0	0	0.11675	0.12	0	0	0.17371	0	0	0	0.13636	0	0	0.047745	0	0.060606	0	0	0.039648	0.10294	0	0	0	0	0	0.13217	0.1311	0	0.089109	0	0	0.08474	0	0.086957	0.12676	0	0	0	0	0.10329	0	0.12211	0.097046	0
0	0.075697	0	0	0	0.18182	0	0.22867	0.020833	0.042129	0	0	0	0.037037	0.05551	0.099241	0.069519	0.20419	0	0.099476	0	0.14407	0	0.09589	0.03678	0.079112	0	0.20386	0.11801	0.078717	0.086376	0	0.13314	0	0.083143	0.084906	0	0.18632	0.11111	0.21951	0	0.082949	0.13636	0.045455	0.066908	0.059063	0.072319	0.080332	0.051661	0.20438
0.10039	0.094148	0	0.1	0.23377	0.12051	0.075697	0.2065	0.24653	0.32353	0.073171	0.35831	0	0.097257	0.19617	0.41213	0.41414	0.16761	0.14679	0.041667	0.16371	0.2501	0.15919	0.11174	0.081395	0.31482	0	0.28171	0.34715	0.41993	0.37753	0.29455	0.21993	0.097561	0.061077	0.087719	0.15921	0.21996	0.21183	0.37255	0.20553	0.20459	0.37255	0.27126	0.40977	0.014925	0.32883	0.23596	0.24044	0.15024
0.13895	0.15016	0.13178	0.31206	0.25	0	0.11945	0.14796	0.24463	0.19403	0.1859	0.19718	0	0	0.12211	0.17296	0.18072	0.27918	0.79054	0.042601	0.82456	0.17757	0.26801	0.20393	0.31387	0.1663	0	0.17285	0.23967	0.20419	0.28913	0.2035	0.42539	0	0.077481	0.38191	0.32013	0.38173	0.095008	0.13689	0.17137	0.25	0.13689	0.27021	0.11042	0.21032	0.26382	0.32854	0.21101	0.26506
0.13586	0.14551	0.13853	0.35231	0.27501	0	0.11667	0.14287	0.22296	0.16564	0.10465	0.22975	0	0	0.12013	0.10701	0.12613	0.1359	0.89474	0.042129	0.85315	0.10345	0.26404	0.14155	0.30479	0.2013	0	0.17031	0.26984	0.19593	0.28391	0.30132	0.40936	0	0.090224	0.37255	0.3141	0.36986	0.10228	0.13636	0.19083	0.24727	0.13636	0.24467	0.12561	0.22772	0.26794	0.34615	0.25234	0.25364
0.19658	0.12601	0.11346	0.14058	0.13017	0.12416	0.17398	0.11842	0.18738	0.13761	0.12272	0.075472	0	0.043689	0.083455	0.028481	0	0.046312	0.40812	0.039916	0.41809	0	0.084599	0.095618	0.075	0.058632	0	0.093066	0.060291	0.019608	0.16564	0.11111	0.12283	0.18436	0.08384	0.3709	0.13161	0.19048	0	0	0.098901	0.093474	0	0.21514	0.054131	0.11296	0.09133	0.17776	0.094225	0.038961
0.21212	0.13772	0.099707	0.10796	0.19697	0.048253	0.18083	0.1423	0.11525	0.15079	0.21495	0.13006	0	0	0.11465	0.046315	0.13333	0.22854	0.52355	0.041667	0.53846	0.056911	0.16456	0.053719	0.089837	0.11517	0	0.11324	0.08545	0.052632	0.18232	0.14228	0.22654	0.065217	0.092605	0.60563	0.14973	0.20592	0.06383	0.053719	0.13829	0.10266	0.053719	0.2311	0.044776	0.16667	0.18044	0.21803	0.15455	0.078535
0.17878	0.11111	0.092961	0.087963	0.20773	0.042584	0.15159	0.11912	0.11842	0.14983	0.17207	0.11111	0	0	0.10169	0.040726	0.13027	0.17141	0.42857	0.086576	0.43851	0.05036	0.13684	0.046099	0.11139	0.10048	0	0.10197	0.072125	0.044776	0.16114	0.1236	0.18991	0.055556	0.12644	0.48581	0.12274	0.17775	0.071429	0.046099	0.11894	0.089109	0.046099	0.19705	0.054054	0.16203	0.15357	0.18247	0.15331	0.065645
0.15471	0.11386	0.11945	0.090047	0.18118	0.043219	0.15472	0.12159	0.20834	0.19595	0.17647	0.11317	0	0	0.10315	0.04135	0.10057	0.11052	0.44186	0.038697	0.45238	0.097561	0.13978	0.046931	0.074163	0.1859	0	0.10326	0.073559	0.045627	0.16352	0.16576	0.21099	0.056604	0.094072	0.49718	0.12557	0.21861	0.072423	0.10266	0.17764	0.090604	0.046931	0.20075	0.054795	0.13269	0.15648	0.26386	0.177	0.06702
0.19403	0.12299	0.13751	0.096939	0.19276	0.11296	0.16492	0.20724	0.12676	0.16105	0.19114	0.11984	0	0	0.10778	0.043342	0.051625	0.26565	0.475	0.11361	0.48718	0.11651	0.14943	0.049618	0.083756	0.10733	0	0.15081	0.078224	0.048387	0.17108	0.13173	0.27621	0.06	0.097675	0.53471	0.1349	0.31327	0.15265	0.049618	0.12788	0.095406	0.049618	0.21272	0.057143	0.13946	0.16592	0.19867	0.1651	0.071514
0	0.13314	0.059147	0.16312	0.24856	0.048387	0	0.28105	0.16323	0.16167	0.13889	0.09127	0	0	0.11111	0.082474	0.096174	0.33495	0.54471	0.082589	0.56425	0.16319	0.21212	0.077241	0.10909	0.15923	0	0.14817	0.16114	0.10375	0.20718	0.18237	0.3609	0	0.046077	0.34703	0.20448	0.34043	0.18227	0.11579	0.14311	0.15014	0.07943	0.19204	0.084337	0.099831	0.20312	0.26829	0.14011	0.11651
0.20267	0.12994	0.14328	0.10215	0.2	0.094276	0.17251	0.1357	0.16982	0.28214	0.20235	0.12474	0	0	0.11111	0.091858	0.053678	0.16306	0.5	0.040773	0.51351	0.055118	0.15663	0.051587	0.08669	0.2	0	0.1102	0.22347	0.05042	0.17652	0.1368	0.21611	0.0625	0.099523	0.56305	0.14193	0.19807	0.10769	0.17387	0.13288	0.098901	0.17387	0.22153	0.092627	0.14437	0.17288	0.2079	0.17062	0.07486
0.16576	0.10132	0.11182	0.13606	0.14388	0.11441	0.14025	0.13361	0.1303	0.1218	0.15646	0.14841	0	0	0.096257	0.10106	0.10825	0.10577	0.48559	0.036822	0.48333	0.10871	0.12621	0.086259	0.22905	0.13091	0	0.16688	0.12169	0.1194	0.19238	0.20419	0.18902	0.051724	0.076159	0.53333	0.18332	0.24255	0.063618	0.072565	0.13627	0.17057	0.065151	0.27072	0.15363	0.12275	0.22799	0.204	0.19052	0.19914
0.19318	0.1036	0.11327	0.082251	0.18533	0.083455	0.16167	0.22881	0.21264	0.23878	0.17924	0.11888	0	0.037344	0.097561	0.065089	0.061644	0.089828	0.40425	0.037182	0.41304	0.048276	0.14688	0.043771	0.09098	0.13744	0	0.10467	0.06814	0.080586	0.092105	0.13523	0.17905	0.17647	0.089661	0.45463	0.11497	0.18838	0.068602	0.043771	0.13181	0.074766	0.043771	0.18674	0.13928	0.12462	0.13246	0.19374	0.15836	0.06184
0.12474	0.12637	0.1547	0.18644	0.24576	0.047619	0.1067	0.24688	0.17318	0.1575	0.16022	0.11111	0	0	0.10942	0.099656	0.094226	0.32754	0.60221	0.1036	0.58333	0.15646	0.2069	0.088714	0.10606	0.15635	0	0.1622	0.14679	0.099138	0.20385	0.17878	0.34848	0	0.098938	0.37152	0.19583	0.3617	0.146	0.10883	0.14476	0.13517	0.10883	0.2605	0.097744	0.19565	0.22198	0.26041	0.2242	0.11374
0.20092	0	0	0.22816	0.142	0.06599	0.16667	0.14634	0.11111	0.11111	0.14035	0.46832	0	0	0	0.17883	0.28464	0.13104	0.15135	0	0.18162	0.36842	0.14144	0.1848	0.11205	0.2349	0	0.27359	0.15921	0.2938	0.2766	0.33178	0.17241	0.10609	0	0.051661	0.20833	0.32035	0.09375	0.1449	0.31455	0.47208	0.1449	0.21676	0.33588	0	0.4064	0.26904	0.10569	0.12143
0.13895	0.15016	0.13178	0.31206	0.27878	0	0.11945	0.14796	0.24463	0.19403	0.1859	0.19718	0	0	0.12211	0.17296	0.18072	0.1579	0.85315	0.042601	0.89091	0.17757	0.26801	0.20393	0.15625	0.1663	0	0.17285	0.23967	0.20419	0.28913	0.2035	0.42539	0	0.091456	0.38191	0.32013	0.38173	0.095008	0.13689	0.17137	0.25	0.13689	0.27021	0.11042	0.23232	0.26382	0.32854	0.23134	0.26506
0	0.074074	0	0.40187	0.28201	0.098815	0	0.29347	0.263	0.17292	0.17188	0.24679	0	0.14943	0.032149	0.25908	0.31661	0.14014	0.30312	0.14058	0.30814	0.21212	0.18212	0.1579	0.10475	0.22353	0	0.14105	0.25828	0.21235	0.18868	0.19481	0.16344	0	0	0.2	0.49321	0.26521	0.21635	0.23529	0.24464	0.13953	0.23529	0.21827	0.12963	0.018868	0.28205	0.24638	0.10591	0.19863
0.13256	0.20748	0.094771	0.40271	0.14286	0	0.14846	0.17389	0.23947	0.19474	0.15672	0.20901	0	0	0.18102	0.15561	0.17486	0.15294	0.32394	0.098485	0.32948	0.26677	0.20253	0.16848	0.08642	0.16548	0	0.21667	0.38298	0.31579	0.23325	0.17771	0.25364	0.10512	0	0.14754	0.38776	0.2575	0.10714	0.29129	0.21212	0.29199	0.29129	0.30165	0.15572	0.055662	0.14713	0.26339	0.12688	0.2766
0.22078	0.15385	0	0.20996	0.20564	0.11111	0.21212	0.30435	0.14583	0.25295	0.12583	0.37143	0	0.20385	0.043339	0.33017	0.56997	0.1778	0.12996	0.021566	0.12274	0.35301	0.18356	0.19784	0.14795	0.45078	0	0.24191	0.14623	0.48074	0.28599	0.29353	0.13182	0.14583	0.065007	0.064511	0.1859	0.39665	0.15556	0.17647	0.24088	0.24573	0.17647	0.19267	0.25857	0.033868	0.44574	0.42857	0.10333	0.1747
0.041215	0	0	0.20275	0.20048	0.033275	0.044084	0.16216	0.11776	0.10204	0.090343	0.31016	0	0	0	0.31034	0.40509	0.23543	0.23769	0.12649	0.1892	0.3204	0.28834	0.14078	0.10158	0.32251	0	0.20135	0.18686	0.48649	0.27831	0.42473	0.18539	0.092233	0.10482	0.13623	0.32867	0.34434	0.11319	0.16822	0.31646	0.28571	0.16974	0.22691	0.26437	0.13752	0.53374	0.17198	0.19403	0.19761
0.16147	0.1157	0	0	0.073298	0.16341	0.17647	0.30909	0.058315	0.20978	0.25	0.10092	0	0.15703	0.033275	0.1236	0.15607	0.11111	0	0.012048	0	0.077844	0.17057	0.14958	0.097345	0.16009	0	0.070336	0.17647	0.17834	0.095156	0.059908	0	0.18012	0	0.13301	0	0.11857	0.049822	0.15607	0.066351	0.082949	0.129	0.10577	0.090573	0.019608	0.14667	0.22257	0.047794	0
0.04	0.14115	0	0.14369	0.19691	0.078767	0.042553	0.16915	0.17768	0.24731	0.083333	0.20455	0	0.13869	0.054217	0.35857	0.38591	0.25232	0.10887	0.18039	0.13924	0.31048	0.18405	0.1833	0.11787	0.29512	0	0.3128	0.26005	0.37143	0.31796	0.40415	0.14865	0.042553	0	0.047794	0.2	0.42523	0.15703	0.23786	0.2043	0.34259	0.23487	0.23951	0.29151	0.031097	0.33005	0.26802	0.1411	0.31737
0.18056	0	0	0.16564	0.22596	0.1032	0.16505	0.20104	0.21649	0.23377	0.14542	0.34367	0.081081	0	0.02526	0.14943	0.22268	0.13821	0.2	0.051518	0.20729	0.15697	0.27119	0.21515	0.15173	0.43541	0	0.072386	0.13301	0.24339	0.2478	0.25	0.20482	0.13475	0.13608	0.18144	0.21662	0.3363	0.051829	0.14679	0.28823	0.20387	0.12108	0.2362	0.1617	0.045531	0.21839	0.3121	0.28119	0.15056
0	0	0	0	0	0	0	0	0	0	0	0	0	0	0	0	0	0	0	0	0	0	0	0	0	0	0	0	0	0	0	0	0	0	0	0	0	0	0	0	0	0	0	0	0	0	0	0	0	0
0.037344	0.058824	0	0.19355	0.20358	0.04811	0.039823	0.21294	0.22768	0.27897	0.085044	0.33159	0	0.085044	0.055901	0.27071	0.55556	0.24858	0.14882	0.11469	0.12798	0.40313	0.1579	0.22052	0.0625	0.40454	0	0.24318	0.15385	0.48658	0.24334	0.46303	0.13689	0.039823	0.062417	0.049618	0.35593	0.34065	0.16839	0.16667	0.41576	0.36253	0.16667	0.1879	0.24437	0.20347	0.36681	0.19107	0.1831	0.19674
0.53584	0	0.11111	0	0.046512	0.2933	0.89189	0.13636	0.092784	0.30102	0.2749	0.14286	0.11842	0	0.12299	0.058824	0.042654	0.037344	0.038961	0.07056	0.039823	0.10266	0.10796	0.1057	0.071992	0.071429	0	0.055635	0	0.048593	0.14035	0.14416	0.156	0.30235	0.083815	0.12867	0.029412	0.13002	0	0.040189	0.04034	0.060291	0	0.14156	0.24148	0.098039	0.082949	0.19444	0.11927	0.027778
0.078838	0	0.34758	0	0.063435	0	0.085384	0.026723	0.10115	0.20086	0	0	0.10561	0	0.31245	0.011628	0.063536	0.012195	0.077128	0.18424	0.078167	0.029412	0.027104	0	0.09633	0.098957	0	0	0	0	0	0.20552	0.050477	0	0.88482	0.049305	0	0.092034	0.061947	0.022576	0.13495	0	0	0	0.06039	0.24433	0.036269	0.11437	0.20749	0
0.1329	0.14458	0.16822	0.28713	0	0.016129	0.1639	0.044444	0.24749	0.13431	0	0	0.18841	0.026316	0.3221	0.11927	0.053719	0.017857	0.15546	0.19197	0.1588	0.19485	0.17048	0	0.069177	0.16399	0	0.19823	0.20255	0.059603	0.16627	0.11765	0.12832	0	0.20059	0.135	0	0.14662	0.043219	0.17241	0	0.19342	0.14607	0.20253	0.014493	0.20921	0.056751	0.41243	0.28424	0.18654
0.51316	0	0.1129	0	0.045455	0.28668	0.86147	0.1326	0.090909	0.317	0.26437	0.13802	0	0	0.12281	0.057692	0.041667	0.036585	0.114	0.065262	0.11667	0.049822	0.10497	0.10311	0.032491	0.070039	0	0.054852	0	0.047382	0.13793	0.058091	0.084337	0.29326	0.068917	0.16705	0.028571	0.065891	0	0.10565	0.039501	0.059063	0	0.1384	0.23681	0.096154	0.081081	0.089109	0.10419	0.027027
0.25128	0	0	0.21827	0.10708	0.097561	0.17886	0.18644	0.20419	0.13559	0.13475	0.28667	0	0	0	0.16279	0.2	0.1	0.10345	0.018609	0.097561	0.21817	0.17773	0.15719	0.070108	0.19989	0	0.21457	0.25	0.26386	0.42864	0.24528	0.086957	0.11111	0	0.089109	0.15909	0.31332	0.14826	0.22951	0.22642	0.29163	0.19168	0.29158	0.33221	0	0.27797	0.12622	0.13069	0.21855
0.12676	0.15254	0	0.20275	0.18968	0.084559	0.17385	0.29129	0.23867	0.27359	0.14754	0.32432	0	0.18243	0.044304	0.30605	0.72161	0.26794	0.14607	0.021324	0.12613	0.36465	0.16667	0.14496	0.12628	0.42145	0	0.26127	0.18686	0.51267	0.3028	0.31841	0.23684	0.097666	0.06412	0.090535	0.21019	0.41089	0.15385	0.25333	0.26521	0.25	0.18553	0.28954	0.24294	0.2866	0.35348	0.38158	0.31823	0.23457
0.098767	0	0	0.23675	0.17936	0.063063	0.1509	0.21469	0.11776	0.12033	0.1745	0.60656	0	0	0	0.27527	0.41994	0.30354	0.25	0	0.31234	0.28041	0.30435	0.13527	0.070094	0.38686	0	0.19259	0.16695	0.38387	0.18881	0.33838	0.16671	0.24654	0	0.15594	0.24183	0.3771	0.13041	0.13941	0.26061	0.30435	0.12865	0.30085	0.21996	0.031469	0.29058	0.17048	0.09589	0.22699
0.16071	0	0	0.28079	0.1747	0.14155	0.20805	0.41079	0.22078	0.14796	0.17117	0.14286	0	0	0	0.19701	0.20099	0.21547	0.14754	0	0.15331	0.1219	0.57232	0.10788	0.089569	0.2	0	0.077655	0.20141	0.20275	0.092593	0.1579	0.17284	0.058824	0	0.089109	0.2494	0.16788	0.11111	0.21406	0.13158	0.125	0.17647	0.11817	0.11546	0.020408	0.16809	0.34546	0.18535	0.25823
0.10719	0	0	0.13333	0.20205	0.16116	0.083744	0.26888	0.31579	0.16228	0.093248	0.28074	0	0	0	0.26504	0.34503	0.26521	0.17371	0.10565	0.23426	0.29032	0.30573	0.15723	0.083657	0.30981	0	0.2152	0.1831	0.36076	0.18375	0.32158	0.41104	0.13695	0.16402	0.1673	0.22517	0.38443	0.11876	0.25	0.24099	0.26794	0.11922	0.21495	0.17462	0.070169	0.23426	0.34563	0.16022	0.1892
0.11588	0	0	0.17825	0.22006	0.10236	0.1668	0.14355	0.11111	0.086142	0.14035	0.38767	0	0	0	0.23372	0.33067	0.3349	0.12016	0	0.18681	0.30522	0.17347	0.27182	0.062283	0.25158	0	0.25992	0.19289	0.43284	0.33836	0.41791	0.2	0.1086	0	0.043956	0.24629	0.33479	0.092044	0.17511	0.29043	0.28319	0.15385	0.27803	0.31332	0	0.24138	0.12613	0.15372	0.20219
0.17566	0	0	0.18971	0.17096	0.062718	0.22566	0.23289	0.22752	0.13821	0.16719	0.4268	0	0	0	0.26348	0.39601	0.14108	0.1217	0	0.18609	0.26925	0.35385	0.20124	0.14286	0.43916	0	0.20833	0.13515	0.34503	0.21951	0.36139	0.24051	0.14914	0.062417	0.17895	0.16959	0.29554	0.095008	0.1639	0.2766	0.21739	0.12274	0.21951	0.21212	0.016667	0.29353	0.22365	0.18178	0.16022
0.21065	0	0.18467	0.19973	0.23153	0.033898	0.19642	0.1509	0.28195	0.2095	0.11783	0.25616	0.20743	0.022059	0.24656	0.26919	0.2044	0.12936	0.31841	0.16556	0.29033	0.13015	0.27536	0.15566	0.19827	0.2758	0	0.10042	0.25983	0.20104	0.16473	0.21565	0.30801	0.044444	0.33658	0.14583	0.23281	0.15786	0.11111	0.2894	0.24424	0.12903	0.19538	0.14703	0.19398	0.26194	0.10638	0.35211	0.54567	0.20344
0.20087	0.16147	0.073641	0.28834	0.36017	0.03125	0.04	0.13122	0.27789	0.29237	0.10236	0.16523	0.17963	0	0.12481	0.17647	0.21076	0.222	0.26638	0.18362	0.24454	0.13903	0.19816	0.17391	0.098591	0.17216	0	0.19102	0.25628	0.2074	0.2215	0.18577	0.27059	0.061224	0.10783	0.14504	0.13924	0.24031	0.097744	0.23288	0.19927	0.18594	0.1588	0.21457	0.13885	0.20689	0.16223	0.22685	0.26335	0.19289
0.14634	0.11864	0	0.13333	0.17689	0.08209	0.042654	0.22449	0.1828	0.2156	0.089744	0.40351	0	0.089744	0.056911	0.41422	0.96581	0.27451	0.12613	0.12231	0.18072	0.3276	0.1326	0.22995	0.10729	0.4	0	0.27737	0.15385	0.55235	0.29478	0.37836	0.22016	0.067961	0.063536	0.054767	0.24161	0.31502	0.13841	0.12195	0.34921	0.27711	0.14428	0.25474	0.24046	0.22372	0.25648	0.30452	0.1571	0.19632
0.052632	0.17647	0	0	0	0.056034	0	0.03125	0.13581	0.15183	0	0	0	0.18483	0.03512	0.090487	0.14551	0.046229	0	0.0125	0	0.15124	0	0	0.0625	0.13253	0	0.058452	0	0.089744	0.062271	0.046229	0.054131	0	0	0	0	0.06576	0.037037	0.085044	0.047382	0	0.027778	0	0.018182	0.060606	0.09589	0.18421	0.054687	0
0.25	0.13301	0	0.12676	0.051136	0.15108	0.27341	0.21673	0.084337	0.21469	0.30435	0.13433	0	0	0.067961	0.069767	0.11801	0.044776	0.12676	0	0.13044	0	0.15672	0.058824	0.049451	0.079812	0	0.080196	0.13475	0.057692	0.073446	0.071429	0	0.17241	0.030769	0.15069	0	0.079812	0	0	0.045918	0.072319	0	0.1898	0.093439	0.057269	0.095506	0.08865	0.035156	0.11111
0.21005	0	0.16923	0.12045	0.13248	0.045752	0.15075	0.10092	0.16858	0.18842	0.10497	0.16631	0.18645	0	0.079899	0.15401	0.22987	0.10057	0.24178	0.090318	0.24727	0.11864	0.12575	0.11111	0.10662	0.13657	0	0.074039	0.14286	0.098655	0.132	0.28329	0.23223	0.059322	0.237	0.092341	0.18132	0.12727	0.07739	0.18243	0.20854	0.098696	0.11111	0.066176	0.08067	0.61616	0.12474	0.21718	0.27789	0.19681
0.04034	0	0	0.21644	0.14229	0.032702	0.043084	0.12821	0.17526	0.09127	0.087613	0.19048	0	0	0	0.19712	0.17073	0.10204	0.28129	0	0.31105	0.19468	0.36508	0.13144	0.076208	0.25	0	0.17293	0.18334	0.26761	0.16554	0.30121	0.18518	0.14428	0.034031	0.15385	0.22816	0.24731	0.098361	0.16549	0.19639	0.21681	0.19158	0.1638	0.18689	0.016949	0.17511	0.19302	0.23117	0.10811
0.02439	0	0	0.28654	0.15069	0.055777	0.077348	0.18971	0.13379	0.10092	0.10687	0.37821	0	0	0	0.23188	0.24242	0.18388	0.15385	0	0.15486	0.40665	0.20241	0.18857	0.093952	0.27996	0	0.20135	0.19355	0.35231	0.23752	0.27027	0.16809	0	0	0.08046	0.23077	0.24088	0.12053	0.17143	0.29316	0.45015	0.17143	0.23373	0.2766	0	0.44417	0.13314	0.11111	0.18261
0.11024	0.04	0.1996	0.15734	0.23162	0.026667	0.1413	0.10507	0.19076	0.19205	0.078333	0.22196	0.17271	0	0.30036	0.19654	0.25999	0.16779	0.14239	0.30852	0.16538	0.18091	0.12782	0.094354	0.11719	0.22354	0	0.15084	0.17208	0.14933	0.20294	0.38004	0.24091	0.05	0.29206	0.085627	0.17903	0.20438	0.076952	0.15567	0.2182	0.24138	0.12176	0.17648	0.13208	0.292	0.23695	0.20755	0.2705	0.15079
0	0	0	0	0	0	0	0	0	0	0	0	0	0	0	0	0	0	0	0.038251	0	0	0	0	0	0	0	0.016393	0	0.10266	0	0	0	0	0	0	0	0	0	0	0	0.10796	0.09589	0	0	0	0	0	0	0
0.13301	0.13475	0	0.24528	0.17018	0.087786	0.18345	0.30573	0.26083	0.24116	0.1579	0.36743	0	0.17021	0.045752	0.34804	0.64835	0.1833	0.088889	0.021814	0.13208	0.19919	0.19761	0.16279	0.15702	0.43979	0	0.21069	0.30159	0.63157	0.33205	0.275	0.2642	0.10268	0	0.094421	0.125	0.40306	0.13879	0.26761	0.27551	0.25908	0.19377	0.23769	0.22877	0.29973	0.27848	0.40598	0.19923	0.20636
0.12245	0.048593	0.19794	0.047382	0	0	0.089063	0	0.11504	0.066434	0	0	0.17021	0	0.19967	0.1794	0.35926	0	0.22363	0.22594	0.22845	0.044547	0.038136	0	0.088235	0.10345	0	0.058602	0.041667	0	0.16015	0.23052	0.18435	0	0.24821	0.11732	0	0.12281	0	0.056751	0.25268	0.08156	0	0.045296	0.036932	0.77419	0	0.095041	0.20954	0.1549
0.11474	0	0	0.31098	0.1559	0.065421	0.18457	0.22755	0.125	0.13786	0.18705	0.76692	0	0	0	0.24154	0.44231	0.24136	0.2963	0	0.35424	0.28693	0.345	0.22283	0.044281	0.3285	0	0.18671	0.17653	0.43345	0.26437	0.36943	0.38058	0.13158	0.13667	0.19159	0.25874	0.49864	0.12735	0.14651	0.35715	0.32316	0.13515	0.33858	0.24514	0.032609	0.32964	0.12245	0.099291	0.21019
0.13703	0	0	0.29353	0.17117	0.10375	0.15016	0.30769	0.14078	0.24309	0.28079	0.3289	0	0	0	0.11628	0.1838	0.15486	0.12903	0	0.16477	0.13794	0.36152	0.18012	0.062771	0.14286	0	0.11847	0.18717	0.15512	0.11321	0.15183	0.18012	0.15016	0	0.1399	0.25	0.21212	0.11546	0.16419	0.15591	0.15385	0.16419	0.19597	0.15619	0	0.16809	0.15265	0.12016	0.23016
0.13695	0	0	0.27049	0.23596	0.072125	0.099196	0.21495	0.19506	0.11111	0.13971	0.30885	0	0	0	0.39982	0.39182	0.16299	0.17207	0.0971	0.2188	0.30734	0.22187	0.22508	0.13616	0.36751	0	0.20861	0.2037	0.40845	0.30346	0.37545	0.15747	0.10215	0	0.12128	0.45299	0.36261	0.16981	0.18132	0.28859	0.25	0.13158	0.27516	0.19231	0	0.40498	0.35782	0.10906	0.21458
0.11111	0.11688	0.10803	0.23944	0.29546	0.046154	0.15385	0.15044	0.22411	0.24041	0.1	0.15538	0	0	0.10783	0.26437	0.2043	0.29979	0.64384	0.081081	0.66667	0.17647	0.28464	0.095958	0.16038	0.25237	0	0.15858	0.19266	0.18568	0.32759	0.16105	0.24169	0.08	0.068796	0.30802	0.25656	0.31916	0.082251	0.11332	0.27233	0.19749	0.11332	0.26789	0.14248	0.15843	0.20171	0.32211	0.21584	0.24051
0.45763	0	0.096346	0	0.04878	0.2766	0.79372	0.22187	0.1435	0.27937	0.2	0.11959	0.09215	0	0.10507	0.056911	0.11702	0.038961	0	0.057811	0	0.16465	0.13497	0.15703	0.065657	0.15556	0	0.057269	0	0.051213	0.17537	0.15942	0.15385	0.28617	0.078345	0.073874	0	0.15813	0	0.10236	0.13253	0.04034	0	0.1124	0.20079	0.099796	0.1658	0.21662	0.11321	0
0.04878	0	0	0.2987	0.31098	0.038462	0.052632	0.1875	0.085106	0.1639	0.11111	0.41026	0	0	0	0.26421	0.35945	0.38728	0.2763	0.17007	0.2301	0.26411	0.22517	0.2433	0.10086	0.3	0	0.152	0.1838	0.2381	0.23529	0.38328	0.12955	0.081081	0	0.17073	0.4625	0.22353	0.10708	0.16344	0.32956	0.3881	0.16344	0.23711	0.19374	0	0.39752	0.16477	0.22407	0.24555
0.07771	0	0.41192	0	0	0	0.09067	0	0.043285	0.033708	0	0	0.11296	0	0.27295	0	0.13385	0.1239	0.076179	0.25825	0.077111	0.057692	0	0	0.04939	0.06982	0	0	0	0	0	0.16517	0.1708	0	0.36793	0.04119	0	0.093247	0	0.035323	0.1335	0	0	0	0	0.24761	0	0.047382	0.16306	0
0.067961	0.12637	0.090909	0.18162	0.17556	0.15993	0.16346	0.29534	0.29942	0.20316	0.12	0.34777	0	0.12	0.10272	0.44796	0.40993	0.25141	0.36969	0.12	0.23157	0.36821	0.2069	0.11456	0.10932	0.5311	0	0.24444	0.26263	0.41684	0.25418	0.32891	0.34078	0.13044	0.21606	0.1583	0.20895	0.50588	0.19281	0.19734	0.29386	0.24236	0.22172	0.20883	0.25676	0.10368	0.24198	0.24122	0.20059	0.14361
0	0.098901	0	0.23506	0.1399	0.10664	0	0.13703	0.24268	0.19332	0.091549	0.38889	0	0.099291	0.031614	0.37512	0.62879	0.38882	0.19593	0.15385	0.20419	0.39211	0.16564	0.19444	0.084016	0.30864	0	0.25871	0.28602	0.72414	0.33891	0.3764	0.22159	0	0.067821	0.051502	0.33333	0.31922	0.18321	0.3522	0.33155	0.28726	0.29129	0.24208	0.3094	0.018519	0.38599	0.29855	0.19409	0.33829
0.35728	0.068805	0.069652	0	0.05	0.17373	0.29605	0.1578	0.12698	0.21808	0.20482	0.096096	0	0.084599	0.049223	0.15385	0.12116	0.088	0	0.009524	0	0.11274	0.16803	0	0.076632	0.29855	0	0.1138	0	0.10384	0.076524	0.13694	0.10124	0.17654	0.086485	0.046154	0	0.13139	0.10204	0.082024	0.07717	0.042296	0.031614	0.13523	0.16301	0.091445	0.077944	0.206	0.14832	0
0.042129	0.1579	0	0.25926	0.16684	0.084112	0.045131	0.2	0.23596	0.23586	0.096774	0.34471	0	0.16839	0.045016	0.32228	0.41212	0.16473	0.21065	0.083032	0.18357	0.38568	0.16314	0.22016	0.10241	0.41414	0	0.25	0.47111	0.54439	0.24656	0.29676	0.20104	0.045131	0	0.052632	0.28945	0.48936	0.19485	0.41975	0.38045	0.29268	0.41539	0.28395	0.31623	0.032028	0.42857	0.30253	0.28571	0.32205
0.070111	0	0.16317	0.086637	0.066176	0.10836	0.061947	0.11413	0.1177	0.10724	0.063218	0.16711	0.10626	0	0.16927	0.14732	0.19548	0.23989	0.21294	0.21624	0.21751	0.28535	0.09905	0.11688	0.18205	0.16082	0	0.27613	0.15011	0.20832	0.16812	0.23662	0.23475	0	0.21939	0.14286	0.15964	0.28106	0.11883	0.175	0.2398	0.18704	0.14213	0.17127	0.16215	0.23348	0.13963	0.15184	0.24697	0.17037
0.23223	0	0	0.11429	0.15684	0.11901	0.086475	0.29477	0.26723	0.24382	0.11111	0.14719	0.24118	0	0.18644	0.18217	0.18056	0.2379	0.28205	0.17212	0.30732	0.21951	0.27087	0.13586	0.11905	0.15976	0	0.12344	0.093023	0.21827	0.10429	0.30441	0.52239	0.086475	0.13395	0.12103	0.19334	0.34066	0.14193	0.12958	0.1359	0.13281	0.085106	0.17043	0.1236	0.1808	0.125	0.37389	0.22526	0.15802
0.057402	0.14754	0	0.45695	0.27737	0.08747	0.063123	0.30435	0.21813	0.27034	0.1579	0.2	0	0.14583	0.072874	0.18598	0.29771	0.24611	0.33333	0.095506	0.29371	0.21827	0.24736	0.25	0.095533	0.21884	0	0.10345	0.47059	0.39014	0.14108	0.17302	0.2879	0.063123	0	0.069519	0.37779	0.1579	0.16112	0.34921	0.22859	0.17143	0.29771	0.27388	0.19639	0.040724	0.28727	0.30435	0.25926	0.45946
0.12245	0.13208	0.10932	0.091549	0.073171	0.0775	0.090426	0.14369	0.07438	0.18064	0.068966	0.23967	0.21324	0.16541	0.12933	0.14471	0.16689	0.17788	0.17647	0.06357	0.181	0.19748	0.082621	0.066998	0.11688	0.06	0	0.092814	0.19266	0.16618	0.09029	0.12644	0.1866	0.16809	0.096296	0.14486	0.082803	0.14719	0.078261	0.16848	0.12716	0.19617	0.17166	0.056034	0.17202	0.14823	0.27794	0.22093	0.083032	0.16883
0.20912	0.10849	0.074169	0.19107	0.14662	0.10599	0.28319	0.22538	0.30592	0.58019	0.16788	0.25671	0.052632	0	0.13997	0.29705	0.2931	0.1	0.2549	0.07772	0.28571	0.23333	0.21559	0.12458	0.086371	0.48936	0	0.18282	0.18019	0.41791	0.18768	0.23177	0.22699	0.14184	0.19356	0.1828	0.085106	0.22381	0.10586	0.2	0.22181	0.28646	0.20241	0.28295	0.25397	0.11111	0.25249	0.27292	0.27378	0.14719
0.039823	0.11864	0	0.13333	0.2146	0.08209	0.042654	0.22449	0.1828	0.24413	0.12211	0.36752	0	0.089744	0.056911	0.47471	0.84	0.19142	0.12613	0.060071	0.18072	0.34078	0.13889	0.2138	0.091716	0.37985	0	0.22977	0.13208	0.61051	0.31116	0.39062	0.22016	0.067961	0.063536	0.054767	0.27586	0.35174	0.13044	0.12195	0.33694	0.27711	0.15887	0.20463	0.22208	0.032028	0.28617	0.27495	0.15596	0.19632
0.13375	0.037182	0.22951	0.14165	0.15917	0.026316	0.14286	0.1032	0.2	0.19087	0.058824	0.14972	0.1691	0	0.27838	0.20106	0.25966	0.12188	0.14007	0.30564	0.17153	0.12919	0.12546	0.10015	0.11538	0.2131	0	0.15663	0.18321	0.15809	0.19235	0.37931	0.20832	0.04918	0.28818	0.084337	0.14	0.20851	0.085568	0.16402	0.22843	0.20717	0.13014	0.14928	0.19048	0.34958	0.21693	0.2037	0.26543	0.17296
0.035088	0.06383	0.078947	0.22016	0.30486	0.029412	0.16303	0.12033	0.15032	0.2432	0.095238	0.13662	0	0	0.14503	0.21656	0.40458	0.28654	0.3086	0.19438	0.3175	0.13225	0.16998	0.12011	0.25054	0.14478	0	0.17884	0.1588	0.12798	0.17647	0.27747	0.16936	0.037037	0.21253	0.11596	0.21903	0.14027	0.07174	0.10292	0.25001	0.23368	0.086142	0.20642	0.079944	0.28795	0.10708	0.32616	0.23458	0.16972
0.20087	0.12948	0.04698	0.23167	0.17098	0.092715	0.18993	0.30548	0.39556	0.29692	0.15385	0.34778	0	0.1245	0.070381	0.30081	0.41757	0.14185	0.15768	0.092531	0.14474	0.24542	0.21287	0.095785	0.16406	0.47478	0	0.21038	0.19048	0.44068	0.28535	0.43772	0.22449	0.099366	0.13186	0.096892	0.27119	0.37802	0.15324	0.21622	0.37209	0.34956	0.18943	0.17188	0.23441	0.21101	0.22754	0.44022	0.22992	0.23037
0.044444	0.12628	0	0.16839	0.22901	0.086142	0.047619	0.19318	0.16525	0.23126	0.12957	0.23077	0	0.093248	0.076159	0.324	0.45641	0.30326	0.12108	0.071429	0.17788	0.2523	0.1784	0.18854	0.11602	0.26315	0	0.23577	0.36808	0.63498	0.30097	0.30639	0.15	0.047619	0	0.076605	0.19355	0.2963	0.1776	0.32565	0.1833	0.17778	0.29578	0.28142	0.25857	0.1898	0.31016	0.33531	0.29864	0.23418
0.14445	0.11597	0.056423	0.17382	0.1324	0.048276	0.13345	0.14504	0.22483	0.21575	0.094737	0.1	0.08	0	0.13704	0.19936	0.28773	0.092044	0.28961	0.054687	0.30742	0.12717	0.18833	0.10345	0.11225	0.1746	0	0.13802	0.16959	0.11627	0.23822	0.3221	0.24514	0.059829	0.13909	0.12	0.12722	0.16738	0.087811	0.17864	0.35427	0.25442	0.11888	0.15994	0.092105	0.42056	0.20072	0.27789	0.23288	0.18012
0.15764	0	0	0.20996	0.14078	0.063245	0.10553	0.22093	0.2035	0.19639	0.12211	0.38728	0.22428	0	0.026856	0.098039	0.31054	0.24105	0.14029	0.051518	0.12018	0.18003	0.29747	0.18428	0.1135	0.15234	0	0.070423	0.17161	0.17344	0.21597	0.26076	0.18734	0.083744	0.13686	0.052632	0.25424	0.18393	0.099831	0.26722	0.28464	0.20455	0.13182	0.11245	0.099831	0.091299	0.13689	0.23626	0.2426	0.34948
0.28125	0	0.08291	0.12463	0.051282	0.15044	0.39706	0.15756	0.15024	0.26005	0.24444	0.1831	0.034483	0	0.090573	0.06383	0.052632	0.069767	0.21213	0.037037	0.21818	0.093117	0.09375	0.061128	0.046559	0.06383	0	0.059002	0.055718	0.057143	0.099099	0.069767	0.16975	0.17647	0.066126	0.069767	0.1032	0.10132	0.04626	0.10497	0.046512	0.044444	0.049869	0.067285	0.18128	0.083333	0.04878	0.17669	0.14919	0.096346
0.55405	0	0.10754	0	0.045455	0.25275	0.56934	0.16477	0.08871	0.27139	0.17857	0.10849	0.17253	0	0.12801	0.05364	0.041667	0.14865	0.038136	0.081435	0.038961	0.064982	0.15274	0.089588	0.139	0.10664	0	0.054852	0	0.047382	0.12821	0.16324	0.1935	0.261	0.066088	0.14865	0	0.10331	0	0.039261	0.039501	0.037924	0	0.1833	0.18198	0.12983	0.15108	0.23789	0.063465	0
0.054131	0.17949	0	0.40351	0.23746	0.041215	0.05919	0.23077	0.14796	0.21127	0.18812	0.1875	0	0.13208	0.05364	0.17347	0.19601	0.16344	0.36054	0.076893	0.32203	0.24069	0.22777	0.18421	0.10241	0.15	0	0.15385	0.47189	0.31213	0.14	0.16344	0.2766	0.05919	0	0.12	0.44856	0.22995	0.17402	0.39849	0.2081	0.16216	0.39849	0.22159	0.16279	0	0.31757	0.18071	0.27404	0.5508
0.09375	0.05	0	0.16216	0.28455	0.12228	0.2212	0.24088	0.20301	0.17871	0.099744	0.33803	0	0.04878	0.024931	0.24407	0.29111	0.20477	0.19676	0.12247	0.1647	0.2391	0.12741	0.18535	0.15966	0.32128	0	0.29969	0.15909	0.33347	0.32064	0.32465	0.1399	0.13248	0.043689	0.17421	0.22521	0.32529	0.15265	0.14583	0.322	0.25029	0.17021	0.23482	0.29825	0.045242	0.26087	0.18421	0.10092	0.15385
0.2035	0.025	0	0.25749	0.16279	0.18181	0.20756	0.26904	0.18421	0.34658	0.2	0.34305	0	0.05	0.013889	0.27277	0.3108	0.13695	0.11539	0.010309	0.15152	0.19201	0.13057	0.18764	0.039683	0.33612	0	0.18147	0.23811	0.39918	0.20385	0.31004	0.16129	0.20092	0.034063	0.14251	0.15385	0.24756	0.41473	0.2766	0.29956	0.28421	0.33333	0.21244	0.44269	0.015385	0.28959	0.21005	0.16585	0.093023
0.079944	0	0.35228	0	0.064312	0	0.086637	0.027104	0.10246	0.148	0	0	0.10738	0	0.31678	0.011765	0.064426	0.012346	0.078167	0.21827	0.079235	0.029748	0.027496	0	0.09761	0.10027	0	0	0	0	0	0.20855	0.051176	0	0.90392	0.049936	0	0.09321	0.06264	0.02288	0.13684	0	0	0	0.061067	0.24648	0.036745	0.11607	0.19582	0
0.1991	0	0.11716	0.25461	0.16625	0.033868	0.14883	0.16667	0.21413	0.25756	0.096774	0.31868	0.22148	0	0.13044	0.32549	0.46126	0.30834	0.32452	0.10703	0.29973	0.17188	0.20235	0.19371	0.10729	0.2362	0	0.095101	0.20858	0.18785	0.17673	0.37282	0.31638	0.045131	0.12903	0.11111	0.21775	0.2095	0.11492	0.33333	0.34584	0.16998	0.17409	0.12554	0.099831	0.41484	0.13689	0.27119	0.35776	0.17825
0.18025	0.090909	0.10236	0.14234	0.13247	0.1204	0.14224	0.26551	0.20882	0.27978	0.069652	0.25551	0.18434	0.099744	0.1536	0.37722	0.48649	0.30493	0.25667	0.20076	0.22768	0.25581	0.16009	0.14831	0.098959	0.26214	0	0.15646	0.2201	0.22353	0.20063	0.31193	0.28223	0.035156	0.11399	0.10708	0.13182	0.23003	0.13497	0.1879	0.28209	0.1418	0.11789	0.094276	0.10283	0.36749	0.1306	0.27059	0.29496	0.11111
0.10779	0.19171	0.13636	0	0	0.057269	0.12211	0.04769	0.16279	0.11979	0	0	0	0.25	0.049618	0.092637	0.084337	0.074169	0	0.092896	0	0.14416	0	0	0.073395	0.08747	0	0.19674	0.17647	0.096346	0.087786	0	0.084337	0	0.060127	0	0.1157	0.1358	0.09127	0.19205	0	0	0.19205	0.23789	0.027151	0.085147	0.16418	0.16877	0	0.22363
0	0	0	0	0	0	0	0.070111	0.13377	0	0	0	0.23656	0	0	0.02381	0	0.026316	0.20521	0.062069	0.21212	0	0.15703	0	0	0.17166	0	0	0	0	0	0.16338	0	0	0.09215	0.13044	0	0.1607	0.084011	0	0.13433	0	0	0	0	0.14213	0.12658	0.14945	0.070664	0
0.20823	0	0	0.20141	0.36049	0.070111	0.22222	0.23167	0.26002	0.24706	0.13333	0.13744	0	0	0	0.2095	0.26027	0.25283	0.31234	0.10705	0.33709	0.23457	0.16477	0.11111	0.16667	0.27854	0	0.19874	0.21739	0.15903	0.31372	0.25327	0.34714	0.1	0.084507	0.16071	0.34988	0.30536	0.16487	0.28492	0.30948	0.13248	0.17048	0.17382	0.11876	0.26135	0.36178	0.39352	0.13924	0.20485
0.26471	0	0	0.24481	0.14362	0.21622	0.29032	0.30137	0.21429	0.14486	0.22449	0.39241	0	0	0	0.24317	0.29231	0.38223	0.22667	0.12272	0.23626	0.26697	0.15467	0.36808	0.071429	0.19962	0	0.23077	0.30609	0.32203	0.2	0.27321	0.38614	0.16959	0.013889	0.078652	0.30952	0.37931	0.17083	0.26907	0.21447	0.18644	0.22516	0.35211	0.21888	0.018868	0.37195	0.29115	0.11637	0.36319
0.113	0	0.23859	0.066908	0.2688	0.024691	0.13774	0.096563	0.091405	0.22257	0.07078	0.20462	0.094425	0	0.24833	0.26173	0.2124	0.32759	0.08542	0.22536	0.11278	0.19596	0.071473	0.083969	0.075881	0.21807	0	0.093074	0.12605	0.24088	0.13022	0.26031	0.054978	0.045455	0.2	0.073919	0.063465	0.20627	0.092259	0.16969	0.24723	0.15239	0.11811	0.16314	0.1509	0.1186	0.2171	0.1236	0.22758	0.09215
0.13034	0	0.17647	0	0	0	0.088759	0	0.073446	0.072125	0	0	0.21625	0	0.083301	0	0.30277	0.125	0.12311	0.11765	0.12583	0.049069	0.04878	0	0.091603	0.17886	0	0	0	0	0	0.27962	0.11111	0	0.17385	0.056751	0	0.14632	0	0.064302	0.29318	0	0	0	0	0.63043	0	0.087963	0.18774	0
0.079545	0.046229	0.058201	0.18919	0.1068	0.014925	0.071429	0.19856	0.11876	0.11146	0.065375	0.34296	0	0.023256	0.10701	0.29452	0.25747	0.24757	0.35146	0.14547	0.36891	0.24777	0.25154	0.096495	0.1295	0.35942	0	0.23482	0.24225	0.26191	0.38009	0.34168	0.35593	0	0.10906	0.15028	0.25014	0.26923	0.12952	0.25843	0.235	0.26511	0.20007	0.27802	0.24162	0.060842	0.2483	0.2947	0.21348	0.19239
0.50943	0.14478	0	0.11111	0.043478	0.46766	0.42405	0.32309	0.1499	0.1898	0.24555	0.13689	0	0.16667	0.071429	0.087786	0.15196	0.29902	0.053719	0.075045	0.054852	0.15531	0.15717	0.18388	0.066915	0.20507	0	0.17738	0.099744	0.17021	0.13145	0.039216	0.13527	0.24654	0	0.07943	0.14114	0.17769	0.13842	0.13802	0.04	0.038462	0.13802	0.20729	0.14491	0.033275	0.12613	0.18607	0.032258	0.04712
0.12821	0.06383	0	0.12319	0.042654	0.10887	0.1137	0.25021	0.052632	0.21951	0.20623	0.13065	0	0.068966	0.0299	0.051587	0.094148	0.062907	0.042129	0.021127	0.043084	0.14919	0.049724	0.04878	0.11688	0.10879	0	0.057971	0.054054	0.092896	0.059603	0.038136	0.046229	0.076115	0	0.18357	0.05919	0.039216	0.076389	0.04878	0.034483	0.082251	0.075	0.088889	0.13349	0.033835	0.19171	0.09375	0.030928	0.052632
0	0	0	0.26697	0.15168	0.13044	0	0.36364	0.13953	0.10329	0.13821	0.22093	0	0	0.031469	0.1865	0.26183	0.30312	0.23944	0.053302	0.25	0.25	0.16499	0.26582	0.092106	0.086957	0	0.2523	0.31868	0.27586	0.17988	0.19019	0.37338	0	0	0.079812	0.40271	0.25	0.19919	0.27796	0.17494	0.14355	0.27796	0.20104	0.14087	0	0.16216	0.16071	0.17769	0.29921
0.041667	0	0.080729	0.14197	0.14286	0.2449	0.044444	0.27841	0.13281	0.09375	0.088235	0.16149	0	0	0	0.16749	0.30493	0.82119	0.16228	0.10933	0.16854	0.26	0.27907	0.12522	0.052631	0.15686	0	0.2317	0.11386	0.1603	0.16279	0.2761	0.28458	0.044444	0.012658	0.049618	0.25786	0.33403	0.14286	0.1036	0.13813	0.11554	0.1036	0.26728	0.095008	0.016667	0.15299	0.19701	0.16402	0.2844
0	0.052632	0	0.26712	0.25143	0.10708	0	0.22476	0.17172	0.20177	0.081871	0.28004	0	0	0.052632	0.32584	0.2189	0.32851	0.17257	0.077636	0.17382	0.34914	0.17333	0.21591	0.06553	0.31738	0	0.27945	0.41956	0.41104	0.27273	0.30332	0.33516	0	0	0.18535	0.30719	0.38498	0.16839	0.3649	0.27497	0.42132	0.3649	0.2761	0.25461	0.12132	0.27765	0.13475	0.23353	0.34615
0.12583	0.14197	0	0.34276	0.11842	0.12116	0	0.15869	0.50895	0.23779	0.13095	0.3198	0.10497	0.16923	0.13487	0.31579	0.44092	0.15942	0.25165	0.10135	0.27711	0.40659	0.22117	0.1655	0.14777	0.44578	0	0.26788	0.23656	0.45511	0.43145	0.39043	0.33333	0	0.16715	0.085271	0.16809	0.47783	0.14428	0.27551	0.38903	0.36942	0.16009	0.27142	0.22776	0.13971	0.37306	0.44345	0.17865	0.20661
0.11686	0.13314	0.065007	0.14846	0	0.048387	0.080508	0	0.17202	0.14723	0	0	0.10256	0	0.16137	0.17642	0.27611	0	0.31656	0.10399	0.32409	0.045242	0.081081	0.055777	0.077586	0.18421	0	0.11576	0.19822	0	0.22728	0.25975	0.13208	0	0.16508	0.22917	0	0.19772	0	0.057884	0.21415	0.069519	0	0.11742	0.043478	0.52941	0	0.19266	0.23894	0.27072
0.14471	0.16767	0.064426	0.26022	0.19101	0.098752	0.14416	0.14286	0.26561	0.30531	0.14943	0.25484	0.12601	0.12045	0.14148	0.18774	0.25313	0.1729	0.27854	0.049757	0.22768	0.15385	0.21762	0.18721	0.10774	0.23546	0	0.13238	0.27179	0.28623	0.19281	0.24731	0.28395	0.072961	0.14883	0.18853	0.15903	0.26789	0.23264	0.3577	0.21159	0.2743	0.29862	0.29176	0.14148	0.2549	0.26895	0.36729	0.20958	0.21294
0.10855	0	0	0.18084	0.16791	0.13027	0.16145	0.16216	0.23408	0.14165	0.16279	0.16667	0	0	0	0.11328	0.2052	0.2156	0.2201	0	0.13122	0.096244	0.19658	0.3996	0.052536	0.15854	0	0.10951	0.24277	0.1828	0.14671	0.2212	0.14078	0.20321	0	0.086066	0.38686	0.13582	0.092715	0.19898	0.1743	0.21622	0.19593	0.22544	0.21547	0	0.1062	0.17048	0.15732	0.20846
0.51316	0	0.1293	0	0.045455	0.31336	0.93694	0.1326	0.090909	0.317	0.26437	0.13802	0	0	0.14286	0.057692	0.041667	0.036585	0.114	0.084044	0.11667	0.049822	0.10497	0.10311	0.032491	0.070039	0	0.054852	0	0.047382	0.13793	0.058091	0.084337	0.29326	0.068917	0.16705	0.028571	0.065891	0	0.10565	0.039501	0.059063	0	0.1384	0.23681	0.096154	0.081081	0.089109	0.12116	0.027027
0.13446	0.049869	0.15379	0.048593	0	0	0.090971	0	0.1032	0.067616	0	0	0.21469	0	0.25054	0.19005	0.27416	0	0.21277	0.1589	0.21739	0.045242	0.043478	0	0.088752	0.18421	0	0.046658	0.042553	0	0.12304	0.28402	0.18304	0	0.23474	0.11955	0	0.125	0	0.057884	0.22363	0.083032	0	0.046099	0.037464	0.77112	0	0.083333	0.24777	0.15881
0.064553	0.024328	0.18766	0.02402	0	0	0.05814	0	0.056995	0.05042	0	0	0.082138	0	0.23145	0.11079	0	0.097647	0.12069	0.20908	0.12211	0.024904	0.020882	0	0.066738	0.077406	0	0.064014	0.022989	0	0.10094	0.14121	0.1327	0	0.26104	0.067961	0	0.034137	0	0.01862	0.12075	0.04712	0	0.11486	0.023766	0.45228	0	0.047836	0.21145	0.084489
0.10497	0.043084	0.18741	0.042129	0	0	0.075472	0	0.088	0.078431	0	0	0.13704	0	0.19636	0.17577	0	0.15682	0.13514	0.19874	0.13761	0.036932	0.034483	0	0.11969	0.12013	0	0.043376	0.037736	0	0.1503	0.18351	0.14898	0	0.21294	0.10733	0	0.051829	0	0.029668	0.19768	0.073171	0	0.041667	0.034483	0.84896	0	0.078067	0.25412	0.1479
0.096606	0.04034	0.20295	0.039501	0	0.055635	0.069519	0.052632	0.083969	0.074766	0	0	0.12812	0	0.20732	0.16711	0	0.22769	0.12821	0.23716	0.13044	0.064426	0.032609	0	0.11389	0.11455	0	0.077283	0.035714	0	0.14408	0.17397	0.13139	0	0.20466	0.10211	0	0.12676	0.071429	0.028192	0.18716	0.069767	0	0.039755	0	0.77885	0	0.073944	0.24214	0.13872
0.035156	0	0	0.16959	0.22701	0.028939	0.037344	0.14286	0.096244	0.11961	0.081081	0.30751	0	0	0	0.43187	0.43223	0.13281	0.18144	0	0.13872	0.19903	0.11374	0.16331	0.061225	0.27588	0	0.21662	0.16315	0.28609	0.28975	0.47242	0.1479	0.059322	0.15175	0.046931	0.23103	0.23173	0.10947	0.14855	0.27071	0.24918	0.17137	0.24419	0.26904	0	0.21145	0.13466	0.17347	0.097561
0	0.12628	0	0.23445	0.1862	0.046931	0	0.22807	0.19048	0.17398	0.082803	0.31868	0	0.093248	0.076159	0.32554	0.4154	0.17441	0.18483	0.09356	0.18932	0.29871	0.14713	0.1765	0.080271	0.37932	0	0.25828	0.42857	0.71315	0.32673	0.41025	0.21053	0	0	0.052632	0.30282	0.28602	0.17541	0.37725	0.29962	0.38743	0.37725	0.28142	0.27077	0.17172	0.46399	0.24688	0.098526	0.17825
0.12871	0.11688	0.023018	0.15486	0.16358	0.072555	0.16757	0.21651	0.26466	0.21161	0.11675	0.26318	0	0.12245	0.066856	0.46993	0.40193	0.15572	0.1164	0.019368	0.097751	0.20069	0.25616	0.14524	0.1295	0.49321	0	0.19279	0.12607	0.37755	0.2041	0.28686	0.13821	0.12508	0.055825	0.12646	0.14145	0.28405	0.17283	0.16424	0.22508	0.2831	0.16223	0.15242	0.26689	0.07425	0.35632	0.35468	0.17363	0.15839
0.04878	0	0	0.24481	0.30699	0.038462	0.052632	0.1875	0.13333	0.1639	0.11111	0.375	0	0	0	0.25908	0.29631	0.32231	0.26722	0.099744	0.37058	0.32388	0.22112	0.1898	0.14665	0.2093	0	0.198	0.25412	0.43911	0.28571	0.34831	0.25	0.052632	0	0.17936	0.42241	0.39785	0.12339	0.22449	0.47596	0.32076	0.23911	0.31148	0.20316	0	0.44694	0.16477	0.1872	0.37255
0.096939	0.22363	0	0.48515	0.15591	0.052632	0.072386	0.21795	0.26238	0.24682	0.14068	0.20879	0	0	0.17883	0.1954	0.19149	0.16505	0.23989	0.021378	0.24309	0.21748	0.21312	0.19318	0.10345	0.13044	0	0.14105	0.34752	0.17825	0.19325	0.16223	0.16022	0.11111	0	0.14611	0.21771	0.14958	0.18447	0.22808	0.16915	0.4759	0.21243	0.25655	0.10909	0.073559	0.22951	0.26543	0.11111	0.341
0.1691	0	0	0.16216	0.3494	0.092985	0.20455	0.1087	0.12084	0.12116	0.075	0.28959	0	0	0.052632	0.35476	0.26728	0.10909	0.22153	0.19136	0.24115	0.29944	0.25157	0.093872	0.11717	0.30261	0	0.28305	0.35638	0.40566	0.53535	0.38835	0.16279	0.099585	0	0.11314	0.35294	0.37131	0.088235	0.32211	0.2959	0.28364	0.28516	0.30515	0.26496	0	0.29573	0.13924	0.17264	0.25014
0	0.066667	0	0.22222	0.18863	0.051661	0	0.23494	0.20953	0.14035	0.089109	0.14355	0	0.1	0.032258	0.26147	0.31579	0.1833	0.1639	0.011364	0.18706	0.11321	0.15942	0.11663	0.10451	0.24294	0	0.15548	0.27329	0.22807	0.14983	0.20477	0.18901	0	0.044714	0.14865	0.32239	0.18535	0.27016	0.31579	0.28535	0.2093	0.34933	0.19718	0.28	0.017857	0.21075	0.27168	0.26273	0.21019
0.079914	0.13924	0	0.21139	0.21951	0.06087	0.090582	0.20321	0.13503	0.32076	0.14197	0.31797	0	0.14197	0.042945	0.32595	0.3388	0.12016	0.30221	0.16908	0.22066	0.36364	0.15034	0.16945	0.077981	0.30695	0	0.28455	0.44463	0.42415	0.2638	0.2761	0.13953	0.08046	0.066788	0.049618	0.24224	0.48241	0.19095	0.39403	0.35186	0.27273	0.39403	0.34474	0.27616	0	0.45251	0.19107	0.35246	0.30873
0.048387	0	0	0.15299	0.090604	0.12426	0.047297	0.23622	0.13885	0.25696	0.087866	0.24771	0.056751	0.061224	0.093544	0.24068	0.2895	0.22278	0.096774	0.15694	0.16522	0.89781	0.1028	0.1328	0.12802	0.1859	0	0.31837	0.21883	0.26329	0.2782	0.33736	0.26984	0	0.021505	0.083591	0.18919	0.34432	0.19253	0.31959	0.24569	0.25122	0.24031	0.33088	0.29587	0.039672	0.27665	0.17764	0.12033	0.22056
0.11307	0.1039	0.047643	0.20092	0.2246	0.14286	0.031614	0.21457	0.25214	0.20044	0.052632	0.16197	0.14407	0.04	0.12772	0.1859	0.28773	0.17165	0.29278	0.25385	0.30097	0.29353	0.18969	0.11888	0.16781	0.21932	0	0.17061	0.21951	0.14878	0.29771	0.29683	0.35164	0	0.19891	0.12547	0.22778	0.40693	0.16592	0.25	0.2557	0.21784	0.18299	0.24893	0.09067	0.24285	0.26444	0.28444	0.21077	0.1609
0.13301	0.15108	0	0.25	0.20735	0.065421	0.21813	0.19883	0.073559	0.20941	0.12628	0.32394	0	0.14583	0	0.24205	0.28777	0.1087	0.15087	0.082725	0.16888	0.21901	0.22699	0.18891	0.13441	0.17021	0	0.10947	0.2398	0.32096	0.18919	0.1848	0.089588	0.10697	0	0.11842	0.31387	0.27315	0.10155	0.21382	0.30548	0.3198	0.21382	0.136	0.24272	0	0.54341	0.17647	0.076441	0.24183
0.055718	0	0	0	0.27209	0	0	0	0.12821	0.096606	0	0	0.42857	0.14428	0.08871	0	0.18265	0.048593	0.17117	0.10644	0.17647	0.061757	0	0	0.079196	0.086957	0	0	0	0	0.15464	0.22093	0.18945	0	0.090909	0.10215	0.61491	0.19363	0	0.08865	0.26383	0	0	0	0	0.15621	0.21795	0.16041	0.14537	0
0.019608	0	0	0	0.056911	0	0	0	0.10906	0.017544	0	0	0	0	0.041667	0	0.02	0	0.20894	0.065022	0.21364	0.096121	0.13022	0	0.06719	0.18217	0	0.072848	0.06576	0.059603	0.089259	0.036364	0.058091	0	0.059432	0.053604	0.15703	0.18863	0	0.082803	0.072797	0	0.060291	0.036364	0	0.016129	0.054687	0.21951	0.12676	0.042654
0.19701	0	0.1405	0.19048	0.21519	0.035088	0.1222	0.15903	0.28354	0.25679	0.1254	0.20316	0.19742	0	0.090909	0.21535	0.18987	0.11579	0.24391	0.11725	0.21952	0.15791	0.2963	0.14659	0.14076	0.22845	0	0.11594	0.24282	0.21212	0.15376	0.23696	0.3185	0.046512	0.22257	0.051587	0.23177	0.17048	0.11961	0.26202	0.22642	0.15385	0.20541	0.15468	0.16402	0.23571	0.11111	0.35693	0.40659	0.22324
0.48339	0	0.060488	0	0.04878	0.25	0.69491	0.18012	0.078224	0.18072	0.2	0.12532	0	0	0.049914	0.13537	0.044776	0.10855	0	0.044957	0	0.072797	0.16719	0.10236	0.062249	0.15556	0	0.10429	0.11111	0.13703	0.15809	0.061947	0.09375	0.28617	0	0.088435	0.064516	0.15556	0.066434	0.10236	0.042129	0.04034	0.10236	0.24038	0.14878	0.08871	0.086957	0.096257	0.035088	0
0.21622	0	0.092993	0.12905	0.22172	0.11322	0.17551	0.093886	0.23153	0.22964	0.1326	0.29743	0.085859	0	0.024182	0.14546	0.16484	0.10487	0.11772	0.061269	0.19149	0.096589	0.34454	0.14031	0.208	0.31524	0	0.070968	0.15087	0.185	0.20718	0.26068	0.2297	0.15162	0.17006	0.2854	0.20714	0.2978	0.098429	0.21624	0.22622	0.14733	0.13786	0.21649	0.19226	0.072607	0.30689	0.28888	0.29271	0.20278
0.17647	0.047619	0	0.23288	0.15538	0.17153	0.24434	0.2297	0.33412	0.50766	0.18421	0.29956	0	0.068884	0.025641	0.26177	0.38487	0.27823	0.096244	0.019173	0.10701	0.24819	0.33676	0.22845	0.086777	0.45022	0	0.14402	0.25	0.38122	0.19632	0.32632	0.13546	0.1879	0.14895	0.13471	0.16788	0.30362	0.2562	0.16326	0.28364	0.23598	0.14	0.17977	0.35231	0.043873	0.2959	0.33971	0.34065	0.16009
0.29129	0	0.11486	0.17647	0.041162	0.14165	0.52672	0.18917	0.16188	0.28631	0.2258	0.22222	0	0	0.12754	0.04	0.05	0.043478	0.16456	0.072319	0.16884	0.056604	0.057143	0.17155	0.018519	0.04	0	0.057269	0.055556	0.054054	0.17537	0.043478	0.15069	0.16279	0.084695	0.14569	0.064516	0.097046	0.062718	0.17647	0.044444	0.042553	0.05	0.090909	0.1575	0.10204	0.046512	0.051282	0.11321	0.060606
0.047382	0.076923	0	0.25541	0.4871	0.16484	0.051213	0.27148	0.18483	0.22762	0.11111	0.16216	0	0.074074	0.04712	0.20567	0.29635	0.21621	0.28044	0.078032	0.33156	0.12016	0.18421	0.29338	0.13218	0.26866	0	0.18729	0.32678	0.39706	0.22772	0.16625	0.19534	0.051213	0	0.19289	0.39834	0.29278	0.16959	0.23867	0.39476	0.2766	0.25042	0.16625	0.23457	0.037182	0.26276	0.28617	0.2819	0.39344
0.18237	0	0.37584	0	0	0	0.1079	0	0.072	0.11301	0	0	0.14296	0	0.58165	0	0.09434	0	0.13139	0.17264	0.13383	0.12676	0	0	0.09406	0.081081	0	0.083744	0.075697	0.19089	0.062105	0.09215	0.10687	0	0.34549	0.09029	0	0.10211	0	0.29333	0.076004	0	0.070111	0.072027	0	0.2963	0	0.12426	0.21464	0.17783
0.090573	0.14213	0.094793	0.21053	0.15702	0.068702	0.03512	0.16883	0.30867	0.31846	0.067285	0.36986	0.12428	0.10577	0.17199	0.19933	0.30631	0.17002	0.23016	0.093835	0.23232	0.35736	0.14224	0.16136	0.15814	0.36273	0	0.23901	0.23529	0.42857	0.21538	0.44144	0.29795	0.03512	0.11626	0.12875	0.16587	0.37097	0.15964	0.23142	0.39084	0.37712	0.19835	0.38139	0.40255	0.16519	0.32321	0.30768	0.16732	0.2114
0.11732	0.11651	0.10083	0.20513	0.10092	0.075758	0	0.16157	0.28922	0.18492	0.11905	0.12045	0.10609	0.063348	0.16251	0.1129	0.22695	0.17541	0.2753	0.10337	0.27835	0.23103	0.20268	0.10733	0.20192	0.2138	0	0.19523	0.21951	0.18393	0.2053	0.32114	0.32288	0	0.10569	0.1434	0.18765	0.35029	0.13044	0.22661	0.25538	0.2	0.1753	0.29133	0.22257	0.17503	0.2326	0.30337	0.25621	0.15044
0.16694	0.14973	0.097394	0.22222	0.12226	0.11666	0.097561	0.21936	0.28491	0.32411	0.12245	0.23472	0.13039	0.13402	0.17739	0.17438	0.22538	0.10517	0.23967	0.09589	0.23056	0.28558	0.14768	0.2095	0.18493	0.28906	0	0.2703	0.28395	0.2802	0.19751	0.32823	0.31528	0.1157	0.05139	0.19461	0.14634	0.32535	0.1194	0.21739	0.33638	0.33624	0.2069	0.53389	0.30896	0.11211	0.31991	0.329	0.14339	0.13953
0.14416	0	0.12661	0.20915	0.21359	0.033898	0.044444	0.14796	0.12403	0.30536	0.11783	0.096774	0.27451	0	0.23188	0.27983	0.16946	0.13872	0.25084	0.15816	0.2413	0.16883	0.25356	0.17225	0.10694	0.2395	0	0.089228	0.18451	0.21066	0.076923	0.26745	0.25333	0.068182	0.18465	0.12705	0.12676	0.11117	0.10569	0.27807	0.23288	0.12232	0.21999	0.10887	0.17851	0.22498	0.12798	0.29032	0.25843	0.1831
0.037924	0.11111	0	0.25402	0.11828	0.016129	0	0.19593	0.37311	0.28035	0.071429	0.30864	0.19025	0.080332	0.041667	0.27569	0.29442	0.18595	0.16773	0.15431	0.16883	0.31579	0.25855	0.17331	0.1262	0.46283	0	0.29187	0.20513	0.37554	0.34779	0.43707	0.21885	0	0.21843	0.051661	0.31481	0.32196	0.14495	0.23487	0.36752	0.38432	0.20568	0.21019	0.21489	0.21395	0.35602	0.3587	0.24341	0.25
0	0	0	0	0	0	0	0	0	0	0	0	0	0	0	0	0	0	0	0	0	0	0	0	0	0	0	0.017241	0	0	0	0	0	0	0	0	0	0	0	0	0	0.11801	0	0	0	0	0	0	0	0
0.11364	0.10895	0.43989	0.11402	0.056673	0.01774	0.079545	0	0.082737	0.068859	0	0	0.054545	0	0.35198	0.035818	0	0.04784	0.12472	0.18638	0.12613	0.035448	0	0	0.096133	0.035818	0	0.048909	0.075145	0	0.1546	0.05102	0.10102	0	0.29101	0.17516	0.066109	0.082996	0.053588	0.040773	0.0625	0.079958	0.039657	0.088381	0.074074	0.11852	0.075269	0.060773	0.13433	0.020408
0.14197	0	0	0.2	0.15984	0.088435	0.16041	0.31687	0.125	0.22882	0.26316	0.22187	0	0	0	0.17949	0.26761	0.19318	0.16279	0	0.23418	0.17371	0.20652	0.15786	0.055556	0.14144	0	0.1	0.14286	0.25954	0.1609	0.22093	0.22449	0.096774	0	0.088083	0.21622	0.17347	0.078431	0.125	0.16809	0.16216	0.125	0.19318	0.14583	0	0.1965	0.19863	0.13015	0.33641
0.09375	0	0	0.22881	0.16344	0.088296	0.10169	0.2892	0.1236	0.17749	0.14625	0.19114	0	0	0	0.1087	0.10811	0.16915	0.13636	0	0.14286	0.14713	0.26316	0.099196	0.11937	0.15385	0	0.050296	0.17089	0.18012	0.080139	0.11639	0.15493	0.13372	0	0.063348	0.16788	0.15037	0.060071	0.15168	0.15	0.17073	0.15168	0.075515	0.1236	0	0.25439	0.22699	0.074074	0.19867
0.15566	0	0.14472	0.2105	0.19615	0.034483	0.14428	0.15486	0.27444	0.20087	0.1215	0.26263	0.20834	0	0.21712	0.27907	0.21275	0.13208	0.30982	0.10585	0.2782	0.16323	0.29518	0.15942	0.15817	0.29754	0	0.10184	0.14286	0.13924	0.16751	0.27523	0.32795	0.045455	0.21932	0.13565	0.24022	0.17172	0.094771	0.22622	0.25	0.13169	0.22762	0.15016	0.13847	0.29349	0.10629	0.36232	0.49425	0.20944
0	0.16667	0	0.15385	0	0	0	0	0.055718	0.0625	0	0	0	0	0.045455	0.027778	0	0	0.068966	0	0.071429	0	0	0	0.024296	0	0	0.036364	0.095238	0	0.043478	0	0	0	0	0.064516	0	0	0	0	0	0.0625	0	0.064516	0	0.026316	0	0.083333	0	0.052632
0.059063	0.10465	0.02459	0.18182	0.14035	0.125	0.1036	0.17207	0.30152	0.18731	0.077348	0.51302	0	0.080332	0.071975	0.44992	0.41694	0.2709	0.1879	0.010638	0.19205	0.27202	0.32565	0.10203	0.12142	0.5099	0	0.18943	0.22937	0.36842	0.28631	0.34434	0.23786	0	0.11565	0.047794	0.2963	0.42523	0.19256	0.27182	0.31148	0.26794	0.22758	0.21028	0.30642	0.078767	0.30196	0.30548	0.18674	0.20219
0	0	0	0.3	0.34483	0	0	0.18717	0.14355	0.081731	0.15044	0.16279	0	0	0.045872	0.15524	0.31034	0.17333	0.30435	0.1196	0.3099	0.2093	0.2	0.21406	0.10748	0.20165	0	0.14478	0.36	0.28205	0.26609	0.2447	0.38686	0	0	0.11675	0.51833	0.31868	0.13546	0.31034	0.3522	0.15385	0.39706	0.27168	0.18012	0	0.30159	0.17089	0.12936	0.30092
0.052632	0.090909	0	0	0	0.056034	0	0.03125	0.11922	0.12821	0	0	0	0.13636	0.03512	0.11111	0.11111	0.046229	0	0.0125	0	0.060291	0.11888	0	0.074325	0.11905	0	0	0.061093	0.0625	0.086203	0.046229	0.054131	0	0.073402	0	0	0.11111	0.056604	0.14907	0.047382	0	0.085044	0	0.018182	0.060606	0.052632	0.16129	0.097561	0
0.13586	0.057143	0.070138	0	0.36365	0.016393	0.11111	0.040724	0.017241	0.12315	0	0	0.18694	0.055556	0.16167	0.22075	0.23457	0.018182	0.13684	0.228	0.13978	0.16903	0	0	0.13745	0.048951	0	0.082544	0.08747	0.12947	0.17167	0.19403	0.20507	0	0.10691	0.13131	0.27329	0.25401	0.042296	0.28866	0.26498	0	0.10375	0.070746	0.014706	0.27401	0.081633	0.17225	0.27289	0.20786
0.15788	0.11354	0	0.18182	0.14437	0.092784	0.12523	0.17417	0.25645	0.23478	0.11718	0.26815	0	0	0.14011	0.25637	0.23799	0.083633	0.1996	0	0.1673	0.20743	0.23431	0.21212	0.123	0.44814	0	0.29299	0.17417	0.32321	0.31484	0.26354	0.17431	0.14391	0.052049	0.16279	0.14227	0.2437	0.089239	0.14286	0.3093	0.28623	0.12281	0.26126	0.29284	0.1055	0.21157	0.29274	0.18092	0.11765
0.12981	0.1579	0	0.23636	0.16593	0.086142	0.17852	0.2963	0.25487	0.26503	0.15254	0.35696	0	0.18881	0.045016	0.33336	0.75572	0.17914	0.086957	0.021566	0.12903	0.31579	0.19186	0.15869	0.15217	0.42857	0	0.27326	0.15703	0.56085	0.33599	0.26829	0.25698	0.10011	0.065007	0.092437	0.12121	0.39304	0.15453	0.19792	0.26866	0.25295	0.13311	0.23203	0.22446	0.29302	0.29973	0.3934	0.19545	0.20001
0.049451	0.042168	0.031295	0.13574	0.084112	0.030435	0.04023	0.076923	0.13319	0.10215	0.069231	0.1375	0.10372	0	0.071429	0.19249	0.19602	0.061225	0.2342	0.037573	0.10046	0.14948	0.078948	0.067129	0.36659	0.16742	0	0.12303	0.10484	0.22555	0.13291	0.18069	0.09322	0.054246	0.092896	0.07652	0.1192	0.19087	0.061983	0.11558	0.11927	0.16667	0.090361	0.14554	0.25461	0.12887	0.25144	0.12992	0.084071	0.11584
0.12088	0.15625	0	0.25828	0.31783	0.097345	0.12941	0.20735	0.27439	0.35714	0.14458	0.44278	0	0	0.19801	0.3245	0.3424	0.24454	0.37405	0.080182	0.38021	0.22605	0.17545	0.11739	0.13366	0.32605	0	0.24514	0.20419	0.41587	0.38943	0.41787	0.15473	0.10599	0.065908	0.1499	0.35762	0.37971	0.15793	0.13636	0.39241	0.37681	0.13636	0.20172	0.27072	0.1032	0.33004	0.28272	0.15376	0.19444
0.099215	0.084695	0.1	0.075581	0.068796	0.069869	0.095176	0.059432	0.19048	0.1511	0.075581	0.09321	0	0.061693	0.10591	0.16573	0.16769	0.11164	0.125	0.12265	0.12516	0.069519	0.10367	0	0.084112	0.13341	0	0.18067	0.16479	0.11263	0.25029	0.0786	0.033654	0.057935	0	0.084906	0.12433	0.1134	0.093846	0.081761	0.083057	0.12222	0.081761	0.11111	0.11662	0.079316	0.10975	0.15586	0.058041	0.090408
0.1655	0	0.08631	0.18971	0.12108	0.099099	0.08046	0.23967	0.26915	0.18284	0.10449	0.17511	0.18182	0	0.15281	0.15551	0.29877	0.24871	0.19101	0.16116	0.19816	0.33192	0.12691	0.20541	0.13508	0.16604	0	0.15666	0.33929	0.21053	0.17062	0.29412	0.87023	0	0.073106	0.065891	0.27796	0.37529	0.15558	0.41008	0.28419	0.11776	0.30319	0.2172	0.13717	0.1598	0.13044	0.34095	0.19485	0.36364
0.10497	0.045455	0.0401	0.14634	0.13852	0.07413	0.071429	0.19565	0.34396	0.29666	0.11905	0.31466	0.12515	0.044444	0.023622	0.31179	0.30099	0.21473	0.27483	0.092259	0.28364	0.26738	0.21896	0.14163	0.137	0.30815	0	0.25352	0.14583	0.31986	0.20846	0.34478	0.2743	0.073446	0.11111	0.17328	0.19279	0.43451	0.14369	0.19919	0.36461	0.24771	0.15686	0.17754	0.2381	0.1042	0.21569	0.41463	0.2961	0.12803
0.18996	0	0	0.17878	0.20562	0.11853	0.090343	0.20889	0.27361	0.20244	0.088929	0.22422	0.065292	0	0.04	0.22668	0.10769	0.17093	0.17923	0.14513	0.17555	0.25459	0.15523	0.073025	0.11871	0.28426	0	0.19043	0.12119	0.18256	0.20233	0.27243	0.27434	0.11385	0.22697	0.11748	0.11307	0.3141	0.13681	0.152	0.27281	0.16433	0.10692	0.14959	0.15485	0.12827	0.16009	0.24349	0.18273	0.097976
0	0	0	0	0	0	0	0	0	0	0	0	0	0	0	0	0	0	0	0.038251	0	0	0	0	0	0	0	0.016393	0	0.10266	0	0	0	0	0	0	0	0	0	0	0	0.10796	0.09589	0	0	0	0	0	0	0
0.089744	0.16279	0	0.4	0.11475	0.046512	0.068966	0.20332	0.16344	0.15942	0.34615	0.19048	0	0	0.11111	0.15591	0.13014	0.10796	0.19355	0	0.2	0.093023	0.11111	0.14825	0.069007	0.12272	0	0.10526	0.25541	0.22951	0.125	0.12732	0.17021	0.068966	0	0.10796	0.25	0.12565	0.083333	0.13793	0.14458	0.17647	0.13793	0.18182	0.092514	0.125	0.125	0.22137	0.11607	0.29353
0.099196	0	0.13677	0	0	0	0.21019	0	0	0.15764	0	0	0.13636	0	0.1501	0	0	0	0.062802	0.10092	0.064356	0.1134	0	0	0.042168	0	0	0	0	0	0	0.095337	0.10497	0.055556	0.10764	0.08747	0	0.089325	0	0.15607	0	0	0	0	0	0.12676	0	0.071429	0.0827	0
0.12376	0	0.079961	0.15798	0.085165	0.10565	0.17647	0.11952	0.30729	0.12288	0.087362	0.26783	0.025641	0	0.11819	0.19421	0.20556	0.18984	0.078947	0.090259	0.078562	0.26722	0.17467	0.16857	0.084498	0.3273	0	0.23007	0.19232	0.21951	0.28405	0.24077	0.17474	0.11852	0.12547	0.046118	0.13679	0.24597	0.17674	0.20863	0.21701	0.17729	0.19266	0.17977	0.23725	0.13493	0.21804	0.20313	0.1872	0.16969
0.056301	0.013158	0.38862	0.012987	0.13571	0.034569	0.083744	0.021378	0.09151	0.12269	0	0.010989	0.1065	0	0.22748	0.010101	0.1236	0.097235	0.06576	0.17208	0.066514	0.046278	0	0.06322	0.040541	0.070664	0	0.022147	0.022592	0.099902	0.068082	0.038402	0.052632	0	0.40209	0.030043	0	0.094092	0.05314	0.056338	0.13331	0.026455	0.021566	0.030043	0.14858	0.26866	0.0299	0.076179	0.229	0.097884
0.15524	0.10375	0.085485	0.23786	0.10727	0.11276	0.21769	0.11321	0.2973	0.22813	0.10629	0.2476	0.033138	0	0.16231	0.23845	0.22837	0.21265	0.23739	0.078099	0.22905	0.23397	0.24463	0.2211	0.11014	0.44555	0	0.21252	0.2967	0.24224	0.2945	0.3093	0.24265	0.10507	0.1728	0.13115	0.125	0.22074	0.17109	0.19737	0.2782	0.28676	0.20459	0.32438	0.30782	0.1811	0.21547	0.24498	0.19407	0.18644
0	0.06383	0	0.19231	0.25548	0	0	0.17825	0.19816	0.12613	0.091549	0.4377	0	0	0.05802	0.33187	0.39847	0.12903	0.20513	0.18207	0.36769	0.33803	0.1571	0.31098	0.16125	0.28329	0	0.20862	0.18182	0.55642	0.30612	0.43482	0.21469	0	0	0.17506	0.30268	0.41333	0.068966	0.13158	0.37883	0.36075	0.13158	0.3764	0.22059	0.15705	0.41104	0.39073	0.16598	0.33333
0.18437	0.061644	0	0.31687	0.27841	0.10454	0.2426	0.16618	0.28329	0.22596	0.19403	0.4287	0.2782	0	0.12299	0.21896	0.30564	0.16279	0.33705	0.18439	0.39053	0.3242	0.21875	0.2458	0.18558	0.27974	0	0.17932	0.2198	0.46429	0.27459	0.36912	0.375	0.09375	0.14436	0.15473	0.42157	0.36946	0.10333	0.24646	0.32791	0.33352	0.15486	0.30039	0.2	0.16183	0.45261	0.25731	0.21514	0.50743
0.04034	0.1218	0	0.32353	0.15703	0.050788	0.043084	0.21884	0.22581	0.16279	0.090909	0.35886	0	0.15385	0.061807	0.29176	0.42335	0.1564	0.23223	0.076023	0.2071	0.40271	0.18221	0.20182	0.10904	0.36532	0	0.25806	0.5493	0.48878	0.34766	0.40201	0.19403	0.043084	0	0.095335	0.2727	0.46835	0.1512	0.39942	0.40212	0.33495	0.39535	0.37828	0.25704	0.20764	0.51335	0.25	0.25241	0.39932
0.12941	0	0.42159	0	0	0	0.21458	0	0.070746	0.13208	0	0	0	0	0.43495	0	0	0	0.096774	0.24147	0.098901	0	0	0	0	0	0	0	0	0	0	0	0.16028	0	0.26418	0.070707	0	0	0	0.093077	0	0	0	0	0.10184	0.26882	0	0	0.15246	0
0.29032	0	0.084337	0.2	0.044386	0.15124	0.40684	0.19136	0.17377	0.29578	0.25755	0.15819	0.035714	0	0.092279	0.042553	0.054054	0.046512	0.1978	0.0375	0.20351	0.11814	0.0625	0.10482	0.03	0.042553	0	0.059908	0.060606	0.058824	0.086957	0.071429	0.2	0.17834	0.067136	0.081831	0.071429	0.13704	0.066176	0.12376	0.047619	0.045455	0.054054	0.097561	0.167	0.085106	0.05	0.13772	0.15226	0.066667
0.23681	0	0	0.20172	0.16477	0.1479	0.21406	0.19205	0.1477	0.26685	0.37255	0.30031	0	0	0	0.16279	0.20482	0.17647	0.2828	0	0.29518	0.15152	0.32576	0.19942	0.0625	0.24378	0	0.10672	0.15016	0.18211	0.16412	0.17198	0.22699	0.21406	0	0.069767	0.26531	0.14981	0.096749	0.13314	0.125	0.16625	0.13314	0.22019	0.19081	0	0.21127	0.21118	0.13095	0.44105
0.14371	0.10119	0	0.162	0.275	0.10517	0.090909	0.27424	0.18712	0.2311	0.1875	0.33189	0	0	0	0.2931	0.29534	0.20172	0.12508	0	0.11814	0.19738	0.13222	0.12108	0.059441	0.31004	0	0.15528	0.22667	0.44172	0.12698	0.24454	0.1062	0.22449	0	0.12676	0.20079	0.24232	0.13674	0.20482	0.19048	0.37349	0.18203	0.20172	0.27542	0	0.22685	0.15566	0.092985	0.15127
0.12224	0.05	0.080711	0.15903	0.25	0.092985	0.10417	0.25926	0.12281	0.21942	0.064356	0.25551	0.18734	0.075	0.16719	0.21795	0.32053	0.27549	0.18867	0.24216	0.21593	0.34913	0.12108	0.14108	0.087734	0.19926	0	0.18472	0.30435	0.2065	0.20348	0.32392	0.38889	0	0.060419	0.11111	0.23324	0.38298	0.22544	0.3285	0.1257	0.10517	0.30641	0.20682	0.10283	0.20183	0.17886	0.31068	0.17073	0.19107
0.1	0.20968	0	0.46226	0.18919	0.096764	0.12329	0.18182	0.23533	0.17412	0.13971	0.23967	0	0	0.19923	0.20181	0.23053	0.1	0.23037	0	0.23324	0.21159	0.17466	0.18547	0.096235	0.19639	0	0.20462	0.28926	0.28617	0.24514	0.30667	0.15903	0.12329	0	0.16667	0.23445	0.20874	0.22047	0.17665	0.26998	0.38122	0.17665	0.28273	0.20858	0.10664	0.23324	0.25187	0.14068	0.2
0.083521	0	0	0.2069	0.13629	0.10694	0.14504	0.18515	0.25	0.086519	0.23675	0.26151	0	0	0	0.22318	0.25668	0.10187	0.20283	0	0.20482	0.26425	0.13842	0.4465	0.084291	0.25335	0	0.27063	0.20299	0.34577	0.23305	0.29281	0.19593	0.1194	0	0.068548	0.29252	0.25413	0.11486	0.18254	0.30081	0.34663	0.17061	0.24414	0.26558	0	0.25945	0.21053	0.16858	0.16342
0.055718	0.14583	0	0.13861	0	0	0	0.065292	0.20548	0.13986	0	0	0	0	0.097561	0.066351	0.080247	0.025	0.27036	0.042216	0.27946	0.12128	0.1811	0	0.09322	0.14504	0	0.12457	0.13553	0.11498	0.072797	0.073298	0.17845	0	0.1215	0.17667	0.11111	0.22951	0.071429	0.21528	0.072386	0.099476	0.083591	0.27726	0	0.13802	0.10465	0.33858	0.15813	0.24444
0.17371	0	0.087928	0	0	0	0.090487	0.044084	0.074074	0.085271	0	0	0.22109	0	0.077655	0.017241	0.30334	0.22778	0.11814	0.1065	0.12069	0.046512	0.047619	0	0.10461	0.19919	0	0	0	0	0	0.26874	0.1086	0	0.21212	0.055662	0	0.072727	0.042945	0.060606	0.25011	0	0	0	0	0.51741	0.056911	0.15942	0.20659	0
0.12637	0.24424	0	0.37934	0.23494	0.07438	0.10465	0.30435	0.29973	0.26874	0.15703	0.13208	0	0	0.17296	0.32469	0.34004	0.18585	0.23492	0	0.24362	0.21497	0.24113	0.13651	0.12212	0.13636	0	0.17746	0.31387	0.22924	0.18217	0.17048	0.15607	0.10465	0.014286	0.11153	0.21094	0.27375	0.14563	0.16618	0.14796	0.22078	0.16618	0.30312	0.12595	0.061224	0.27976	0.67382	0.13546	0.47321
0	0	0.090573	0	0	0	0.13402	0	0	0	0	0	0	0	0.099796	0	0	0	0.048387	0.066127	0.049724	0	0	0	0	0	0	0	0	0	0	0	0	0	0.064516	0.070496	0	0	0	0	0	0	0	0	0	0.14078	0	0	0	0
0.14943	0.19205	0.061047	0.31673	0.13122	0.06087	0.21315	0.20321	0.38095	0.29374	0.13846	0.25307	0.071429	0.10778	0.075949	0.17296	0.1639	0.14345	0.2419	0.03862	0.27451	0.20459	0.37931	0.12903	0.13765	0.20408	0	0.15329	0.33929	0.26027	0.17057	0.16773	0.29977	0.08046	0.14286	0.16773	0.17302	0.29956	0.14671	0.19221	0.13341	0.18896	0.29973	0.26147	0.095008	0.09033	0.20092	0.38328	0.19782	0.26506
0.032149	0.087963	0	0.22449	0.097122	0.074627	0	0.16183	0.36634	0.20403	0.057269	0.25761	0.14155	0.10599	0.09116	0.25448	0.34831	0.17489	0.17864	0.085595	0.20459	0.34546	0.20087	0.19048	0.15719	0.32363	0	0.29683	0.18644	0.39385	0.47005	0.43478	0.28206	0	0.16268	0.071429	0.25926	0.34875	0.13024	0.19522	0.32392	0.3189	0.15198	0.29238	0.23636	0.15385	0.28571	0.30844	0.21495	0.17127
0.1157	0	0	0.1326	0.1796	0.11684	0.080508	0.32076	0.25	0.16988	0.10811	0.30964	0	0	0	0.2245	0.61094	0.34091	0.21019	0.040773	0.095121	0.33925	0.28	0.21007	0.12734	0.35776	0	0.25956	0.15626	0.32979	0.22777	0.33183	0.29318	0.1039	0.086704	0.086556	0.29794	0.34759	0.13744	0.16356	0.22262	0.23457	0.12215	0.21399	0.1784	0.13346	0.22807	0.34559	0.2568	0.21693
0.10243	0	0.038576	0.20996	0.18388	0.06422	0.18919	0.22093	0.12016	0.10417	0.18056	0.67832	0	0	0.041667	0.26984	0.43302	0.31123	0.25945	0.020408	0.32432	0.29797	0.35762	0.13861	0.072519	0.39304	0	0.20362	0.17161	0.39634	0.21377	0.38298	0.17097	0.13402	0.034946	0.16201	0.25	0.38989	0.12514	0.14287	0.26708	0.28641	0.13182	0.33531	0.22411	0.035714	0.29829	0.17494	0.097561	0.2037
0.17284	0.04878	0.033592	0.1579	0.16596	0.14671	0.23007	0.2093	0.24046	0.2233	0.18599	0.35831	0	0.047619	0.062323	0.32284	0.31455	0.21279	0.14613	0.037344	0.12381	0.20798	0.13848	0.20486	0.09322	0.31442	0	0.2392	0.15556	0.3486	0.26859	0.26016	0.16679	0.21896	0.043165	0.063465	0.20773	0.26358	0.15031	0.14286	0.24498	0.27273	0.16667	0.19816	0.34179	0.088	0.22917	0.21145	0.1364	0.164
0.11562	0.048593	0.26829	0	0	0.11299	0.099366	0.1062	0.046512	0.09319	0	0	0.1579	0.02439	0.24263	0.032258	0.23586	0.23967	0.032028	0.21064	0.032609	0.12583	0	0	0.10391	0.045752	0	0.071429	0.037344	0.049383	0.091065	0.065719	0.24425	0	0.22659	0.048951	0.084337	0.24764	0.11281	0.20805	0	0	0.054687	0.065719	0.013889	0.27836	0.036364	0.11814	0.24164	0.058559
0.14158	0	0	0.22517	0.21359	0.12547	0.10071	0.15385	0.23806	0.19914	0.13672	0.41274	0	0	0	0.29813	0.39601	0.12245	0.24155	0	0.11119	0.22807	0.35385	0.12903	0.14948	0.44457	0	0.14162	0.15986	0.36321	0.18644	0.33495	0.21588	0.1271	0.062417	0.16284	0.19761	0.28404	0.095008	0.15978	0.27811	0.23894	0.12274	0.18026	0.23188	0.016667	0.34043	0.29395	0.17125	0.21387
0.14286	0.055556	0.14772	0.054054	0	0	0.096334	0	0.11636	0.090226	0	0	0.2026	0	0.16478	0.16412	0.27513	0.13546	0.21951	0.16564	0.22449	0.044183	0.045455	0	0.10861	0.19141	0	0.074271	0.19593	0	0.18382	0.35791	0.10629	0	0.13889	0.12426	0	0.14662	0	0.060291	0.21212	0.08818	0	0.047794	0	0.70732	0	0.086957	0.20571	0.17963
0.14362	0	0	0.28205	0.3522	0.081134	0.10193	0.22187	0.19974	0.13426	0.18577	0.43323	0	0	0	0.29676	0.47887	0.14286	0.15	0.085859	0.20969	0.25561	0.25944	0.16667	0.13781	0.32546	0	0.18812	0.14458	0.4889	0.32632	0.39546	0.17182	0.10497	0	0.15385	0.22222	0.39801	0.22	0.12903	0.36232	0.26469	0.15385	0.22622	0.22	0	0.36364	0.20588	0.13027	0.21541
0.15299	0	0	0.17117	0.20244	0.06599	0.086475	0.14634	0.18343	0.27193	0.14369	0.18313	0.23124	0	0.091273	0.14878	0.18056	0.16102	0.17773	0.062673	0.20805	0.1972	0.13311	0.15124	0.12863	0.28835	0	0.22824	0.30919	0.34454	0.26538	0.25708	0.25019	0.086475	0.086856	0.071429	0.18644	0.32908	0.095504	0.22892	0.27768	0.26362	0.2782	0.29184	0.14379	0.15596	0.21076	0.45369	0.17756	0.14883
0.12824	0.055556	0.088617	0.054054	0	0	0.1086	0	0.10701	0.090226	0	0	0.24122	0	0.16579	0.20072	0.33182	0.22143	0.20888	0.12362	0.21358	0.046699	0.045455	0	0.1262	0.19141	0	0.061068	0.18109	0	0.16701	0.20599	0.11373	0	0.23308	0.12426	0	0.14662	0	0.060291	0.2446	0.087161	0	0.047794	0	0.52174	0	0.086957	0.33596	0.17963
0.11111	0.11465	0	0.23288	0.15566	0.10701	0.14713	0.27536	0.22845	0.26728	0.2	0.28866	0	0	0.084142	0.22881	0.19403	0.23007	0.18192	0	0.21409	0.18658	0.16862	0.28233	0.13395	0.15079	0	0.11429	0.17963	0.2263	0.24101	0.26179	0.15663	0.22667	0	0.12033	0.22642	0.21065	0.077349	0.090909	0.17257	0.28323	0.090909	0.29341	0.21941	0.16054	0.23092	0.22616	0.13044	0.18522
0	0.13725	0	0.40187	0.25038	0.086519	0	0.255	0.23487	0.14486	0.17188	0.24679	0	0.14943	0.040956	0.247	0.27302	0.17613	0.27072	0.11399	0.27479	0.27426	0.19951	0.1579	0.14073	0.25512	0	0.19008	0.30137	0.28713	0.25506	0.18057	0.22708	0	0	0.2	0.48649	0.24565	0.18908	0.26506	0.23091	0.13953	0.23529	0.2766	0.14911	0.018868	0.3553	0.29542	0.10591	0.19863
0.12069	0	0	0	0	0	0	0	0.11036	0.089588	0	0	0.8421	0	0.09415	0	0	0	0.09375	0.091926	0.096257	0.059063	0	0	0.034979	0	0	0	0	0	0	0.19241	0.16564	0	0.16162	0	0	0.15254	0	0.082621	0.26285	0	0	0	0	0.19618	0	0.13846	0.17284	0
0.096534	0.10787	0.092629	0.10169	0.13676	0	0.079295	0	0.10092	0.1306	0	0	0.10215	0	0.23243	0.077739	0.13586	0.15619	0.46277	0.1439	0.47541	0.070887	0.092637	0	0.21043	0.14472	0	0.13764	0.19154	0	0.22241	0.22714	0.14736	0	0.18156	0.37349	0.185	0.21878	0	0.09335	0.15734	0.084112	0.048394	0.24454	0	0.22217	0.14407	0.17509	0.16147	0.13402
0	0	0	0	0	0	0	0	0	0.17312	0	0	0	0	0	0	0.099291	0	0	0	0	0	0	0	0.046116	0	0	0	0	0	0	0	0	0	0.047297	0	0	0	0	0	0	0	0	0	0	0	0	0	0	0
0	0.05919	0	0.28676	0.12676	0	0	0.14667	0.19149	0.22172	0.080247	0.34615	0	0	0.045959	0.436	0.49966	0.14224	0.1825	0.075832	0.21654	0.39908	0.14001	0.22715	0.099214	0.25551	0	0.27085	0.32843	0.46237	0.3399	0.37881	0.19289	0	0.17117	0.051587	0.28378	0.47668	0.14783	0.23677	0.30653	0.35534	0.19289	0.29909	0.28155	0.17197	0.374	0.29111	0.14479	0.32013
0.13433	0.17647	0	0.17924	0	0.088889	0.12903	0.03125	0.13861	0.11392	0.041667	0.11429	0	0	0.066667	0.039823	0	0	0.093333	0	0.09589	0.082803	0	0.10448	0.084862	0	0	0.072	0.089109	0	0.070111	0	0	0.16279	0	0.14667	0	0	0	0	0	0.17963	0	0.091371	0.074856	0.04034	0.11111	0.11455	0	0.06383
0.17871	0	0	0.058824	0	0.12903	0.2069	0.16592	0.10796	0	0.058824	0.10345	0	0	0	0.025641	0.034483	0.028571	0.030303	0	0.03125	0.023256	0.041667	0.06383	0.011628	0.025641	0	0.016949	0.04	0.038462	0.0625	0.028571	0.034483	0.21212	0	0	0.05	0.025641	0.020833	0.034483	0.029412	0.027778	0.034483	0.13052	0.071193	0	0.03125	0.035714	0.021739	0.045455
0.2421	0.11663	0	0.21053	0.18838	0.16279	0.2069	0.20815	0.2594	0.27451	0.14713	0.30106	0	0.022222	0.054795	0.28302	0.18438	0.099656	0.26535	0.058091	0.26824	0.24352	0.14914	0.1187	0.10302	0.22529	0	0.28192	0.22034	0.2128	0.30148	0.13879	0.14852	0.27712	0.050767	0.19207	0.31367	0.27341	0.17021	0.19835	0.23904	0.21723	0.20842	0.37045	0.24194	0.13821	0.33188	0.23913	0.093294	0.23487
0.051213	0	0	0.36126	0.35418	0.15207	0.055718	0.21429	0.14078	0.1194	0.13044	0.17647	0	0	0	0.1853	0.1838	0.15486	0.40039	0.13103	0.3625	0.23234	0.20438	0.29252	0.23072	0.14286	0	0.12957	0.39344	0.24113	0.1753	0.15486	0.24795	0.055718	0	0.17866	0.43205	0.22449	0.12433	0.29693	0.23002	0.26761	0.25828	0.28489	0.29264	0	0.27329	0.16927	0.24588	0.43852
0.12	0	0	0.25541	0.14754	0.11579	0	0.31206	0.27226	0.22317	0.16936	0.3354	0.32768	0	0.1165	0.26751	0.30606	0.3725	0.29683	0.1387	0.30952	0.24717	0.15786	0.28527	0.10307	0.13333	0	0.2724	0.18971	0.30137	0.25379	0.29685	0.62055	0	0.090909	0.1244	0.41593	0.39344	0.17188	0.32688	0.31806	0.14014	0.16809	0.33903	0.13705	0.23543	0.1579	0.42414	0.23052	0.49123
0.125	0.049869	0.17021	0.048593	0	0	0.10629	0	0.1032	0.086957	0	0	0.17809	0	0.19008	0.17375	0.2875	0.19465	0.17284	0.11111	0.17647	0.045242	0.038961	0	0.089788	0.14061	0	0.046658	0.042553	0	0.14823	0.33939	0.15887	0	0.27854	0.11955	0	0.13315	0	0.057884	0.2289	0.083032	0	0.046099	0.037464	0.78571	0	0.10169	0.22164	0.17048
0.15431	0	0.18227	0	0	0	0.088759	0	0.072438	0.070039	0	0	0.2102	0	0.085078	0	0.31163	0	0.12311	0.094617	0.12583	0.049069	0.04878	0	0.10194	0.20332	0	0	0	0	0	0.31758	0.11111	0	0.21914	0.056751	0	0.13725	0	0.064302	0.23701	0	0	0	0	0.66667	0	0.087963	0.21495	0
0.07056	0.19048	0	0.26225	0.24646	0.11111	0.076115	0.23048	0.30818	0.38122	0.1032	0.36052	0	0.16541	0.082024	0.38743	0.25	0.22985	0.37026	0.011628	0.38554	0.15152	0.15152	0.094148	0.090062	0.23262	0	0.12828	0.2381	0.35593	0.19403	0.15839	0.14667	0.099196	0.088386	0.23426	0.13929	0.18448	0.17871	0.18967	0.16505	0.16279	0.20448	0.28947	0.14391	0.18535	0.22354	0.41892	0.090909	0.32353
0.18483	0	0.013889	0.23768	0.14165	0.091234	0.15196	0.21308	0.11324	0.12	0.11111	0.30435	0	0	0	0.29956	0.36507	0.13295	0.18448	0.01087	0.22353	0.2426	0.29794	0.11638	0.17597	0.30531	0	0.11898	0.1222	0.34939	0.27505	0.24445	0.22961	0.1271	0.11114	0.15546	0.22138	0.3901	0.13728	0.11111	0.27359	0.32285	0.11111	0.2075	0.23757	0.097179	0.49856	0.32964	0.16922	0.30841
0	0.15079	0	0.25	0.19297	0.056751	0	0.22187	0.20853	0.23426	0.10294	0.15034	0	0.14286	0.11927	0.19575	0.13514	0.16788	0.15	0.12573	0.1509	0.26697	0.18212	0.1579	0.13636	0.21936	0	0.21212	0.86274	0.33106	0.23529	0.16844	0.25749	0	0.04588	0.057269	0.36929	0.31313	0.25265	0.81818	0.16915	0.13953	0.74274	0.29032	0.16858	0.034483	0.33606	0.19534	0.15702	0.42276
0.23288	0.1828	0.031469	0.18557	0.058824	0.21762	0.2406	0.14815	0.14883	0.10236	0.19792	0.22112	0	0.17347	0.035476	0.13924	0.11465	0.099196	0.026316	0.012821	0.027027	0.020833	0.034483	0.15512	0.021277	0.12231	0	0.060359	0.033333	0.13475	0.11332	0.025	0.090343	0.29412	0	0.096257	0.04	0.11111	0.075697	0.090343	0.052632	0.02439	0.090343	0.13749	0.13924	0.021739	0.11111	0.12583	0.019608	0.037037
0.073524	0.081359	0.095616	0.086646	0.11856	0.045857	0.069124	0.085714	0.16089	0.11607	0.039216	0.12888	0.058326	0.019231	0.11337	0.17434	0.10798	0.099361	0.15487	0.20941	0.15023	0.21832	0.094452	0.049822	0.074913	0.19738	0	0.30167	0.15972	0.11434	0.23795	0.16105	0.092593	0.03479	0.11444	0.10229	0.09328	0.16789	0.099564	0.14731	0.16038	0.14521	0.17766	0.14815	0.14987	0.097973	0.16795	0.1482	0.17603	0.094135
0.2114	0	0	0.1838	0.18789	0.14391	0.26316	0.15	0.2115	0.096154	0.14804	0.26829	0	0	0.040724	0.24516	0.40056	0.23348	0.20805	0.14216	0.12068	0.27627	0.17801	0.28908	0.071429	0.30202	0	0.23648	0.32184	0.39284	0.24126	0.38478	0.13379	0.16647	0	0.044776	0.27726	0.26996	0.14618	0.28866	0.32122	0.30009	0.29199	0.24861	0.35827	0	0.19909	0.13426	0.11296	0.20135
0.1062	0	0	0.24171	0.14679	0.12132	0.18388	0.23138	0.18126	0.14286	0.15265	0.81495	0	0	0	0.2743	0.39601	0.29902	0.22402	0	0.20439	0.26008	0.25	0.21047	0.046875	0.27983	0	0.22291	0.15835	0.34503	0.29153	0.29717	0.13296	0.14355	0	0.16773	0.22699	0.27155	0.11797	0.13296	0.24424	0.26697	0.12274	0.32068	0.34122	0	0.27631	0.13744	0.17021	0.18644
0.21302	0	0	0.16667	0.16477	0.1342	0.14458	0.2	0.18358	0.19593	0.26126	0.35519	0	0	0	0.21065	0.26783	0.16456	0.14583	0	0.14973	0.18162	0.17471	0.19048	0.067227	0.19628	0	0.1254	0.125	0.31206	0.20792	0.24168	0.19048	0.18012	0	0.059908	0.34783	0.25679	0.072727	0.11111	0.27841	0.32394	0.11111	0.17777	0.18603	0	0.29728	0.1747	0.20253	0.23429
0.11201	0.062356	0.082138	0.23547	0.28517	0.067669	0.22845	0.10789	0.16548	0.26559	0.10849	0.22257	0.17236	0	0.14041	0.2501	0.2369	0.22657	0.2928	0.19907	0.26967	0.1311	0.23996	0.11233	0.12931	0.14258	0	0.16188	0.17162	0.10026	0.17539	0.29225	0.19433	0.067416	0.20651	0.15251	0.15619	0.18971	0.10796	0.18237	0.23215	0.17647	0.1028	0.15995	0.065574	0.23051	0.15256	0.22881	0.26142	0.1754
0.38408	0	0	0.067194	0.052632	0.11597	0.16719	0.19048	0.18812	0.22667	0.1588	0.093333	0	0	0	0.035941	0.14706	0.036866	0.041162	0	0.042184	0.10659	0.22523	0.045576	0.088889	0.1639	0	0.056662	0.051051	0.049563	0.02916	0.14213	0.16418	0.15625	0.10417	0.097561	0.060071	0.16548	0.030195	0.13044	0.12245	0.087088	0.045576	0.089588	0.10486	0.071429	0.042184	0.32404	0.11332	0.066667
0.19769	0	0	0.13333	0.15764	0.054545	0.073171	0.22449	0.21472	0.2212	0.13333	0.45456	0.22034	0	0.12558	0.25561	0.37725	0.17647	0.25628	0.079897	0.28947	0.21457	0.26154	0.24157	0.1424	0.46214	0	0.2753	0.15703	0.36508	0.26177	0.29353	0.3014	0.17021	0.17217	0.19967	0.1859	0.32135	0.079734	0.14622	0.23188	0.21839	0.11922	0.37076	0.22181	0.18524	0.18357	0.34236	0.14546	0.14035
0.078224	0.057143	0.096296	0	0.26551	0.13894	0.11111	0.12195	0.035088	0.12537	0	0	0.20571	0.085714	0.15385	0.17676	0.21673	0.19717	0.058824	0.26648	0.06	0.085704	0.046512	0.16833	0.093692	0.21704	0	0.089918	0	0.13792	0.07696	0.23177	0.31791	0	0.11417	0.15464	0	0.18812	0.13115	0.18203	0	0.071429	0.020408	0	0.10933	0.25132	0.06	0.17788	0.19241	0.069652
0.1306	0.089109	0.047865	0.20643	0.23748	0.073095	0.093716	0.18849	0.20331	0.19545	0.094891	0.26892	0	0.097561	0.052632	0.34538	0.31944	0.14488	0.20998	0.01	0.13878	0.20339	0.21025	0.14	0.10997	0.30997	0	0.14474	0.21337	0.33341	0.2169	0.24506	0.12871	0.09127	0	0.12608	0.18824	0.21929	0.19779	0.18955	0.18781	0.28257	0.20976	0.19428	0.16923	0.20653	0.34529	0.29948	0.14551	0.14416
0	0.14068	0	0.39014	0.1399	0	0	0.10482	0.2065	0.1655	0.099291	0.38889	0	0	0.047297	0.33166	0.34205	0.12903	0.23037	0	0.23989	0.29025	0.17647	0.19444	0.10127	0.28019	0	0.25	0.29568	0.47602	0.31959	0.30667	0.22159	0	0	0.081678	0.33333	0.31841	0.10517	0.15903	0.34078	0.4098	0.15903	0.30894	0.2719	0.037736	0.34749	0.29231	0.22091	0.23432
0.10933	0.05364	0	0.15226	0.31064	0.10497	0.061093	0.20301	0.15534	0.21072	0.09375	0.2717	0.052632	0.072797	0.033254	0.23613	0.29524	0.14729	0.19848	0.23479	0.23264	0.25965	0.1014	0.14877	0.10651	0.31155	0	0.26779	0.15108	0.2974	0.41494	0.3806	0.18674	0.078431	0.029106	0.14818	0.20408	0.31092	0.10152	0.21218	0.40655	0.2605	0.11847	0.23128	0.26087	0.091424	0.30889	0.20535	0.2322	0.2249
0.21588	0	0.17766	0.2105	0.19615	0.034483	0.20157	0.15486	0.27486	0.23042	0.1215	0.26263	0.21406	0	0.25234	0.28051	0.20956	0.13208	0.32992	0.16767	0.29772	0.13253	0.28358	0.15942	0.16239	0.26543	0	0.10184	0.14286	0.13924	0.16751	0.22053	0.31649	0.045455	0.20248	0.14894	0.24022	0.16104	0.094771	0.18373	0.25	0.13169	0.23393	0.15016	0.14156	0.26886	0.10629	0.36232	0.58924	0.20944
0.23255	0	0.034929	0.11913	0.20763	0.10768	0.16666	0.099366	0.25977	0.25884	0.12245	0.27776	0.15	0	0.070708	0.13793	0.15464	0.11637	0.222	0.051525	0.24736	0.14854	0.28464	0.13068	0.12278	0.3526	0	0.068323	0.1409	0.18568	0.19751	0.33621	0.22004	0.14198	0.20004	0.24623	0.19138	0.28046	0.09412	0.17647	0.23607	0.12903	0.12949	0.20388	0.16104	0.12211	0.31403	0.32068	0.25907	0.18802
0.043478	0.055901	0	0.18047	0.50943	0.053571	0.046512	0.19147	0.13139	0.19885	0.1254	0.16945	0	0.029412	0.041009	0.24183	0.21154	0.17257	0.23787	0.091747	0.10132	0.12963	0.19318	0.21292	0.11368	0.23644	0	0.1317	0.20957	0.25566	0.25999	0.1674	0	0.071429	0.15556	0.077236	0.22574	0.25284	0.087317	0.19138	0.3489	0.1588	0.18837	0.16629	0.17341	0.046099	0.30571	0.28672	0.14604	0
0.047382	0.15703	0	0.31818	0.32076	0.057884	0.051213	0.26712	0.21065	0.29032	0.11111	0.27994	0	0.035714	0.049869	0.30955	0.30573	0.19289	0.19539	0.12688	0.15486	0.28806	0.18812	0.25457	0.088865	0.3264	0	0.19932	0.31673	0.43396	0.21094	0.175	0.15819	0.051213	0.07478	0.063348	0.30081	0.32467	0.17654	0.20588	0.22668	0.32964	0.26935	0.29477	0.222	0.057884	0.40575	0.29537	0.22067	0.29771
0.093023	0.16608	0.1392	0.20141	0.25177	0.13503	0.1828	0.16022	0.18535	0.26723	0.12957	0.17936	0.18044	0.12211	0.21244	0.22538	0.18557	0.19131	0.17235	0.15611	0.18509	0.27391	0.18356	0.21609	0.12241	0.18896	0	0.24795	0.53285	0.40984	0.2018	0.1954	0.27956	0.047619	0.075419	0.2065	0.28281	0.2528	0.16906	0.60839	0.16438	0.21565	0.46497	0.22931	0.20148	0.23918	0.32791	0.26761	0.33912	0.4396
0.16156	0	0.15391	0.1751	0.17098	0.03125	0.15044	0.13379	0.24319	0.23992	0.10236	0.22807	0.15486	0	0.13974	0.24768	0.18467	0.11732	0.25015	0.19891	0.23423	0.14865	0.24051	0.13924	0.1308	0.30612	0	0.093868	0.1236	0.12088	0.15207	0.24237	0.27819	0.04	0.23191	0.11317	0.22794	0.15948	0.08631	0.18681	0.21901	0.11722	0.20267	0.15053	0.12833	0.26799	0.09405	0.41369	0.64352	0.17794
0.25604	0	0.10209	0.19118	0.1827	0.032787	0.15904	0.14355	0.2559	0.20846	0.11111	0.24413	0.19883	0	0.23152	0.26174	0.18881	0.12426	0.31422	0.12713	0.29667	0.13636	0.27072	0.14865	0.17149	0.32898	0	0.09769	0.13253	0.12941	0.15942	0.2529	0.28906	0.042553	0.22683	0.12871	0.24828	0.20316	0.090343	0.23793	0.23348	0.12403	0.2114	0.15972	0.13171	0.23765	0.099796	0.40489	0.62679	0.19241
0.27811	0	0.17813	0.18015	0.17471	0.031746	0.14108	0.13689	0.2493	0.22086	0.10512	0.23318	0.15289	0	0.11459	0.25134	0.18883	0.11955	0.29989	0.15542	0.28307	0.12143	0.25655	0.14224	0.12384	0.2753	0	0.095109	0.12644	0.1236	0.15445	0.26891	0.23543	0.040816	0.22201	0.12381	0.23434	0.19545	0.087613	0.21839	0.22363	0.1194	0.20181	0.15347	0.12756	0.27444	0.09589	0.44847	0.69082	0.18252
0.047382	0	0	0.25541	0.44675	0.037182	0.051213	0.19355	0.11111	0.19701	0.11111	0.27994	0	0	0	0.23188	0.26935	0.2001	0.24309	0.14251	0.21547	0.21413	0.18812	0.25304	0.092673	0.29324	0	0.16013	0.38577	0.39194	0.21569	0.175	0.26935	0.051213	0.07478	0.18388	0.38528	0.31631	0.14531	0.33551	0.27134	0.23077	0.30159	0.21447	0.23052	0	0.37072	0.15607	0.19522	0.26894
0.10855	0.19718	0	0.30896	0.23077	0	0	0.15591	0.32076	0.30932	0.080247	0.2069	0.1746	0	0.16402	0.29976	0.31108	0.1568	0.30791	0.12554	0.33869	0.40406	0.14598	0.16915	0.17329	0.19497	0	0.24596	0.3354	0.24294	0.33366	0.4409	0.41695	0	0.059783	0.15974	0.36735	0.40886	0.09817	0.39881	0.40212	0.31387	0.39466	0.50997	0.11512	0.16601	0.23762	0.34926	0.27301	0.24344
0.25184	0	0	0.13333	0.14078	0.14291	0.25004	0.16344	0.16034	0.22685	0.20567	0.31148	0.090909	0	0.026856	0.17409	0.25189	0.10169	0.24344	0.019253	0.18644	0.20968	0.19883	0.23528	0.11475	0.31625	0	0.163	0.1544	0.28358	0.22712	0.30333	0.25683	0.27168	0.040541	0.16592	0.16371	0.28736	0.079734	0.20419	0.2173	0.23543	0.11651	0.2178	0.17754	0.10292	0.24626	0.33531	0.14338	0.22835
0.2171	0	0	0.19403	0.10283	0.043478	0.0625	0.17647	0.23967	0.21127	0.18227	0.29051	0.34715	0	0.12245	0.092637	0.25874	0.21387	0.23077	0.080462	0.24204	0.13636	0.34783	0.213	0.11728	0.22995	0	0.16608	0.13879	0.25238	0.14458	0.22807	0.37931	0.0625	0.1047	0.14754	0.31707	0.22995	0.076321	0.19601	0.1936	0.099744	0.1215	0.12903	0.14823	0.16505	0.11429	0.37795	0.19639	0.16
0.054852	0	0.080729	0.12121	0.15207	0.24757	0.058559	0.27479	0.11042	0.15226	0.11111	0.13082	0	0	0	0.11321	0.34801	0.70808	0.12051	0.097547	0.14593	0.26261	0.17963	0.16501	0.059503	0.11111	0	0.19904	0.097561	0.16324	0.090343	0.30641	0.27273	0.093023	0	0.049618	0.22324	0.28261	0.11293	0.088889	0.11832	0.13821	0.088889	0.27021	0.096774	0	0.11484	0.18812	0.16197	0.17
0	0.025	0.08715	0.16022	0.23874	0.21996	0	0.26904	0.17107	0.14232	0.06599	0.11776	0	0.02439	0.013889	0.13074	0.16163	0.64835	0.14852	0.1036	0.15385	0.24314	0.16548	0.14881	0.053746	0.13475	0	0.21916	0.29429	0.16851	0.20399	0.222	0.28129	0.081081	0.034063	0.045296	0.25348	0.23791	0.19087	0.24711	0.15914	0.10708	0.30763	0.27388	0.15704	0.015385	0.13772	0.14224	0.24018	0.19898
0	0	0	0.23404	0.074169	0	0	0.14197	0.1655	0.10345	0.17886	0.11979	0	0	0	0.1039	0.099196	0.08545	0.2605	0	0.23249	0.074219	0.31387	0.096257	0.07652	0.2	0	0.10645	0.14551	0.13772	0.065292	0.16337	0.099196	0.11111	0.037464	0.17831	0.13475	0.16883	0.083032	0.12948	0.090047	0.095982	0.12948	0.08545	0.067616	0.019231	0.11675	0.18694	0.14398	0.12211
0	0	0	0	0	0.04034	0	0	0.064815	0	0	0	0	0	0.066667	0.042129	0	0.064356	0	0.045161	0	0.058091	0	0	0.02686	0.06576	0	0.043614	0.13402	0.089744	0.06422	0	0.10448	0.060606	0	0.11399	0.076923	0.058559	0.074856	0.11783	0	0	0.11783	0.041162	0.052632	0	0	0	0	0
0.046512	0.13139	0	0.15524	0.066351	0.10563	0.059351	0.16959	0.10647	0.22596	0.13074	0.13022	0	0.16788	0.031097	0.13208	0.14583	0.082251	0.041215	0.011494	0.042129	0.08818	0.048387	0.047619	0.054494	0.18943	0	0.070912	0.15942	0.12022	0.086957	0.037344	0.045131	0.20864	0.051893	0.13122	0.057402	0.038462	0.064189	0.14286	0.033755	0.036585	0.10801	0.12108	0.05	0.018182	0.087963	0.15295	0.030405	0.051136
0.055718	0	0	0.42857	0.26761	0.042129	0.061093	0.24	0.15183	0.16344	0.15	0.19355	0	0.13301	0.054687	0.17801	0.20275	0.26935	0.32653	0.077954	0.28814	0.2189	0.23716	0.25067	0.090361	0.15385	0	0.13835	0.36919	0.27237	0.14286	0.16809	0.28676	0.061093	0	0.090426	0.52047	0.20321	0.14198	0.3137	0.21621	0.16667	0.3137	0.24271	0.16631	0	0.28378	0.20567	0.25301	0.49733
0	0.051176	0.15306	0.0253	0.16522	0.059811	0.080108	0.058531	0.041445	0.062629	0	0	0	0.039136	0.23504	0.13164	0.13956	0.10465	0.12183	0.74261	0.12332	0.18664	0	0	0.046129	0.020619	0	0.097786	0.14045	0.17007	0.21549	0	0.17197	0	0.1777	0.11962	0.048493	0.1579	0.09877	0.1352	0.18058	0.030043	0.072289	0.088225	0.009346	0.12912	0.16131	0.09457	0.046052	0.079067
0.17257	0	0.025641	0.13769	0.2212	0.099656	0.17647	0.083521	0.23486	0.20673	0.13636	0.32029	0.042184	0	0.10592	0.16105	0.16854	0.12543	0.12007	0.098096	0.19565	0.11111	0.35058	0.16854	0.14961	0.30252	0	0.071895	0.081081	0.20144	0.19281	0.24473	0.27327	0.15513	0.07513	0.22105	0.24277	0.31915	0.080793	0.12687	0.2311	0.15021	0.07438	0.22363	0.18578	0.059603	0.28205	0.29303	0.20629	0.20493
0.23426	0	0	0.21622	0.20098	0.13106	0.21693	0.28546	0.30137	0.21681	0.22449	0.26904	0	0	0	0.20332	0.30097	0.125	0.083333	0	0.12335	0.17424	0.29547	0.12412	0.14315	0.37116	0	0.14458	0.1	0.26404	0.13861	0.26761	0.22137	0.17198	0.063257	0.13208	0.11429	0.25009	0.128	0.11628	0.22685	0.18535	0.090909	0.2	0.21934	0.016949	0.23487	0.28767	0.17012	0.19657
0.14701	0.10429	0	0.24171	0.21654	0.070175	0.093023	0.28571	0.13281	0.2963	0.19355	0.35638	0	0	0	0.24736	0.26779	0.12016	0.13623	0	0.12554	0.2069	0.15486	0.13296	0.059503	0.31696	0	0.15836	0.20968	0.38789	0.23239	0.24588	0.13426	0.23037	0.066788	0.12936	0.15469	0.21649	0.14286	0.18932	0.25748	0.28441	0.18932	0.23042	0.31528	0	0.31646	0.14286	0.17751	0.14623
0.20839	0	0.074627	0.17267	0.25	0.12994	0.19792	0.21547	0.43577	0.31894	0.16129	0.43267	0.18436	0	0.090404	0.2932	0.35593	0.27962	0.25709	0.08747	0.36729	0.21569	0.22159	0.22622	0.069853	0.20494	0	0.15556	0.13511	0.19694	0.27542	0.29808	0.2973	0.2042	0.050562	0.18957	0.17035	0.25813	0.11033	0.1945	0.26794	0.1828	0.10101	0.37056	0.26894	0.15163	0.25208	0.25668	0.2476	0.16477
0.080586	0.046512	0.080977	0	0	0.088647	0.10672	0.099796	0.053501	0.031746	0	0	0	0.069767	0.089109	0.17698	0.22881	0.1449	0.043771	0.16906	0.044521	0.10769	0	0	0.027859	0.046154	0	0.11675	0.097561	0.21951	0.11898	0	0.21466	0	0.1262	0.057851	0.081678	0.14286	0.18678	0.21119	0	0	0.17172	0.23552	0.013158	0.2005	0.051724	0.055556	0.037344	0.092077
0.15869	0.21673	0.12012	0.36364	0	0.1068	0.12272	0.1326	0.21896	0.12932	0	0	0.20691	0	0.19515	0.095618	0	0.2439	0.17506	0.19946	0.17936	0.14341	0	0	0.076172	0	0	0.13809	0.16147	0.32492	0.22449	0.12832	0.25894	0	0.15501	0.18881	0.084337	0.22222	0.26984	0.14213	0	0.19867	0.068884	0.28788	0	0.21535	0.064302	0.2789	0.11517	0.049724
0.11562	0.12329	0.11111	0.26126	0.30641	0.047619	0.1407	0.11111	0.23772	0.18217	0.099476	0.18644	0	0	0.11111	0.20527	0.18681	0.13266	0.64773	0.082873	0.71687	0.15646	0.26615	0.1588	0.15385	0.17647	0	0.18263	0.19488	0.23188	0.36364	0.18381	0.31707	0.061224	0.070529	0.31869	0.28409	0.37108	0.087928	0.12266	0.33649	0.25	0.12266	0.33929	0.14695	0.16402	0.2897	0.35897	0.2252	0.14634
0.1584	0	0.098901	0	0.081871	0	0.15254	0	0.11663	0.12272	0	0	0.17119	0	0.13636	0	0.13208	0	0.19048	0.11654	0.19632	0.061571	0	0	0.066893	0.08747	0	0	0	0	0.051661	0.10526	0.15385	0	0.089431	0.23529	0.1157	0.22681	0	0.087613	0.22972	0	0	0	0	0.11111	0.077348	0.23239	0.075051	0
0.090909	0.055901	0	0.20275	0.32296	0.090573	0.094891	0.22159	0.14286	0.19205	0.16279	0.32076	0	0.029412	0.042654	0.39465	0.38254	0.18987	0.31328	0.054461	0.38122	0.35255	0.13514	0.20835	0.11245	0.29556	0	0.21932	0.15591	0.51769	0.39359	0.32183	0.278	0.094891	0	0.18568	0.42857	0.43644	0.13229	0.14634	0.35612	0.22449	0.184	0.22402	0.30059	0.20537	0.45226	0.2367	0.25498	0.26183
0.1049	0	0.039157	0.31098	0.1559	0.065421	0.19444	0.22755	0.125	0.13786	0.18705	0.70909	0	0	0.042345	0.24154	0.44231	0.243	0.26615	0.020642	0.33705	0.28693	0.34954	0.22283	0.07393	0.3285	0	0.18671	0.17653	0.43345	0.26437	0.36943	0.20321	0.13158	0.035422	0.16572	0.25874	0.44382	0.12735	0.14651	0.35715	0.32316	0.13515	0.36729	0.24514	0.036364	0.32964	0.12245	0.099291	0.21019
0.15656	0.16105	0	0.25048	0.17465	0.068702	0.2162	0.23839	0.31841	0.15162	0.1985	0.31054	0	0	0.13719	0.35122	0.4819	0.13636	0.21827	0	0.25	0.24197	0.27869	0.16711	0.15463	0.40625	0	0.25217	0.19065	0.46747	0.26134	0.34409	0.17021	0.11753	0	0.20499	0.12903	0.37056	0.14852	0.14883	0.32091	0.32813	0.14583	0.28041	0.20837	0.17947	0.20205	0.21469	0.13806	0.15625
0.075949	0	0	0.1838	0.11842	0.10124	0	0.26722	0.35011	0.31037	0.085856	0.24548	0.19848	0	0.084906	0.40162	0.41878	0.33333	0.174	0.16981	0.18049	0.3348	0.1378	0.20482	0.085009	0.15391	0	0.22611	0.14713	0.24032	0.20546	0.32254	0.45773	0	0.082203	0.056664	0.27746	0.34688	0.18353	0.24069	0.27908	0.19748	0.13379	0.17043	0.14238	0.0792	0.15217	0.31927	0.19548	0.25758
0.21429	0	0.13572	0.19345	0.22596	0.033333	0.16291	0.14713	0.27727	0.21417	0.11437	0.25	0.21091	0	0.22675	0.26352	0.20249	0.12676	0.30293	0.12867	0.30397	0.13879	0.27841	0.15207	0.15306	0.3276	0	0.099034	0.25272	0.19593	0.16203	0.27708	0.30405	0.043478	0.221	0.13131	0.25589	0.16505	0.10933	0.29604	0.23874	0.12648	0.19072	0.16303	0.12561	0.24244	0.10417	0.35023	0.54734	0.19777
0.034483	0.062356	0.10705	0.21447	0.30621	0.028986	0.15854	0.11789	0.14683	0.23863	0.093023	0.13408	0	0	0.12757	0.21275	0.42288	0.23538	0.31428	0.22633	0.29612	0.14117	0.16883	0.13355	0.12823	0.21053	0	0.18514	0.15546	0.12539	0.17388	0.37295	0.16601	0.036364	0.22619	0.11397	0.22596	0.14911	0.070754	0.10099	0.22102	0.22932	0.084559	0.21158	0.078838	0.24776	0.10517	0.29176	0.24498	0.16592
0.066049	0.07438	0.11948	0.10265	0.062356	0.096912	0.065868	0.08209	0.13712	0.15024	0.058981	0.13842	0.098305	0	0.15274	0.16301	0.17683	0.22649	0.19347	0.1716	0.19745	0.25899	0.092757	0.09375	0.090551	0.1241	0	0.28178	0.14776	0.18121	0.25704	0.2263	0.22066	0	0.2469	0.083799	0.14846	0.2282	0.10775	0.15779	0.24356	0.15566	0.14468	0.1687	0.12173	0.22622	0.1244	0.15321	0.19403	0.13208
0.14055	0.098266	0	0.27451	0.24105	0.067797	0.088889	0.27027	0.16054	0.28319	0.18182	0.34518	0	0	0	0.21757	0.26082	0.11546	0.13755	0.065022	0.08	0.12069	0.11651	0.12335	0.048987	0.31759	0	0.17733	0.19898	0.34831	0.19008	0.22713	0.085106	0.2189	0.072206	0.12426	0.14623	0.2449	0.16861	0.18056	0.16303	0.28899	0.22302	0.24454	0.29032	0	0.29808	0.1062	0.10127	0.13865
0.15385	0	0.077147	0.1875	0.17783	0.080139	0.15385	0.15	0.29386	0.22318	0.082621	0.32316	0.20846	0	0.085765	0.2848	0.36986	0.32701	0.16883	0.074426	0.16998	0.30081	0.14796	0.13122	0.080763	0.3809	0	0.14536	0.28495	0.48955	0.18333	0.46214	0.24069	0.041215	0.12609	0.10454	0.36237	0.32159	0.17547	0.28711	0.36139	0.29546	0.25615	0.32628	0.31338	0.17654	0.31514	0.18073	0.34811	0.20786
0.11546	0.11979	0	0.22222	0.21672	0.10127	0.10779	0.23223	0.27741	0.22936	0.20548	0.24866	0	0.094527	0.056338	0.19565	0.23769	0.095461	0.30157	0.059322	0.29279	0.24555	0.1039	0.1359	0.10976	0.19782	0	0.26285	0.25908	0.28174	0.34626	0.25519	0.15464	0.10204	0	0.22078	0.33144	0.35246	0.1331	0.25843	0.29386	0.28834	0.23348	0.32823	0.24793	0.12583	0.29448	0.22768	0.14063	0.24682
0.1509	0.14815	0	0.066667	0.046512	0.2056	0.16344	0.23457	0.21839	0.24409	0.25984	0.11922	0	0.14309	0.062395	0.13099	0.13402	0.077586	0.098398	0.053892	0.1007	0	0.10169	0.14583	0.11571	0.15027	0	0.11446	0.1236	0.23494	0.15865	0.059322	0	0.19318	0	0.12108	0	0.16265	0.09783	0.10553	0.04034	0.1039	0.023256	0.12613	0.13514	0.09375	0.11374	0.18457	0.033898	0.15987
0.18357	0.14754	0.10961	0.18812	0.19221	0.083032	0.19481	0.21547	0.28674	0.36987	0.15756	0.16513	0.20895	0.15016	0.12795	0.23968	0.34455	0.29667	0.26986	0.074766	0.275	0.19148	0.27596	0.18394	0.14854	0.33487	0	0.095506	0.14883	0.32371	0.28015	0.18681	0.33436	0.092637	0.16348	0.13208	0.21875	0.2527	0.12985	0.25326	0.15974	0.15546	0.16223	0.21238	0.19643	0.2848	0.18605	0.44617	0.19705	0.21662
0.21338	0.14551	0.078717	0.29252	0.14698	0.085814	0.19154	0.11922	0.23173	0.13659	0	0	0.18369	0.027027	0.17547	0.1215	0.21371	0.11554	0.26168	0.21406	0.26794	0.25737	0	0	0.16116	0.21959	0	0.14778	0.14144	0.063348	0.27469	0.089494	0.3089	0	0.19734	0.21786	0.10215	0.50023	0.10754	0.22452	0.18293	0.18884	0.14416	0.12903	0.014706	0.2705	0.25295	0.22195	0.11301	0.18132
0.22034	0.1236	0.023936	0.16809	0.17427	0.097973	0.18605	0.22195	0.24	0.22708	0.10215	0.30952	0	0.13104	0.068249	0.47541	0.41333	0.16495	0.1122	0.019979	0.10576	0.2216	0.31148	0.16715	0.18789	0.50564	0	0.1969	0.12274	0.38927	0.25211	0.30531	0.17314	0.12335	0.070064	0.056422	0.15183	0.46172	0.17169	0.17517	0.23142	0.211	0.16112	0.16601	0.23924	0.077944	0.3694	0.37931	0.19156	0.14428
0	0	0	0.25541	0.14754	0	0	0.2628	0.19628	0.10092	0.25	0.21469	0	0	0	0.21342	0.25382	0.16337	0.28222	0.082803	0.33354	0.22768	0.27466	0.32258	0.045635	0.19718	0	0.17162	0.18971	0.25412	0.19231	0.27284	0.32686	0	0.089259	0.16643	0.40969	0.28788	0.18812	0.16809	0.19532	0.14014	0.16809	0.28415	0.14624	0.12014	0.30952	0.26638	0.15308	0.37097
0	0	0	0.36646	0.18243	0.064815	0	0.23967	0.16216	0.12022	0.1828	0.34328	0	0	0	0.19066	0.36546	0.26097	0.28814	0	0.30282	0.25326	0.22622	0.34921	0.064706	0.1	0	0.16364	0.40845	0.39014	0.20087	0.25911	0.29524	0	0	0.10497	0.51515	0.25	0.12526	0.29771	0.20743	0.26935	0.25461	0.31579	0.19909	0	0.19355	0.2406	0.16705	0.55621
0	0	0	0.22605	0.13636	0	0	0.10193	0.12766	0.092077	0.088435	0.42857	0	0	0	0.26861	0.38801	0.25858	0.28701	0	0.2985	0.38095	0.30052	0.24294	0.055556	0.3602	0	0.22007	0.24011	0.44545	0.30522	0.41044	0.26801	0	0	0.16833	0.30137	0.41566	0.11901	0.19541	0.35578	0.28004	0.16883	0.27558	0.2516	0.11582	0.32394	0.18457	0.17906	0.23945
0.18321	0.043478	0	0.13953	0.13995	0.083086	0.16832	0.25828	0.31209	0.22645	0.12903	0.33912	0.080508	0.062907	0.085482	0.28401	0.28692	0.12517	0.13636	0.097209	0.13677	0.30435	0.19287	0.1343	0.14879	0.37865	0	0.29866	0.15854	0.34571	0.35096	0.35228	0.33782	0.086556	0.10577	0.040373	0.25604	0.34897	0.1316	0.21514	0.26437	0.23412	0.16858	0.21377	0.22888	0.099398	0.27249	0.373	0.20018	0.1588
0.11688	0.19342	0	0.17216	0.22712	0.12033	0.12676	0.20088	0.17551	0.33232	0.14943	0.1579	0	0.14068	0.11927	0.17914	0.16667	0.21212	0.11693	0.060419	0.1658	0.26554	0.18971	0.12001	0.09322	0.23515	0	0.22867	0.62393	0.42857	0.23288	0.14286	0.1898	0.10803	0	0.076233	0.24329	0.25234	0.14472	0.53285	0.14355	0.13953	0.48936	0.17073	0.14878	0	0.33929	0.17143	0.25532	0.37716
0.15809	0.1036	0.10968	0.19781	0.2069	0	0.09896	0.13281	0.29926	0.16071	0.13122	0.16788	0	0	0.10054	0.25874	0.13901	0.12614	0.64179	0.076142	0.6624	0.17284	0.19122	0.15456	0.25828	0.2699	0	0.17197	0.19835	0.15234	0.23696	0.14499	0.32056	0	0.066514	0.29278	0.25056	0.34328	0.10505	0.18095	0.21157	0.19377	0.15888	0.2523	0.091052	0.18408	0.21269	0.29649	0.20639	0.21413
0.11111	0.1745	0	0.2766	0.15205	0.10701	0.14713	0.27536	0.27232	0.26728	0.2	0.37758	0	0	0.15917	0.28036	0.32597	0.2008	0.19306	0	0.2782	0.14815	0.18132	0.15409	0.16667	0.20245	0	0.25806	0.17963	0.30075	0.29699	0.30447	0.13475	0.22667	0	0.13924	0.17035	0.20833	0.13946	0.11149	0.21839	0.30641	0.11283	0.31499	0.19643	0.16054	0.22892	0.19898	0.13044	0.16809
0	0.096491	0	0.088987	0.049724	0.021242	0	0.076012	0.15094	0.13478	0.043388	0.095492	0	0.050443	0.12628	0.15446	0.088681	0.10405	0.15214	0.1481	0.17647	0.13697	0.052632	0.06403	0.074141	0.093359	0	0.22536	0.13306	0.097804	0.17464	0.069689	0.074144	0	0	0.092746	0.078838	0.11978	0.14784	0.12161	0.060198	0.12097	0.13911	0.24869	0.062858	0.032205	0.12512	0.16791	0.057341	0.12169
0.25	0.22549	0.16541	0	0.15385	0.12613	0.090909	0.41667	0.17944	0.23967	0.25604	0.052632	0.21797	0.21781	0.17043	0.17647	0.23779	0.15049	0.1413	0.080369	0.14525	0.083333	0.15385	0	0.097701	0.18227	0	0.098546	0.19298	0.28005	0.15622	0.1	0.20253	0.14286	0.094425	0.3027	0	0.19107	0.1875	0.15881	0.092759	0.13065	0.16923	0.089109	0.10895	0.16295	0.2462	0.27172	0.14108	0
0.11336	0.048593	0.15044	0	0.21529	0.11299	0.099366	0.1062	0.046512	0.10909	0	0	0.18599	0.02439	0.1353	0.032258	0.22449	0.22835	0.14398	0.3058	0.14688	0.2353	0	0	0.090278	0.045752	0	0.083871	0.1062	0.13586	0.20385	0.13422	0.24435	0	0.18881	0.1236	0.125	0.3827	0.097945	0.29496	0.22657	0	0.12033	0.14118	0.013889	0.21324	0.16564	0.1349	0.024531	0.058559
0.19048	0.12329	0	0.23894	0.16525	0.11675	0.15299	0.25945	0.28049	0.65761	0.19658	0.34293	0	0	0.10606	0.22841	0.23023	0.13287	0.30045	0	0.25828	0.1568	0.26452	0.095785	0.12847	0.40969	0	0.1572	0.18203	0.2752	0.15207	0.25523	0.095335	0.15045	0.11269	0.20482	0.081731	0.1985	0.080118	0.16379	0.23182	0.16412	0.1588	0.27388	0.23729	0.10368	0.25	0.2456	0.18089	0.14634
0.12407	0.051213	0.19874	0.049869	0	0	0.10865	0	0.10708	0.068841	0	0	0.18812	0	0.17453	0.1771	0.37845	0	0.17647	0.11587	0.18026	0.045959	0.039823	0	0.12738	0.12727	0	0.047254	0.043478	0	0.15781	0.30204	0.18721	0	0.23977	0.12186	0	0.12727	0	0.059063	0.23386	0.084559	0	0.046931	0.038012	0.81303	0	0.085106	0.23214	0.17494
0.12169	0.051213	0.23396	0.049869	0	0	0.092961	0	0.10708	0.068841	0	0	0.19508	0	0.14663	0.1771	0.37845	0	0.20172	0.10642	0.20614	0.045959	0.044444	0	0.064103	0.15946	0	0.047254	0.043478	0	0.15689	0.27657	0.18761	0	0.23331	0.14398	0	0.16541	0	0.059063	0.23386	0.084559	0	0.046931	0.038012	0.79272	0	0.085106	0.26605	0.17494
0	0	0	0.26697	0.15168	0	0	0.27209	0.2011	0.10329	0.26126	0.22093	0	0	0	0.21871	0.26183	0.16751	0.33354	0.083871	0.34826	0.21076	0.32363	0.33333	0.068421	0.20482	0	0.15512	0.19601	0.2628	0.19843	0.23223	0.33779	0	0.09063	0.17366	0.42857	0.29702	0.19192	0.17302	0.20055	0.14355	0.17302	0.25683	0.14912	0.12278	0.31902	0.27998	0.15619	0.39241
0.22353	0.13095	0	0.17825	0.18221	0.1014	0.18644	0.26344	0.25	0.22492	0.10796	0.325	0	0.17315	0.040119	0.29512	0.43662	0.1609	0.11676	0.020408	0.11011	0.22998	0.32948	0.1749	0.11905	0.55216	0	0.20275	0.12865	0.41006	0.26095	0.31944	0.22177	0.12903	0.060802	0.058519	0.16022	0.42857	0.14286	0.1833	0.24169	0.21988	0.15646	0.17284	0.23574	0.048253	0.3884	0.40056	0.19831	0.15183
0.084906	0	0	0.24764	0.15916	0.067416	0.21127	0.23123	0.33005	0.17028	0.16197	0.3595	0	0	0.028939	0.27315	0.54374	0.13333	0.10896	0.019473	0.11111	0.24736	0.19048	0.18421	0.084158	0.45889	0	0.20874	0.19599	0.47887	0.23828	0.2439	0.20643	0.1623	0.065919	0.058091	0.19601	0.3285	0.15315	0.17545	0.24378	0.24865	0.16292	0.25926	0.19523	0	0.30277	0.44262	0.15672	0.25
0.039501	0.15016	0	0.2628	0.28347	0.068301	0.042129	0.21294	0.30337	0.36585	0.10778	0.33159	0	0.12121	0.046154	0.38498	0.41776	0.2501	0.15734	0.13141	0.17647	0.36133	0.14803	0.19658	0.10229	0.336	0	0.33566	0.44231	0.61972	0.33848	0.3889	0.21588	0.042129	0.024328	0.074219	0.28205	0.36574	0.26629	0.39204	0.3602	0.35593	0.32432	0.38889	0.2782	0.18945	0.43646	0.37536	0.11864	0.22807
0.057143	0	0	0.24032	0.2479	0.043478	0.0625	0.22137	0.14796	0.12565	0.14286	0.14458	0	0	0	0.19694	0.32841	0.25	0.19403	0.092896	0.24204	0.19065	0.22047	0.21019	0.092417	0.15	0	0.10924	0.31687	0.26103	0.17769	0.21739	0.30909	0.0625	0	0.06599	0.45946	0.18428	0.12482	0.27209	0.21542	0.17486	0.36882	0.21563	0.14108	0	0.21118	0.28676	0.14224	0.34259
0.047619	0.18577	0	0.18774	0.24853	0.076321	0.051282	0.14369	0.19816	0.28866	0.14391	0.21622	0	0.13553	0.11712	0.27404	0.26471	0.30504	0.16049	0.059683	0.17961	0.31792	0.17647	0.17007	0.12227	0.28641	0	0.22896	0.59836	0.52091	0.2549	0.2189	0.21813	0.051282	0	0.056034	0.27616	0.25592	0.19839	0.51409	0.19701	0.19048	0.4726	0.28962	0.23752	0	0.34503	0.19318	0.19366	0.36364
0	0.09375	0	0.22905	0.1745	0.022222	0	0.24228	0.066998	0.22206	0.1	0.12853	0	0.047619	0.051587	0.091811	0.11111	0.087246	0.12094	0.058345	0.12462	0.10855	0.17409	0.096774	0.062061	0.16711	0	0.063361	0.14068	0.13139	0.070039	0.11421	0.13712	0.16364	0.056911	0.18343	0.19617	0.12245	0.075051	0.12957	0.12249	0.13093	0.086262	0.12994	0.053678	0.064815	0.11111	0.19565	0.094425	0.21076
0.23596	0.16564	0	0.23457	0.057692	0.15183	0.22951	0.19658	0.10215	0.14035	0.38889	0.10408	0	0	0.073684	0.10526	0.09589	0.079545	0.1215	0	0.1254	0.059908	0.071429	0.13475	0.046318	0.09375	0	0.10517	0.16667	0.10687	0.099585	0.11111	0.09589	0.22951	0	0.14458	0.13861	0.09375	0.06476	0.088435	0.075581	0.11111	0.088435	0.30584	0.12335	0.062802	0.14379	0.14391	0.038136	0.19048
0.20267	0.098901	0.023936	0.10811	0.13117	0.12652	0.1833	0.23426	0.28631	0.20521	0.14846	0.33495	0	0.076115	0.069837	0.43511	0.46409	0.24246	0.075472	0.010417	0.19928	0.18069	0.28342	0.13007	0.13327	0.54427	0	0.20529	0.17041	0.37363	0.19701	0.26619	0.18189	0.16173	0.099476	0.068841	0.1	0.46172	0.1557	0.20181	0.25135	0.20856	0.15217	0.16749	0.2735	0.076159	0.18939	0.26521	0.17668	0.13906
0.13949	0.11959	0	0.23967	0.18865	0.13674	0.065891	0.22738	0.28795	0.20562	0.066351	0.3216	0.17957	0.022727	0.13284	0.3189	0.35865	0.27306	0.36185	0.2221	0.39211	0.38505	0.2592	0.13562	0.16604	0.49888	0	0.34675	0.32513	0.38107	0.37203	0.33726	0.42857	0.065891	0.12679	0.13514	0.25326	0.59524	0.11765	0.37681	0.40909	0.36461	0.25275	0.32076	0.20444	0.23105	0.30589	0.26984	0.21511	0.33333
0.067126	0.083521	0	0.2189	0.14397	0.096096	0.035088	0.14	0.30597	0.25815	0.065217	0.23288	0	0.1036	0.048493	0.62844	0.36313	0.24597	0.15658	0.009615	0.13677	0.26153	0.18144	0.10507	0.13452	0.31117	0	0.26741	0.2311	0.34582	0.39693	0.39622	0.25176	0.090573	0.081118	0.060127	0.19266	0.33216	0.12374	0.27883	0.32931	0.28368	0.20792	0.17338	0.26783	0.17742	0.28654	0.31725	0.24728	0.18728
0.2528	0.12601	0.059829	0.25364	0.25854	0.078905	0.17034	0.26238	0.32419	0.25727	0.064356	0.22537	0.17494	0.02381	0.15628	0.21186	0.28359	0.23732	0.34703	0.21335	0.39759	0.33981	0.12108	0.14108	0.21281	0.1898	0	0.23462	0.34225	0.18182	0.30067	0.30221	0.4785	0	0.12935	0.19152	0.26722	0.64168	0.17934	0.41388	0.27796	0.28099	0.27621	0.25773	0.10283	0.20201	0.34259	0.33995	0.2041	0.35211
0	0.13139	0	0.20755	0.14069	0.081081	0	0.25786	0.17778	0.24694	0.088435	0.11111	0	0.16788	0.031097	0.19469	0.17963	0.14943	0.15663	0.011494	0.13253	0.11976	0.13372	0.15196	0.10669	0.22481	0	0.099554	0.2987	0.23331	0.13246	0.10375	0.11675	0.14286	0.077586	0.054852	0.15512	0.095335	0.11702	0.26437	0.1036	0.099138	0.222	0.10375	0.097561	0.018182	0.23684	0.29129	0.099099	0.13846
0.1159	0.13772	0	0.30909	0.11588	0.23167	0	0.27732	0.60428	0.2948	0.095506	0.12766	0.15493	0.16418	0.18347	0.23482	0.31815	0.41259	0.24313	0.098266	0.26761	0.19058	0.23356	0.12832	0.16462	0.21514	0	0.29634	0.23037	0.30435	0.31634	0.22845	0.46974	0	0.12267	0.11183	0.16344	0.30901	0.19863	0.23487	0.22538	0.30631	0.15646	0.26949	0.10935	0.20229	0.31387	0.38741	0.22867	0.25
0.2844	0.10672	0.14035	0.10266	0	0.11345	0.59836	0.12121	0.17096	0.23097	0.27193	0.19444	0	0	0.21704	0.040816	0	0	0.18162	0.082148	0.18654	0	0	0.28326	0.03398	0	0	0.058122	0.081871	0	0.049069	0	0.093333	0.14895	0.089259	0.18748	0	0	0	0.11717	0	0.059603	0	0.11639	0.21704	0.14719	0	0.10817	0.090226	0.0625
0.0551	0.073446	0	0.12415	0.22373	0.060924	0.023529	0.10533	0.24445	0.15454	0.053352	0.11942	0.061828	0	0.10264	0.15495	0.11952	0.2141	0.19384	0.26414	0.19017	0.14708	0.14754	0	0.088571	0.20686	0	0.20205	0.13182	0.13323	0.24717	0.16422	0.13307	0.035714	0.082056	0.11633	0.034929	0.16541	0.073026	0.093366	0.11576	0.13036	0.10422	0.20558	0.095345	0.16196	0.062357	0.20548	0.28114	0.078947
0.1396	0	0	0.45161	0.23839	0.0625	0.088235	0.28676	0.13744	0.29944	0.26168	0.23494	0	0	0	0.13689	0.17825	0.1509	0.17033	0	0.16022	0.097308	0.30077	0.1747	0.061441	0.19221	0	0.10933	0.28676	0.19601	0.090909	0.1509	0.1747	0.14197	0	0.20321	0.21764	0.15881	0.13088	0.25	0.15486	0.24324	0.25	0.17882	0.14295	0	0.18644	0.18012	0.11776	0.22605
0.23667	0.11111	0	0.1509	0.14852	0.093502	0.17773	0.22685	0.38075	0.31688	0.097561	0.25	0.175	0.11386	0.12927	0.20504	0.30137	0.23409	0.10307	0.07504	0.10701	0.27013	0.22066	0.098367	0.11207	0.36188	0	0.2351	0.12289	0.27059	0.19449	0.18868	0.20507	0.14108	0.10831	0.046512	0.16223	0.24767	0.11289	0.20635	0.28899	0.13475	0.13772	0.19318	0.2562	0.13044	0.2012	0.29889	0.26496	0.19904
0.053352	0.097561	0	0.15942	0.075419	0.12102	0.11533	0.15756	0.14094	0.19473	0.079258	0.23028	0	0	0.079517	0.21298	0.30249	0.19887	0.17139	0.20122	0.18619	0.39535	0.082317	0.13602	0.084416	0.13832	0	0.45409	0.25655	0.2503	0.35402	0.27925	0.21605	0.089108	0.025887	0.17143	0.16522	0.306	0.11372	0.19317	0.18422	0.21977	0.23185	0.32258	0.18469	0.043891	0.16954	0.19625	0.082157	0.18151
0	0	0	0.25	0.15703	0.055777	0	0.40152	0.16009	0.22004	0.098485	0.15903	0	0	0	0.21718	0.29338	0.25741	0.23288	0.10104	0.24294	0.24434	0.16159	0.22755	0.077731	0.1039	0	0.19556	0.30282	0.25828	0.10714	0.13802	0.29173	0	0.10348	0.053812	0.31687	0.23846	0.17188	0.26543	0.13861	0.14014	0.23213	0.15642	0.13208	0.019231	0.23944	0.26183	0.11861	0.34921
0.11959	0.17188	0	0.2253	0.20571	0.09127	0.096257	0.25	0.29202	0.27878	0.17424	0.16883	0	0.18321	0.059829	0.31188	0.39838	0.20988	0.23925	0.08915	0.24324	0.22978	0.30584	0.16573	0.080448	0.3486	0	0.17742	0.27451	0.29687	0.18045	0.19519	0.19611	0.096257	0.026352	0.15803	0.30268	0.25891	0.18547	0.21813	0.17647	0.17096	0.21813	0.28947	0.12523	0.19895	0.26374	0.26888	0.1215	0.25436
0.1222	0.18321	0	0.31689	0.20968	0.10672	0.09375	0.30719	0.33842	0.36443	0.13475	0.11922	0.18881	0.12676	0.15174	0.31068	0.41479	0.19774	0.36752	0.078431	0.38235	0.19596	0.31757	0.12257	0.20048	0.3373	0	0.19548	0.26984	0.34868	0.29225	0.26582	0.37716	0.09375	0.12192	0.14943	0.18243	0.26185	0.13514	0.30564	0.26452	0.22596	0.17963	0.2987	0.13718	0.1336	0.25	0.9457	0.30621	0.44531
0.10151	0.10448	0.036415	0.20468	0.19242	0.13345	0.25724	0.23324	0.19192	0.21417	0.085714	0.22642	0	0.1276	0.069767	0.42518	0.34049	0.2537	0.24568	0.087963	0.22172	0.27237	0.22783	0.24146	0.057492	0.42385	0	0.24611	0.30312	0.37427	0.25025	0.32232	0.086957	0.085973	0.10807	0.14412	0.23445	0.34887	0.13115	0.27551	0.25428	0.21019	0.24688	0.37592	0.28972	0.10918	0.20879	0.15839	0.1453	0.14032
0.13503	0	0	0.15385	0.28603	0.093502	0.12016	0.2212	0.09817	0.19184	0.17494	0.27222	0	0	0.049724	0.25704	0.19539	0.18671	0.21272	0.19104	0.21457	0.28159	0.13044	0.10252	0.14899	0.17958	0	0.21254	0.26191	0.24728	0.42596	0.23529	0.15619	0.11562	0.020882	0.121	0.33333	0.34273	0.09199	0.23913	0.2731	0.28514	0.23913	0.28054	0.24386	0	0.33333	0.1691	0.14374	0.18257
0.055662	0.12948	0.11111	0.19658	0.13872	0.080196	0.059063	0.18765	0.1951	0.20316	0.099476	0.2963	0	0.13208	0.079882	0.40362	0.42938	0.25523	0.24463	0.065238	0.15619	0.40206	0.13296	0.20536	0.10932	0.29686	0	0.25753	0.34983	0.48357	0.24585	0.34985	0.17913	0.037924	0	0.045296	0.22802	0.37045	0.22391	0.39896	0.31916	0.26556	0.43236	0.26859	0.30358	0.13208	0.47287	0.17257	0.2305	0.18217
0.16844	0.080617	0.062151	0.13181	0.10319	0.083744	0.083455	0.11462	0.24823	0.19253	0.081081	0.17825	0.12436	0	0.14117	0.18949	0.27206	0.15168	0.23267	0.11065	0.25596	0.3741	0.15452	0.13602	0.14286	0.27703	0	0.50254	0.20608	0.27852	0.29348	0.30262	0.2562	0.054131	0.10309	0.17227	0.1308	0.34375	0.074661	0.25412	0.22918	0.23145	0.18035	0.30159	0.24183	0.14733	0.15413	0.28425	0.21173	0.22776
0.11651	0	0.11112	0.21771	0.23989	0.032609	0.043689	0.17143	0.20806	0.17914	0.15385	0.34897	0.16667	0	0.1151	0.38778	0.4377	0.28025	0.22065	0.07771	0.19719	0.32639	0.2384	0.16282	0.092369	0.3432	0	0.1811	0.19782	0.63743	0.29038	0.4956	0.32128	0.072319	0.12058	0.13839	0.40078	0.43229	0.10924	0.27012	0.33512	0.2381	0.16445	0.26718	0.25039	0.27323	0.3214	0.24023	0.16323	0.32869
0	0	0	0	0	0.043084	0	0	0.046229	0	0	0	0	0	0	0.083744	0	0.075269	0	0.048387	0	0	0	0	0	0.083744	0	0.028939	0.12782	0.12727	0	0	0	0	0	0	0	0	0.055777	0.11111	0	0.12637	0.12583	0	0.051587	0	0	0	0	0
0.045131	0	0	0.24	0.14286	0	0	0.1593	0.20435	0.21951	0.15672	0.31195	0.19134	0	0.045531	0.17942	0.38265	0.28609	0.25333	0.075638	0.25683	0.26246	0.31488	0.22857	0.11957	0.20142	0	0.18212	0.34021	0.23457	0.25984	0.34328	0.30121	0	0.15265	0.098655	0.38776	0.27251	0.10714	0.37821	0.38132	0.16279	0.29909	0.34328	0.10714	0.17407	0.14713	0.23568	0.2848	0.23288
0.14943	0.040724	0	0.16915	0.1811	0.12431	0.13546	0.24717	0.26521	0.25475	0.11639	0.18908	0	0.021739	0.13208	0.28972	0.21649	0.16285	0.1605	0.060762	0.09356	0.30824	0.21348	0.13244	0.1553	0.34766	0	0.072289	0.19048	0.22807	0.16788	0.20594	0.18486	0.1609	0.067616	0.24173	0.13379	0.26143	0.17117	0.22407	0.1754	0.2816	0.19919	0.18727	0.28926	0.056548	0.30252	0.22622	0.13863	0.10403
0.11332	0.047382	0.264	0	0	0.13176	0.097308	0.1039	0.045752	0.091549	0	0	0.15385	0.02381	0.18595	0.031746	0.23058	0.23482	0.031469	0.20438	0.032028	0.088328	0	0.070039	0.12956	0.045016	0	0.084184	0	0.1479	0.081135	0.064572	0.25858	0	0.21641	0.14232	0	0.33197	0.12462	0.1579	0	0.059829	0.018519	0	0.067821	0.27306	0.035714	0.1157	0.32357	0.061947
0	0	0	0	0.08	0	0	0	0	0	0	0	0	0	0	0	0	0	0.071429	0.029412	0.074074	0	0	0	0.026316	0	0	0	0	0	0.044444	0	0	0	0	0.066667	0.13333	0.058824	0	0	0.068966	0	0	0	0	0	0.074074	0	0	0
0.12705	0	0.10014	0.16344	0.13872	0.076672	0.11469	0.26582	0.29932	0.1553	0.071429	0.39325	0.11959	0	0.10774	0.24272	0.40992	0.28205	0.23667	0.062907	0.24454	0.37652	0.25013	0.11113	0.10284	0.34879	0	0.26032	0.13379	0.36913	0.23377	0.44578	0.38107	0.035857	0.19891	0.094891	0.22951	0.4128	0.15324	0.23853	0.29956	0.28421	0.12266	0.21212	0.19476	0.096346	0.24727	0.27711	0.16393	0.17901
0.071429	0.19149	0	0.31818	0.15069	0	0	0.20542	0.1456	0.23077	0.16936	0.20833	0	0.14625	0.048951	0.085106	0.15819	0.13802	0.33929	0.11402	0.34557	0.30641	0.1943	0.17816	0.13073	0.15059	0	0.17745	0.48	0.30137	0.19231	0.17266	0.23867	0	0	0.15196	0.33333	0.25461	0.16731	0.41379	0.19792	0.22762	0.41379	0.27741	0.17647	0	0.46179	0.16959	0.12186	0.38701
0.12315	0.04878	0.14301	0.047619	0	0	0.084407	0	0.11684	0.080617	0	0	0.14571	0	0.10626	0.028037	0.24454	0	0.16505	0.16894	0.16832	0.043219	0.040816	0	0.071896	0.17438	0	0.022592	0.037924	0	0.023936	0.34443	0.076923	0	0.1284	0.082024	0	0.13402	0	0.054614	0.21032	0.031097	0	0.0299	0	0.71285	0	0.078431	0.23209	0.038136
0.31833	0	0.09589	0.1378	0.078947	0.12069	0.43396	0.15756	0.16667	0.25691	0.16183	0.16022	0	0	0.10487	0.077586	0.075269	0.067285	0.067961	0.056604	0.069652	0.030534	0.060606	0.10783	0.035715	0.041667	0	0.070336	0.052632	0.11446	0.14662	0.064815	0.11271	0.14804	0.067669	0.057471	0.099291	0.041667	0.070246	0.17647	0.071429	0.06576	0.04712	0.10312	0.22407	0.083333	0.069652	0.16418	0.12871	0.089109
0.050373	0	0.15391	0	0	0.029501	0.07971	0	0.030064	0.044388	0	0	0	0	0.16609	0.014372	0	0.045145	0.10912	0.095795	0.055556	0.031758	0	0	0	0.028771	0	0	0.03678	0	0	0	0.049243	0	0.19546	0.028926	0	0.012821	0.054755	0.064202	0	0	0.11181	0.016129	0.0253	0.10554	0	0	0.076923	0
0.10526	0	0	0.26087	0.15069	0.081633	0.11429	0.33368	0.13379	0.23711	0.13538	0.29129	0	0	0	0.13082	0.17143	0.093023	0.15385	0	0.15486	0.33172	0.20241	0.23123	0.11798	0.1833	0	0.16393	0.19355	0.26246	0.19231	0.20513	0.16809	0.11429	0	0.068182	0.23077	0.1833	0.11111	0.17143	0.15	0.36752	0.17143	0.26685	0.36364	0	0.29412	0.19761	0.11111	0.20567
0.077844	0	0	0.18513	0.16883	0.062092	0.082803	0.19512	0.085814	0.1215	0.13889	0.38539	0	0	0	0.2069	0.25295	0.072727	0.22318	0.087444	0.17647	0.28107	0.14856	0.19925	0.10469	0.20574	0	0.27301	0.13953	0.27448	0.29825	0.20408	0.081633	0.12583	0	0.1412	0.34146	0.23288	0.10429	0.12766	0.31519	0.38249	0.12766	0.20163	0.43141	0	0.38614	0.099371	0.10935	0.15437
0.036585	0	0.072464	0.1875	0.43662	0.0299	0.038961	0.15	0.11111	0.089866	0.079545	0.36483	0	0	0	0.21379	0.36986	0.27854	0.31387	0.11282	0.31841	0.2749	0.20643	0.19048	0.11896	0.25523	0	0.1782	0.19792	0.38254	0.33837	0.36606	0.17647	0.038961	0	0.10891	0.34868	0.42857	0.10228	0.17924	0.45753	0.40741	0.15741	0.24722	0.28972	0	0.29268	0.12385	0.13752	0.23563
0.089588	0.20623	0	0.28813	0.1335	0.13131	0.096606	0.32013	0.21839	0.29442	0.13879	0.23324	0	0.09589	0.058824	0.24424	0.32931	0.20818	0.13208	0.071941	0.16625	0.26647	0.21894	0.20219	0.10291	0.21051	0	0.13846	0.20846	0.27726	0.17117	0.20482	0.17963	0.10236	0.065341	0.072961	0.23246	0.20815	0.15696	0.1579	0.19811	0.28788	0.21884	0.17924	0.22807	0.03321	0.28081	0.25364	0.12132	0.20162
0.12365	0.083591	0.21937	0.11811	0.20606	0.052049	0.083652	0.038108	0.12814	0.14796	0	0	0.12054	0	0.22014	0.10355	0.15378	0.097411	0.13725	0.29331	0.13907	0.17008	0.095506	0	0.21332	0.10451	0	0.19958	0.088154	0.11732	0.18627	0.12091	0.21975	0	0.23781	0.084705	0.063218	0.17627	0.12583	0.087811	0.096669	0.1084	0.1008	0.14917	0.060291	0.28916	0	0.093333	0.19936	0.098413
0.17409	0	0	0.1509	0.14398	0.064024	0.074219	0.17778	0.23141	0.19403	0.1194	0.26078	0.15146	0	0.11382	0.35081	0.31336	0.10526	0.32609	0.08904	0.30055	0.36015	0.28395	0.13257	0.085808	0.26177	0	0.21555	0.23832	0.35849	0.23028	0.39084	0.2501	0.095618	0.062802	0.16236	0.11111	0.47903	0.096681	0.28959	0.25506	0.18518	0.17769	0.26383	0.22187	0.088718	0.27674	0.30536	0.25	0.21624
0	0.072386	0	0.18689	0.19394	0.086957	0	0.17517	0.22772	0.15282	0.073298	0.30332	0	0.073298	0.027104	0.36569	0.4648	0.13462	0.11765	0.010417	0.15703	0.34809	0.12299	0.12529	0.069728	0.32393	0	0.34522	0.27273	0.44927	0.42857	0.47703	0.18834	0	0.14286	0.049822	0.21113	0.2792	0.18038	0.24706	0.39759	0.23203	0.22402	0.21909	0.28342	0.015625	0.31455	0.27452	0.090343	0.18365
0.037182	0.10639	0	0.20482	0.18568	0.10919	0.039501	0.17073	0.29692	0.22153	0.078167	0.26633	0	0.11906	0.036496	0.45031	0.3941	0.22622	0.10576	0.085973	0.095618	0.31879	0.16107	0.16883	0.125	0.28898	0	0.25	0.30988	0.51235	0.22792	0.28261	0.16854	0.082251	0.078038	0.046931	0.23398	0.41876	0.16974	0.36618	0.22979	0.25532	0.45251	0.24521	0.35496	0.015873	0.57407	0.38603	0.17777	0.34328
0.15132	0.028571	0.24075	0.083086	0.085208	0.11366	0.19088	0.13445	0.23441	0.24157	0.094515	0.0875	0.11111	0.068814	0.29034	0.11502	0.13337	0.094522	0.13811	0.1939	0.19651	0.093924	0.11576	0.10246	0.13462	0.17866	0	0.073763	0.051948	0.12364	0.11817	0.16074	0.1502	0.089239	0.46835	0.1375	0.055556	0.15998	0.12381	0.085568	0.13146	0.076023	0.0625	0.10571	0.10638	0.23177	0.091838	0.22187	0.2806	0.054054
0.19718	0.034483	0	0.12245	0.3093	0.10799	0.18182	0.23047	0.20635	0.1859	0.11789	0.31097	0	0.018519	0.021378	0.27907	0.3189	0.14944	0.20543	0.12074	0.18243	0.15385	0.1032	0.18169	0.094714	0.24583	0	0.25911	0.125	0.24756	0.4173	0.28516	0.07717	0.20148	0.028332	0.15506	0.20083	0.31517	0.13757	0.11667	0.27434	0.20718	0.13559	0.2187	0.27183	0.036745	0.33588	0.25725	0.12	0.098901
0.1134	0	0.038576	0.29886	0.15207	0.06422	0.21547	0.22093	0.12245	0.1349	0.18056	0.73285	0	0	0.041667	0.2362	0.42857	0.23558	0.29199	0.020408	0.3649	0.2808	0.33376	0.21693	0.043479	0.31765	0	0.1838	0.17161	0.41914	0.2594	0.35976	0.36518	0.12821	0.1428	0.18993	0.25	0.48936	0.12514	0.14287	0.34771	0.31514	0.13182	0.3577	0.24046	0.035714	0.32076	0.1194	0.097561	0.2037
0.24601	0.12108	0	0.11588	0.048387	0.18203	0.27209	0.19718	0.27717	0.1829	0.36448	0.19225	0	0	0.065421	0.066667	0.049724	0.042654	0.12	0	0.12329	0	0.18068	0.10787	0.047369	0.076233	0	0.077655	0.12583	0.054217	0.12811	0.067961	0	0.19205	0	0.14286	0	0.098864	0	0	0.043689	0.068884	0	0.20879	0.1332	0.054852	0.090426	0.085044	0.033835	0.1032
0.21681	0.12637	0.072902	0.17318	0.16525	0.11675	0.30892	0.25945	0.3125	0.87117	0.19658	0.17048	0.11111	0	0.096343	0.21442	0.11119	0.1236	0.2635	0.048128	0.30002	0.13929	0.26452	0.073559	0.11261	0.42584	0	0.16685	0.18638	0.16454	0.12782	0.17424	0.20536	0.15045	0.1848	0.20482	0.13636	0.14695	0.06414	0.19086	0.20416	0.17988	0.093117	0.2685	0.21464	0.096346	0.15385	0.30864	0.21264	0.1548
0.044444	0	0	0.16839	0.26566	0.11111	0.047619	0.13208	0.1	0.20745	0.096774	0.3079	0	0	0	0.30841	0.42271	0.2381	0.14943	0.060071	0.15566	0.24621	0.1784	0.29594	0.064972	0.18896	0	0.29252	0.14754	0.29909	0.1512	0.22786	0.19171	0.047619	0.060606	0.11111	0.26303	0.21739	0.096121	0.13301	0.20853	0.28019	0.12195	0.14537	0.27141	0	0.19221	0.20643	0.28585	0.36364
0	0.2093	0	0.21076	0.16279	0.0625	0	0.19455	0.13744	0.25092	0.1157	0.16477	0	0.1588	0.050725	0.17708	0.16071	0.19681	0.27976	0.074532	0.36364	0.21624	0.13548	0.29139	0.055556	0.15294	0	0.18185	0.37795	0.23288	0.10497	0.089588	0.25	0	0	0.1658	0.28993	0.20098	0.12883	0.32653	0.091811	0.23849	0.32653	0.1335	0.17647	0	0.24629	0.13433	0.16923	0.67654
0.15109	0	0.22546	0	0	0	0.092233	0	0.072797	0.071429	0	0	0.21911	0	0.14611	0	0.32039	0	0.12583	0.10169	0.12867	0.049914	0.05	0	0.074388	0.20763	0	0	0	0	0	0.34706	0.12997	0	0.22257	0.057884	0	0.15854	0	0.06576	0.25453	0	0	0	0	0.49367	0	0.090047	0.22137	0
0.14786	0.06383	0.083223	0.22016	0.31304	0.029412	0.19149	0.12033	0.14935	0.24666	0.095238	0.13662	0.18373	0	0.16667	0.21656	0.43336	0.23996	0.32196	0.21501	0.30342	0.17264	0.17257	0.13617	0.13943	0.21429	0	0.18764	0.1588	0.12798	0.17647	0.35176	0.26937	0.037037	0.2952	0.12284	0.21903	0.13437	0.07174	0.13977	0.22659	0.23368	0.086142	0.20642	0.079944	0.24445	0.10708	0.26949	0.2734	0.16972
0.14504	0	0	0.14286	0.15681	0.11776	0.088083	0.17302	0.26644	0.33917	0.19403	0.30944	0.14478	0	0.19318	0.14407	0.27168	0.15741	0.29215	0.04142	0.32976	0.21593	0.41304	0.15077	0.12907	0.29557	0	0.085044	0.13636	0.19883	0.16279	0.37363	0.36244	0.088083	0.09978	0.20499	0.15894	0.33005	0.097561	0.23596	0.18072	0.19438	0.14583	0.15473	0.10526	0.16183	0.11374	0.43717	0.19374	0.1859
0.28378	0	0	0	0.055556	0.20393	0.32326	0.21324	0.15625	0.14435	0.36612	0.14369	0	0	0	0.063348	0.051136	0.043689	0	0	0	0	0.12676	0.15625	0.075949	0.10588	0	0.061807	0	0.05919	0.092279	0.069652	0	0.3834	0	0.091371	0	0.10378	0	0	0.047382	0.045131	0	0.096939	0.11332	0	0.098901	0.11111	0.038462	0
0.16854	0.13095	0.023192	0.17825	0.2037	0.078767	0.1639	0.29477	0.26316	0.20332	0.13372	0.29547	0.15493	0.12392	0.09211	0.32699	0.45733	0.1609	0.20615	0.043987	0.20805	0.28713	0.21083	0.1435	0.15392	0.44038	0	0.19118	0.14355	0.41422	0.31387	0.36206	0.32467	0.1036	0.10141	0.12648	0.12903	0.42523	0.10935	0.2114	0.30703	0.21988	0.15646	0.16803	0.24555	0.078767	0.37056	0.38007	0.20996	0.13865
0.027778	0	0	0	0	0	0	0	0.071429	0.02381	0	0	0	0	0	0	0.028571	0	0	0	0	0.020408	0.068966	0	0.020834	0.12195	0	0	0	0	0	0.05	0.028571	0	0.029186	0	0	0.022222	0	0.028571	0.025	0	0	0	0	0.021277	0	0.09375	0.081633	0
0.055556	0.11399	0	0.15486	0.21277	0.072555	0.038462	0.20092	0.22411	0.25582	0.073171	0.25458	0	0.091811	0.048951	0.24539	0.50242	0.14603	0.106	0.079914	0.12629	0.40484	0.22892	0.12002	0.15543	0.42857	0	0.16744	0.12434	0.4249	0.28763	0.35875	0.24272	0.099796	0.083437	0.05802	0.15059	0.34111	0.10132	0.16424	0.21272	0.25498	0.14053	0.16656	0.28645	0.042945	0.31563	0.29108	0.22739	0.13427
0.059908	0.033835	0	0.098039	0.10577	0.051248	0.061093	0.18299	0.18832	0.12529	0.056604	0.26354	0.1508	0.054614	0.031417	0.31313	0.25124	0.30175	0.087613	0.1371	0.12164	0.29547	0.06599	0.15471	0.075035	0.19632	0	0.26533	0.17431	0.24894	0.36619	0.35407	0.12957	0.076672	0.12322	0.040788	0.1711	0.31535	0.13725	0.16638	0.24173	0.29088	0.16638	0.28253	0.3142	0.16071	0.32959	0.16928	0.16057	0.13439
0.19318	0	0	0.29464	0.16344	0.11814	0.16767	0.24807	0.22549	0.21519	0.19835	0.36076	0	0	0	0.1087	0.13889	0.19441	0.13924	0	0.16615	0.14108	0.48148	0.16147	0.10307	0.25616	0	0.10437	0.1657	0.18012	0.12523	0.14634	0.15493	0.2	0	0.15196	0.21443	0.17511	0.1236	0.18015	0.12195	0.16223	0.14713	0.17794	0.11111	0.019231	0.15183	0.31579	0.13725	0.25
0.13949	0	0.41608	0	0	0	0.17021	0	0	0.074898	0	0	0.17076	0.066351	0.75926	0	0	0.13517	0.046312	0.26805	0.04712	0.051852	0	0	0.093646	0	0	0	0	0	0	0.057047	0.16564	0	0.33035	0.060606	0.11888	0.080645	0	0.030741	0	0	0	0	0.099855	0.22372	0	0.1245	0.2354	0
0.12676	0	0.16969	0	0	0.033275	0.17188	0	0.072797	0.11111	0	0	0.13497	0	0.22336	0.034483	0	0.11943	0.099138	0.13044	0.10132	0.17534	0	0	0.063771	0.069418	0	0	0.094148	0	0	0.10417	0.1271	0	0.17117	0.070707	0	0.077505	0.083744	0.21447	0.083333	0.038462	0.08545	0	0.094527	0.21026	0.06383	0.059908	0.12795	0
0.14341	0	0	0.23508	0.15405	0.10063	0.11554	0.17137	0.16527	0.1786	0.095238	0.2766	0	0	0	0.36273	0.38095	0.12528	0.11637	0.059208	0.062718	0.14195	0.20337	0.15203	0.043806	0.18881	0	0.1749	0.067194	0.19956	0.23245	0.1449	0.066176	0.1336	0.18381	0.077441	0.074561	0.22548	0.086037	0.062271	0.32096	0.17754	0.062271	0.16364	0.1938	0.040119	0.31198	0.17526	0.27551	0.13295
0.13265	0	0.093913	0.23016	0.3154	0	0.12483	0.17825	0.23292	0.42857	0.091549	0.1509	0.26437	0	0.11712	0.20729	0.31981	0.19213	0.22078	0.12843	0.22995	0.25551	0.21584	0.19652	0.12637	0.2212	0	0.168	0.24402	0.20571	0.20075	0.2011	0.34601	0	0.23339	0.056034	0.37652	0.31195	0.12319	0.33127	0.25	0.13379	0.21813	0.20988	0.16981	0.18288	0.20104	0.37256	0.2937	0.35338
0.18651	0.12272	0.072386	0.24646	0.26482	0.077655	0.16666	0.25604	0.29225	0.23059	0.062802	0.22061	0.15596	0.023256	0.1592	0.20798	0.26612	0.2326	0.35772	0.23609	0.38824	0.33333	0.11842	0.13821	0.21869	0.18803	0	0.23126	0.33347	0.17778	0.31722	0.22288	0.46597	0	0.14098	0.18785	0.26005	0.63772	0.17653	0.40351	0.30916	0.31125	0.26995	0.25253	0.10132	0.23637	0.33484	0.33495	0.17647	0.34247
0.11317	0.045455	0.083597	0.12858	0.2766	0.088957	0.096154	0.23874	0.16949	0.26075	0.060948	0.10708	0.16667	0.044444	0.11833	0.28556	0.18712	0.31263	0.15385	0.19908	0.15888	0.30125	0.12033	0.13244	0.083067	0.16751	0	0.16188	0.29717	0.15464	0.1994	0.20714	0.34703	0	0.057579	0.099831	0.17924	0.35962	0.22642	0.35011	0.081081	0.17647	0.29956	0.17541	0.1313	0.20152	0.28364	0.32119	0.18042	0.17647
0.14224	0.13044	0	0.19403	0.12051	0.099656	0.14679	0.23888	0.39763	0.29554	0.052632	0.34663	0	0.12676	0.039531	0.26016	0.38298	0.22363	0.10672	0.020191	0.12016	0.21547	0.27371	0.26376	0.14579	0.55346	0	0.15331	0.090909	0.38029	0.23103	0.28319	0.15299	0.1062	0.070968	0.035714	0.20112	0.28364	0.10592	0.13044	0.1332	0.1501	0.11354	0.18126	0.1794	0.047463	0.28655	0.30435	0.15197	0.18421
0.12245	0.048593	0.19794	0.047382	0	0	0.089063	0	0.11504	0.066434	0	0	0.17021	0	0.20869	0.19015	0.35926	0	0.20332	0.18216	0.20763	0.044547	0.038136	0	0.075296	0.10345	0	0.046077	0.041667	0	0.15296	0.23052	0.18435	0	0.26493	0.11732	0	0.12281	0	0.056751	0.25268	0.08156	0	0.045296	0.036932	0.81818	0	0.095041	0.22837	0.16625
0.34328	0	0	0.22605	0.14213	0.19412	0.31282	0.22535	0.12766	0.26866	0.26984	0.34908	0	0	0	0.1992	0.20879	0.13122	0.28686	0	0.29834	0.23932	0.14369	0.22905	0.08233	0.21348	0	0.16084	0.17302	0.25373	0.23575	0.15207	0.20879	0.33758	0	0.074214	0.27273	0.24435	0.10333	0.15486	0.2189	0.18056	0.15486	0.34912	0.25749	0	0.28415	0.27994	0.11927	0.36531
0.086957	0	0	0.18971	0.13773	0.087344	0.11111	0.24654	0.18126	0.15114	0.14907	0.95402	0	0	0	0.25265	0.39601	0.28606	0.21292	0	0.15896	0.26655	0.25	0.12903	0.043104	0.27983	0	0.16525	0.15835	0.34503	0.28088	0.29717	0.15881	0.14355	0	0.12474	0.22699	0.25	0.11797	0.13296	0.24424	0.26697	0.12274	0.30376	0.2782	0	0.27631	0.13744	0.17021	0.18644
0.16751	0	0	0.13014	0.25	0.11328	0.14375	0.22755	0.12868	0.36483	0.21771	0.28767	0	0	0	0.21951	0.22144	0.11343	0.1086	0	0.18227	0.17296	0.27796	0.31965	0.055556	0.16773	0	0.11607	0.22388	0.2426	0.15592	0.13091	0.19681	0.15591	0.098413	0.082803	0.15385	0.23042	0.16682	0.2	0.15075	0.17382	0.17494	0.25504	0.28773	0	0.23888	0.15486	0.10545	0.16564
0.20735	0.20301	0.10577	0.27938	0.13301	0.036364	0.17166	0.12948	0.27059	0.2065	0.19565	0.29299	0	0	0.12676	0.39016	0.37616	0.22596	0.30667	0.078788	0.31868	0.34408	0.14142	0.297	0.16742	0.20482	0	0.28866	0.30573	0.39073	0.27175	0.30285	0.30814	0.04878	0.013333	0.1435	0.36364	0.33673	0.092201	0.20643	0.24097	0.35417	0.20643	0.4346	0.21419	0.18012	0.34831	0.28494	0.14391	0.30137
0.12033	0.048593	0.18003	0	0.21693	0.015385	0.099366	0.039501	0.084337	0.11927	0	0	0.19129	0.02439	0.18148	0.015873	0.24154	0.016949	0.1306	0.24215	0.1332	0.10749	0	0	0.14762	0.24644	0	0.055276	0.039501	0.15254	0.15778	0.2349	0.18943	0	0.24273	0.1215	0.24309	0.25257	0.039886	0.12863	0.40325	0	0.056751	0.067616	0.013889	0.43791	0.091954	0.14224	0.23184	0.16337
0.41044	0	0.036932	0	0.041667	0.34361	0.52597	0.23967	0.06814	0.098039	0.15625	0.12583	0	0	0.044547	0.11742	0.038136	0.2035	0.10187	0.095445	0.10403	0.18088	0.13695	0.086475	0.054578	0.13462	0	0.11745	0.14796	0.1138	0.17351	0.05364	0.20098	0.2336	0	0.076321	0.052632	0.25532	0.15646	0.13689	0.036468	0.03512	0.17788	0.24717	0.18009	0.16635	0.07438	0.081081	0.03125	0.06599
0	0.11111	0	0	0.17247	0.023256	0	0.076923	0.073298	0.051213	0	0	0	0.16959	0.058091	0.15069	0.15108	0.055556	0.15016	0.11274	0.15512	0.08747	0	0	0.07072	0.05	0	0.078261	0.076923	0.17886	0.14719	0	0.088435	0	0.091854	0.14114	0.21053	0.18644	0.082803	0.066667	0.22517	0	0.066667	0.073446	0.02	0.07056	0.21089	0.1032	0	0
0.070111	0.097257	0	0.24309	0.28035	0.076443	0.074219	0.20455	0.37787	0.24272	0.125	0.25265	0	0.046512	0.12927	0.39936	0.31034	0.16236	0.32766	0.10022	0.35308	0.32587	0.13546	0.14735	0.15619	0.25234	0	0.28698	0.25891	0.3627	0.40162	0.25498	0.12871	0.076321	0.042654	0.2069	0.26827	0.46191	0.14804	0.1875	0.31924	0.35891	0.21277	0.33773	0.2459	0.061538	0.2987	0.25843	0.14007	0.13636
0.12754	0.039823	0	0.16505	0.1619	0.12947	0.12086	0.24169	0.34022	0.25468	0.18565	0.24749	0	0.021277	0.023316	0.35033	0.22334	0.18074	0.115	0.026654	0.091937	0.2437	0.20879	0.17417	0.17766	0.341	0	0.10095	0.18644	0.22056	0.16547	0.16711	0.11742	0.13725	0.054461	0.20006	0.13082	0.2963	0.16864	0.21951	0.15865	0.20939	0.19522	0.19143	0.24024	0.055718	0.33484	0.22661	0.16938	0.10187
0.044084	0	0	0.23077	0.21315	0	0	0.17302	0.28641	0.35831	0.09589	0.14713	0.36546	0	0.043046	0.27369	0.35823	0.086957	0.24675	0.099437	0.22078	0.2904	0.15586	0.14883	0.13181	0.25592	0	0.23128	0.28617	0.20588	0.16462	0.36612	0.41949	0	0.23762	0.054852	0.341	0.26786	0.1413	0.3253	0.34641	0.13333	0.25356	0.20337	0.125	0.22404	0.19593	0.33561	0.26033	0.1859
0.033868	0.047619	0	0.1509	0.24206	0.043873	0.035782	0.17517	0.14605	0.2749	0.068884	0.27155	0	0.094891	0.036835	0.40523	0.40796	0.13215	0.13449	0.086191	0.1517	0.32997	0.1219	0.25	0.073506	0.2594	0	0.26546	0.30864	0.40336	0.24601	0.30301	0.11329	0.055662	0.12922	0.043046	0.12563	0.25704	0.16587	0.26106	0.29573	0.29817	0.26106	0.29133	0.22581	0.042296	0.36223	0.1336	0.10038	0.21065
0.06627	0.014493	0.052798	0.027508	0.11929	0.10705	0.022388	0.094447	0.037504	0.074334	0.040131	0.095166	0	0.022544	0.036088	0.11277	0.096676	0.10569	0.060831	0.069238	0.068071	0.074438	0.052632	0.052233	0.051948	0.07933	0	0.12593	0.025836	0.093688	0.17907	0.11675	0.068412	0.060372	0.088766	0.061493	0.066448	0.14209	0.066497	0.032689	0.14059	0.057971	0.032689	0.065393	0.097998	0.13458	0.10764	0.061954	0.11633	0.027238
0.1138	0	0	0.053333	0.1138	0.14066	0.044601	0.17251	0.18217	0.12385	0.06469	0.15176	0.10291	0	0.048618	0.26582	0.18891	0.24524	0.13236	0.15518	0.1775	0.21247	0.12284	0.082265	0.095913	0.28273	0	0.15293	0.098513	0.1564	0.16921	0.21027	0.20551	0.06081	0.25324	0.077778	0.10367	0.1751	0.13636	0.12763	0.21827	0.1149	0.078199	0.17294	0.1259	0.19149	0.20918	0.18115	0.2231	0.082474
0.10654	0	0.053622	0.055556	0.19303	0.15124	0.046229	0.17812	0.18887	0.12559	0.067416	0.22125	0.11111	0	0.050049	0.29117	0.22563	0.21074	0.15147	0.10184	0.18519	0.20445	0.14325	0.090888	0.09789	0.32076	0	0.18238	0.096606	0.15256	0.1978	0.24504	0.22398	0.068323	0.25395	0.081082	0.10882	0.2092	0.14502	0.11971	0.22051	0.13246	0.081081	0.14799	0.14207	0.18624	0.22399	0.20833	0.2339	0.089482
0.22283	0	0	0.14458	0.17793	0.20858	0.37536	0.21053	0.2369	0.1609	0.15152	0.25172	0	0	0	0.19294	0.26634	0.31455	0.16379	0.063319	0.12288	0.17218	0.17801	0.36612	0.066372	0.23712	0	0.18871	0.16751	0.28768	0.1973	0.28441	0.13122	0.29032	0	0.089494	0.38047	0.19768	0.081547	0.15207	0.25285	0.25828	0.19332	0.37944	0.22558	0	0.18834	0.13164	0.23415	0.23571
0.042553	0.060606	0	0.24138	0.33152	0.034483	0.045455	0.15486	0.18503	0.22768	0.125	0.34048	0	0	0.056782	0.42157	0.42938	0.24401	0.15556	0.10577	0.18605	0.25506	0.1453	0.20001	0.098456	0.27753	0	0.248	0.21884	0.49007	0.32438	0.52542	0.22449	0.069767	0	0.054687	0.35889	0.33641	0.11111	0.19107	0.32183	0.38889	0.19107	0.29341	0.3039	0.050788	0.29114	0.22396	0.2037	0.23234
0.24357	0.20438	0.1935	0.34654	0.16622	0	0.12245	0	0.16034	0.15974	0	0	0	0	0.2107	0.03321	0	0	0.25471	0.15388	0.26126	0.15163	0	0	0.1383	0	0	0.098266	0.18644	0.064356	0.21487	0	0.084906	0	0.10957	0.26521	0.26712	0.2069	0	0.090047	0.17551	0.21421	0.090047	0.18721	0.045016	0.18609	0.187	0.20643	0.18769	0.048387
0.24646	0	0.096563	0.12469	0.073171	0.11562	0.40411	0.14369	0.15813	0.26104	0.14391	0.14796	0.12245	0	0.10517	0.072874	0.069652	0.062907	0.1271	0.058394	0.13022	0.12205	0.055556	0.09946	0.080448	0.039216	0	0.067251	0.048387	0.10497	0.13879	0.14754	0.21848	0.13573	0.099554	0.13689	0.089744	0.11579	0.068521	0.088608	0.066667	0.061571	0.043689	0.096197	0.23016	0.1	0.064815	0.2766	0.13109	0.081081
0.11554	0.11702	0	0.10256	0.13821	0.10744	0.13734	0.22892	0.22841	0.24008	0.10256	0.39364	0	0.094148	0.049645	0.29482	0.46894	0.15756	0.1956	0.062232	0.24279	0.19795	0.24378	0.17575	0.098959	0.5609	0	0.18319	0.14865	0.35976	0.15854	0.29258	0.14958	0.11071	0.096939	0.17083	0.21594	0.39186	0.085044	0.14345	0.31619	0.24	0.1	0.18447	0.23542	0.10197	0.29333	0.27359	0.21439	0.18373
0.20098	0.11821	0	0.32353	0.16962	0.1236	0.24661	0.21884	0.28959	0.29735	0.18812	0.31579	0	0	0.10016	0.2527	0.34454	0.12824	0.22931	0	0.24248	0.21094	0.13158	0.1816	0.12626	0.28603	0	0.29468	0.25356	0.3502	0.32956	0.32029	0.18518	0.11651	0.060403	0.13924	0.21495	0.31224	0.11296	0.18812	0.31527	0.3285	0.16505	0.33117	0.25468	0.034483	0.28141	0.24834	0.11301	0.19534
0.083333	0.20192	0	0.23223	0.19266	0.06383	0.090909	0.25461	0.12997	0.20968	0.18182	0.24224	0	0	0	0.22449	0.25	0.1579	0.21038	0	0.2194	0.17914	0.1895	0.16564	0.089569	0.12686	0	0.10034	0.18485	0.24447	0.1501	0.20879	0.20937	0.090909	0	0.089109	0.25	0.17073	0.075472	0.16585	0.15127	0.21622	0.14706	0.17647	0.25551	0	0.33152	0.18971	0.13676	0.22773
[truncated: 354 more columns]
