# Supplementary material for: A Systematic Investigation of Computation Models for Predicting Adverse Drug Reactions (ADRs)
Source: PLoS One. 2014 Sep 2;9(9):e105889. doi: 10.1371/journal.pone.0105889 (PMC4152017; doi:10.1371/journal.pone.0105889)
Supplement: File S7 — This file lists the ATC similarity score of each drug-drug pair. (TXT) [file pone.0105889.s015.txt]

1	0	0	0.42642	0.42642	0	0	0	0	0	0	0	0.67797	0	0	0	0	0	0.67797	0	0	0	0	0	0	0	0	0	0	0	0	0	0	0	0	0	0	0.27324	0	0	0	0	0	0	0.27324	0.27324	0	0.27324	0	0
0	1	0	0	0.36233	0.6122	0	0	0.36233	0	0	0	0	0.36233	0	0	0	0	0.6122	0	0.28554	0.34019	0	0	0.50453	0	0.6122	0	0.28554	0.6122	0.6122	0	0	0	0	0	0.34019	0	0	0	0.34019	0	0	0	0	0	0	0	0.34019	0.34019
0	0	1	0	0	0.34928	0.44052	0	0	0.34928	0	0	0.34928	0	0	0	0	0	0	0	0	0	0	0	0	0	0	0.34928	0.34928	0	0.34928	0	0	0	0	0	0	0	0	0	0	0	0	0	0	0	0	0	0	0
0.42642	0	0	1	0.60722	0	0	0	0	0	0	0	0.42642	0	0	0	0	0	0.42642	0	0	0	0	0	0	0	0	0	0	0	0	0	0	0	0	0	0	0.27324	0	0	0	0	0	0	0.27324	0.27324	0	0.27324	0	0
0.42642	0.36233	0	0.60722	1	0.36233	0	0	0.36233	0	0	0	0.42642	0.36233	0	0	0	0	0.42642	0	0	0	0	0.37259	0.36233	0.30856	0.5697	0.25894	0.5697	0.36233	0.36233	0	0.25894	0	0	0	0	0.27324	0	0	0	0	0.30856	0.5251	0.27324	0.27324	0	0.27324	0	0
0	0.6122	0.34928	0	0.36233	1	0.34928	0.31417	0.36233	0.34928	0	0	0.34928	0.36233	0	0	0	0	0.83084	0	0.28554	0.34019	0	0	0.74626	0	0.74626	0.7074	0.7074	0.6122	0.7074	0.31417	0	0	0	0	0.34019	0	0	0	0.34019	0	0	0.31417	0	0	0	0	0.34019	0.34019
0	0	0.44052	0	0	0.34928	1	0	0	0.34928	0	0	0.34928	0	0	0	0	0	0	0	0	0	0	0	0	0	0	0.34928	0.34928	0	0.34928	0	0	0	0	0	0	0	0	0	0	0	0	0	0	0	0	0	0	0
0	0	0	0	0	0.31417	0	1	0	0	0	0.32576	0	0	0	0	0	0	0.31417	0.54685	0	0	0	0	0	0	0.31417	0.31417	0	0	0.31417	0.31417	0	0	0	0	0	0	0	0.54685	0	0	0	0.31417	0.32576	0	0	0	0	0
0	0.36233	0	0	0.36233	0.36233	0	0	1	0	0	0	0	0.36233	0	0	0	0	0.36233	0	0	0	0	0	0.36233	0	0.36233	0.25894	0.25894	0.36233	0.36233	0	0.25894	0	0	0	0	0	0	0	0	0	0	0.25894	0	0	0	0	0	0
0	0	0.34928	0	0	0.34928	0.34928	0	0	1	0.48333	0	0.83084	0.60722	0	0.6473	0	0	0.60722	0	0	0	0.48333	0	0	0	0	0.34928	0.34928	0	0.34928	0	0	0	0.37331	0	0	0	0	0	0	0.37331	0	0	0	0	0	0	0	0
0	0	0	0	0	0	0	0	0	0.48333	1	0	0.48333	0.48333	0	0.48333	0	0	0.65428	0	0	0	0.48333	0	0	0	0	0	0	0	0	0	0	0	0.37331	0	0	0	0	0	0	0.37331	0	0	0	0	0	0	0	0
0	0	0	0	0	0	0	0.32576	0	0	0	1	0	0	0	0	0	0	0	0.38858	0	0	0	0	0	0	0	0	0	0	0	0	0	0	0	0	0	0	0	0.32576	0	0	0	0	0.38858	0	0	0	0	0
0.67797	0	0.34928	0.42642	0.42642	0.34928	0.34928	0	0	0.83084	0.48333	0	1	0.60722	0	0.6473	0	0	0.67797	0	0	0	0.48333	0	0	0	0	0.34928	0.34928	0	0.34928	0	0	0	0.37331	0	0	0.27324	0	0	0	0.37331	0	0	0.27324	0.27324	0	0.27324	0	0
0	0.36233	0	0	0.36233	0.36233	0	0	0.36233	0.60722	0.48333	0	0.60722	1	0	0.60722	0	0	0.7074	0	0	0	0.48333	0	0.36233	0	0.36233	0	0	0.36233	0.36233	0	0	0	0.37331	0	0	0	0	0	0	0.37331	0	0	0	0	0	0	0	0
0	0	0	0	0	0	0	0	0	0	0	0	0	0	1	0	0	0.24166	0	0	0	0	0	0	0	0	0	0	0	0	0	0	0	0.56272	0.24166	0	0	0	0	0	0	0	0	0	0	0	0.24166	0	0	0
0	0	0	0	0	0	0	0	0	0.6473	0.48333	0	0.6473	0.60722	0	1	0	0	0.60722	0	0	0	0.48333	0	0	0	0	0	0	0	0	0	0	0	0.37331	0	0	0	0	0	0	0.37331	0	0	0	0	0	0	0	0
0	0	0	0	0	0	0	0	0	0	0	0	0	0	0	0	1	0	0	0	0	0	0	0	0	0	0	0	0	0	0	0	0	0	0	0	0	0	0.43684	0	0	0	0	0	0	0	0	0	0	0
0	0	0	0	0	0	0	0	0	0	0	0	0	0	0.24166	0	0	1	0	0	0	0	0	0	0	0	0	0	0	0	0	0	0	0.24166	0.38537	0	0	0	0	0	0	0	0	0	0	0	0.24166	0	0	0
0.67797	0.6122	0	0.42642	0.42642	0.83084	0	0.31417	0.36233	0.60722	0.65428	0	0.67797	0.7074	0	0.60722	0	0	1	0	0.28554	0.34019	0.48333	0	0.50453	0	0.6122	0.31417	0.28554	0.6122	0.6122	0.31417	0	0	0.37331	0	0.34019	0.27324	0	0	0.34019	0.37331	0	0.31417	0.27324	0.27324	0	0.27324	0.34019	0.34019
0	0	0	0	0	0	0	0.54685	0	0	0	0.38858	0	0	0	0	0	0	0	1	0	0	0	0	0	0	0	0	0	0	0	0	0	0	0	0	0	0	0	0.80361	0	0	0	0	0.38858	0	0	0	0	0
0	0.28554	0	0	0	0.28554	0	0	0	0	0	0	0	0	0	0	0	0	0.28554	0	1	0.28554	0	0	0.28554	0	0.28554	0	0.28554	0.28554	0.28554	0	0	0	0	0	0.28554	0	0	0	0.28554	0	0	0	0	0	0	0	0.28554	0.28554
0	0.34019	0	0	0	0.34019	0	0	0	0	0	0	0	0	0	0	0	0	0.34019	0	0.28554	1	0	0	0.34019	0	0.34019	0	0.28554	0.34019	0.34019	0	0	0	0	0	0.34019	0	0	0	0.34019	0	0	0	0	0	0	0	0.34019	0.34019
0	0	0	0	0	0	0	0	0	0.48333	0.48333	0	0.48333	0.48333	0	0.48333	0	0	0.48333	0	0	0	1	0	0	0	0	0	0	0	0	0	0	0	0.37331	0	0	0	0	0	0	0.37331	0	0	0	0	0	0	0	0
0	0	0	0	0.37259	0	0	0	0	0	0	0	0	0	0	0	0	0	0	0	0	0	0	1	0	0	0	0	0	0	0	0	0	0	0	0	0	0	0	0	0	0	0	0	0	0	0	0	0	0
0	0.50453	0	0	0.36233	0.74626	0	0	0.36233	0	0	0	0	0.36233	0	0	0	0	0.50453	0	0.28554	0.34019	0	0	1	0	0.74626	0	0.28554	0.50453	0.50453	0	0	0	0	0	0.34019	0	0	0	0.34019	0	0	0	0	0	0	0	0.34019	0.34019
0	0	0	0	0.30856	0	0	0	0	0	0	0	0	0	0	0	0	0	0	0	0	0	0	0	0	1	0	0	0	0	0	0	0	0	0	0	0	0	0	0	0	0	0.5697	0.30856	0	0	0	0	0	0
0	0.6122	0	0	0.5697	0.74626	0	0.31417	0.36233	0	0	0	0	0.36233	0	0	0	0	0.6122	0	0.28554	0.34019	0	0	0.74626	0	1	0.31417	0.63445	0.6122	0.83084	0.31417	0.25894	0	0	0	0.34019	0	0	0	0.34019	0	0	0.31417	0	0	0	0	0.34019	0.34019
0	0	0.34928	0	0.25894	0.7074	0.34928	0.31417	0.25894	0.34928	0	0	0.34928	0	0	0	0	0	0.31417	0	0	0	0	0	0	0	0.31417	1	0.7074	0	0.7074	0.76255	0.25894	0	0	0	0	0	0	0	0	0	0	0.53281	0	0	0	0	0	0
0	0.28554	0.34928	0	0.5697	0.7074	0.34928	0	0.25894	0.34928	0	0	0.34928	0	0	0	0	0	0.28554	0	0.28554	0.28554	0	0	0.28554	0	0.63445	0.7074	1	0.28554	0.7074	0	0.25894	0	0	0	0.28554	0	0	0	0.28554	0	0	0.53281	0	0	0	0	0.28554	0.28554
0	0.6122	0	0	0.36233	0.6122	0	0	0.36233	0	0	0	0	0.36233	0	0	0	0	0.6122	0	0.28554	0.34019	0	0	0.50453	0	0.6122	0	0.28554	1	0.6122	0	0	0	0	0	0.63445	0	0	0	0.34019	0	0	0	0	0	0	0	0.34019	0.34019
0	0.6122	0.34928	0	0.36233	0.7074	0.34928	0.31417	0.36233	0.34928	0	0	0.34928	0.36233	0	0	0	0	0.6122	0	0.28554	0.34019	0	0	0.50453	0	0.83084	0.7074	0.7074	0.6122	1	0.31417	0	0	0	0	0.34019	0	0	0	0.34019	0	0	0.31417	0	0	0	0	0.34019	0.34019
0	0	0	0	0	0.31417	0	0.31417	0	0	0	0	0	0	0	0	0	0	0.31417	0	0	0	0	0	0	0	0.31417	0.76255	0	0	0.31417	1	0	0	0	0	0	0	0	0	0	0	0	0.31417	0	0	0	0	0	0
0	0	0	0	0.25894	0	0	0	0.25894	0	0	0	0	0	0	0	0	0	0	0	0	0	0	0	0	0	0.25894	0.25894	0.25894	0	0	0	1	0	0	0	0	0	0	0	0	0	0	0.25894	0	0	0	0	0	0
0	0	0	0	0	0	0	0	0	0	0	0	0	0	0.56272	0	0	0.24166	0	0	0	0	0	0	0	0	0	0	0	0	0	0	0	1	0.24166	0	0	0	0	0	0	0	0	0	0	0	0.24166	0	0	0
0	0	0	0	0	0	0	0	0	0.37331	0.37331	0	0.37331	0.37331	0.24166	0.37331	0	0.38537	0.37331	0	0	0	0.37331	0	0	0	0	0	0	0	0	0	0	0.24166	1	0	0	0	0	0	0	0.37331	0	0	0	0	0.24166	0	0	0
0	0	0	0	0	0	0	0	0	0	0	0	0	0	0	0	0	0	0	0	0	0	0	0	0	0	0	0	0	0	0	0	0	0	0	1	0	0	0	0	0	0	0	0	0	0	0	0	0	0
0	0.34019	0	0	0	0.34019	0	0	0	0	0	0	0	0	0	0	0	0	0.34019	0	0.28554	0.34019	0	0	0.34019	0	0.34019	0	0.28554	0.63445	0.34019	0	0	0	0	0	1	0	0	0	0.34019	0	0	0	0	0	0	0	0.34019	0.34019
0.27324	0	0	0.27324	0.27324	0	0	0	0	0	0	0	0.27324	0	0	0	0	0	0.27324	0	0	0	0	0	0	0	0	0	0	0	0	0	0	0	0	0	0	1	0	0	0	0	0	0	0.27324	0.27324	0	0.58911	0	0
0	0	0	0	0	0	0	0	0	0	0	0	0	0	0	0	0.43684	0	0	0	0	0	0	0	0	0	0	0	0	0	0	0	0	0	0	0	0	0	1	0	0	0	0	0	0	0	0	0	0	0
0	0	0	0	0	0	0	0.54685	0	0	0	0.32576	0	0	0	0	0	0	0	0.80361	0	0	0	0	0	0	0	0	0	0	0	0	0	0	0	0	0	0	0	1	0	0	0	0	0.32576	0	0	0	0	0
0	0.34019	0	0	0	0.34019	0	0	0	0	0	0	0	0	0	0	0	0	0.34019	0	0.28554	0.34019	0	0	0.34019	0	0.34019	0	0.28554	0.34019	0.34019	0	0	0	0	0	0.34019	0	0	0	1	0	0	0	0	0	0	0	0.50453	0.50453
0	0	0	0	0	0	0	0	0	0.37331	0.37331	0	0.37331	0.37331	0	0.37331	0	0	0.37331	0	0	0	0.37331	0	0	0	0	0	0	0	0	0	0	0	0.37331	0	0	0	0	0	0	1	0	0	0	0	0	0	0	0
0	0	0	0	0.30856	0	0	0	0	0	0	0	0	0	0	0	0	0	0	0	0	0	0	0	0	0.5697	0	0	0	0	0	0	0	0	0	0	0	0	0	0	0	0	1	0.30856	0	0	0	0	0	0
0	0	0	0	0.5251	0.31417	0	0.31417	0.25894	0	0	0	0	0	0	0	0	0	0.31417	0	0	0	0	0	0	0.30856	0.31417	0.53281	0.53281	0	0.31417	0.31417	0.25894	0	0	0	0	0	0	0	0	0	0.30856	1	0	0	0	0	0	0
0.27324	0	0	0.27324	0.27324	0	0	0.32576	0	0	0	0.38858	0.27324	0	0	0	0	0	0.27324	0.38858	0	0	0	0	0	0	0	0	0	0	0	0	0	0	0	0	0	0.27324	0	0.32576	0	0	0	0	1	0.27324	0	0.27324	0	0
0.27324	0	0	0.27324	0.27324	0	0	0	0	0	0	0	0.27324	0	0	0	0	0	0.27324	0	0	0	0	0	0	0	0	0	0	0	0	0	0	0	0	0	0	0.27324	0	0	0	0	0	0	0.27324	1	0	0.27324	0	0
0	0	0	0	0	0	0	0	0	0	0	0	0	0	0.24166	0	0	0.24166	0	0	0	0	0	0	0	0	0	0	0	0	0	0	0	0.24166	0.24166	0	0	0	0	0	0	0	0	0	0	0	1	0	0	0
0.27324	0	0	0.27324	0.27324	0	0	0	0	0	0	0	0.27324	0	0	0	0	0	0.27324	0	0	0	0	0	0	0	0	0	0	0	0	0	0	0	0	0	0	0.58911	0	0	0	0	0	0	0.27324	0.27324	0	1	0	0
0	0.34019	0	0	0	0.34019	0	0	0	0	0	0	0	0	0	0	0	0	0.34019	0	0.28554	0.34019	0	0	0.34019	0	0.34019	0	0.28554	0.34019	0.34019	0	0	0	0	0	0.34019	0	0	0	0.50453	0	0	0	0	0	0	0	1	0.50453
0	0.34019	0	0	0	0.34019	0	0	0	0	0	0	0	0	0	0	0	0	0.34019	0	0.28554	0.34019	0	0	0.34019	0	0.34019	0	0.28554	0.34019	0.34019	0	0	0	0	0	0.34019	0	0	0	0.50453	0	0	0	0	0	0	0	0.50453	1
0	0.6122	0	0	0.36233	0.6122	0	0	0.36233	0	0	0	0	0.36233	0	0	0	0	0.6122	0	0.28554	0.34019	0	0	0.50453	0	0.6122	0	0.28554	0.6122	0.6122	0	0	0	0	0	0.34019	0	0	0	0.50453	0	0	0	0	0	0	0	0.67797	0.50453
0	0	0	0	0	0	0	0.32576	0	0	0	0.38858	0	0	0	0	0	0	0	0.38858	0	0	0	0	0	0	0	0	0	0	0	0	0	0	0	0	0	0	0	0.32576	0	0	0	0	0.60243	0	0	0	0	0
0	0	0	0	0	0	0	0	0	0	0	0	0	0	0.24166	0	0	0.49251	0	0	0	0	0	0	0	0	0	0	0	0	0	0	0	0.24166	0.38537	0	0	0	0	0	0	0	0	0	0	0	0.24166	0	0	0
0.27324	0	0	0.27324	0.27324	0	0	0	0	0	0	0	0.27324	0	0	0	0	0	0.27324	0	0	0	0	0	0	0	0	0	0	0	0	0	0	0	0	0	0	0.27324	0	0	0	0	0	0	0.54987	0.27324	0	0.27324	0	0
0	0	0	0	0	0	0	0.32576	0	0	0	0.38858	0	0	0	0	0	0	0	0.38858	0	0	0	0	0	0	0	0	0	0	0	0	0	0	0	0	0	0	0	0.32576	0	0	0	0	0.38858	0	0	0	0	0
0	0.34019	0	0	0	0.34019	0	0	0	0	0	0	0	0	0	0	0	0	0.67797	0	0.28554	0.34019	0	0	0.34019	0	0.34019	0	0.28554	0.34019	0.34019	0	0	0	0	0	0.34019	0	0	0	0.34019	0	0	0	0	0	0	0	0.34019	0.34019
0	0.34019	0.34928	0	0	0.83084	0.34928	0.31417	0	0.34928	0	0	0.34928	0	0	0	0	0	0.83084	0	0.28554	0.34019	0	0	0.34019	0	0.34019	0.7074	0.7074	0.34019	0.7074	0.31417	0	0	0	0	0.34019	0	0	0	0.34019	0	0	0.31417	0	0	0	0	0.34019	0.34019
0	0.28554	0	0	0	0.28554	0	0	0	0	0	0	0	0	0	0	0	0	0.28554	0	0.63445	0.28554	0	0	0.28554	0	0.28554	0	0.28554	0.28554	0.28554	0	0	0	0	0	0.28554	0	0	0	0.28554	0	0	0	0	0	0	0	0.28554	0.28554
0	0	0	0	0	0	0	0	0	0	0	0	0	0	0.24166	0	0	0.24166	0	0	0	0	0	0	0	0	0	0	0	0	0	0	0	0.24166	0.24166	0	0	0	0	0	0	0	0	0	0	0	0.54104	0	0	0
0.27324	0.36233	0	0.27324	0.80361	0.36233	0	0	0.36233	0	0	0	0.27324	0.36233	0.45933	0	0	0.24166	0.36233	0	0	0	0	0	0.36233	0	0.36233	0	0	0.36233	0.36233	0	0	0.45933	0.24166	0	0	0.27324	0	0	0	0	0	0	0.27324	0.27324	0.24166	0.27324	0	0
0	0	0.34928	0	0.5697	0.53019	0.34928	0.31417	0.25894	0.34928	0	0	0.34928	0	0.24166	0	0	0.49251	0.31417	0	0	0	0	0	0	0	0.63445	0.54391	0.63445	0	0.53019	0.54391	0.25894	0.24166	0.38537	0	0	0	0	0	0	0	0	0.31417	0	0	0.24166	0	0	0
0	0	0	0	0	0	0	0.32576	0	0	0	0.38858	0	0	0	0	0	0	0	0.38858	0	0	0	0	0	0	0	0	0	0	0	0	0	0	0	0	0	0	0	0.32576	0	0	0	0	0.60243	0	0	0	0	0
0	0	0.44052	0	0	0.34928	0.44052	0	0	0.34928	0	0	0.34928	0	0	0	0	0	0	0	0	0	0	0	0	0	0	0.34928	0.34928	0	0.34928	0	0	0	0	0	0	0	0	0	0	0	0	0	0	0	0	0	0	0
0.27324	0.36233	0	0.27324	0.5697	0.69678	0	0.31417	0.36233	0	0	0	0.27324	0.60243	0	0	0	0	0.62849	0	0	0	0	0	0.69678	0.30856	0.69678	0.31417	0.5697	0.36233	0.36233	0.31417	0.25894	0	0	0	0	0.27324	0	0	0	0	0.30856	0.67797	0.27324	0.27324	0	0.27324	0	0
0	0	0	0	0	0	0	0	0	0	0	0	0	0	0.24166	0	0	0.38537	0	0	0	0	0	0	0	0	0	0	0	0	0	0	0	0.24166	0.62282	0	0	0	0	0	0	0	0	0	0	0	0.24166	0	0	0
0.27324	0	0	0.27324	0.27324	0	0	0	0	0	0	0	0.27324	0	0	0	0	0	0.27324	0	0	0	0	0	0	0	0	0	0	0	0	0	0	0	0	0.52022	0	0.27324	0	0	0	0	0	0	0.27324	0.27324	0	0.27324	0	0
0	0	0	0	0.25894	0	0	0	0.25894	0	0	0	0	0	0	0	0	0	0	0	0	0	0	0	0	0	0.25894	0.25894	0.25894	0	0	0	0.25894	0	0	0	0	0	0	0	0	0	0	0.25894	0	0	0	0	0	0
0	0.28554	0	0	0	0.28554	0	0	0	0	0	0	0	0	0	0	0	0	0.28554	0	0.28554	0.28554	0	0	0.28554	0	0.28554	0	0.28554	0.28554	0.28554	0	0	0	0	0	0.28554	0	0	0	0.28554	0	0	0	0	0	0	0	0.28554	0.28554
0.42642	0	0	0.42642	0.42642	0	0	0	0	0	0	0	0.42642	0	0	0	0	0	0.42642	0	0	0	0	0	0	0	0	0	0	0	0	0	0	0	0	0	0	0.27324	0	0	0	0	0	0	0.27324	0.27324	0	0.27324	0	0
0	0	0	0	0.37259	0.31417	0	0.31417	0	0	0	0	0	0	0	0	0	0	0.31417	0	0	0	0	0.48876	0	0.30856	0.31417	0.31417	0	0	0.31417	0.31417	0	0	0	0	0	0	0	0	0	0	0.30856	0.31417	0	0	0	0	0	0
0	0.34019	0	0	0.5697	0.34019	0	0	0.25894	0	0	0	0	0	0	0	0	0	0.34019	0	0.28554	0.34019	0	0	0.34019	0	0.68701	0.25894	0.63445	0.34019	0.68701	0	0.25894	0	0	0	0.34019	0	0	0	0.34019	0	0	0.25894	0	0	0	0	0.34019	0.34019
0	0	0	0	0	0	0	0	0	0	0	0	0	0	0.24166	0	0	0.73188	0	0	0	0	0	0	0	0	0	0	0	0	0	0	0	0.24166	0.38537	0	0	0	0	0	0	0	0	0	0	0	0.24166	0	0	0
0	0	0	0	0	0	0	0	0	0.48333	0.65428	0	0.48333	0.48333	0	0.48333	0	0	0.65428	0	0	0	0.48333	0	0	0	0	0	0	0	0	0	0	0	0.37331	0	0	0	0	0	0	0.37331	0	0	0	0	0	0	0	0
0	0.50453	0	0	0.36233	0.50453	0	0	0.36233	0	0	0	0	0.36233	0	0	0	0	0.50453	0	0.28554	0.28554	0	0	0.50453	0	0.50453	0	0.28554	0.50453	0.50453	0	0	0	0	0	0.28554	0	0	0	0.28554	0	0	0	0	0	0	0	0.28554	0.28554
0	0	0	0	0.25894	0	0	0	0.25894	0	0	0	0	0	0	0	0	0	0	0	0	0	0	0	0	0	0.25894	0.25894	0.25894	0	0	0	0.25894	0	0	0	0	0	0	0	0	0	0	0.25894	0	0	0	0	0	0
0.27324	0	0	0.27324	0.27324	0	0	0	0	0	0	0	0.27324	0	0	0	0	0	0.27324	0	0	0	0	0	0	0	0	0	0	0	0	0	0	0	0	0	0	0.27324	0	0	0	0	0	0	0.27324	0.27324	0	0.27324	0	0
0	0	0	0	0	0	0	0	0	0	0	0	0	0	0.45933	0	0	0.24166	0	0	0	0	0	0	0	0	0	0	0	0	0	0	0	0.45933	0.24166	0	0	0	0	0	0	0	0	0	0	0	0.24166	0	0	0
0	0	0.34928	0	0	0.34928	0.34928	0.62282	0	0.34928	0	0	0.34928	0	0	0	0	0	0.31417	0	0	0	0	0	0	0	0.31417	0.34928	0.34928	0	0.34928	0.31417	0	0	0	0	0	0	0	0	0	0	0	0.31417	0	0	0	0	0	0
0	0.28554	0	0	0	0.31417	0	0.31417	0	0	0	0	0	0	0	0	0	0	0.31417	0	0.28554	0.28554	0	0	0.28554	0	0.31417	0.54391	0.69678	0.28554	0.31417	0.54391	0	0	0	0	0.28554	0	0	0	0.28554	0	0	0.31417	0	0	0	0	0.28554	0.28554
0	0	0	0	0.5251	0	0	0	0	0	0	0	0	0	0	0	0	0	0	0	0	0	0	0	0	0.30856	0	0	0	0	0	0	0	0	0	0	0	0	0	0	0	0	0.30856	0.74626	0	0	0	0	0	0
0.27324	0	0	0.27324	0.27324	0.31417	0	0.31417	0	0	0	0	0.27324	0	0	0	0	0	0.31417	0	0	0	0	0	0	0	0.31417	0.31417	0	0	0.31417	0.31417	0	0	0	0	0	0.27324	0	0	0	0	0	0.63445	0.27324	0.27324	0	0.27324	0	0
0	0	0	0	0	0	0	0	0	0	0	0	0	0	0.24166	0	0	0.24166	0	0	0	0	0	0	0	0	0	0	0	0	0	0	0	0.24166	0.24166	0	0	0	0	0	0	0	0	0	0	0	0.24166	0	0	0
0	0.36233	0	0	0.36233	0.36233	0	0	0.36233	0.6473	0.48333	0	0.6473	0.7074	0	0.6473	0	0	0.7074	0	0	0	0.48333	0	0.36233	0.30856	0.36233	0	0	0.36233	0.36233	0	0	0	0.37331	0	0	0	0	0	0	0.37331	0.30856	0.30856	0	0	0	0	0	0
0.27324	0	0	0.27324	0.27324	0	0	0	0	0	0	0	0.27324	0	0	0	0	0	0.27324	0	0	0	0	0	0	0	0	0	0	0	0	0	0	0	0	0	0	0.27324	0	0	0	0	0	0	0.83084	0.27324	0	0.27324	0	0
0	0	0	0	0	0	0	0	0	0	0	0	0	0	0.24166	0	0	0.24166	0	0	0	0	0	0	0	0	0	0	0	0	0	0	0	0.24166	0.24166	0	0	0	0	0	0	0	0	0	0	0	0.54104	0	0	0
0	0.50453	0	0	0.36233	0.50453	0	0	0.36233	0	0	0	0	0.36233	0	0	0	0	0.50453	0	0.28554	0.28554	0	0	0.50453	0	0.50453	0	0.28554	0.50453	0.50453	0	0	0	0	0	0.28554	0	0	0	0.28554	0	0	0	0	0	0	0	0.28554	0.28554
0.27324	0	0	0.27324	0.27324	0	0	0	0	0	0	0	0.27324	0	0	0	0	0	0.27324	0	0	0	0	0	0	0	0	0	0	0	0	0	0	0	0	0	0	0.27324	0	0	0	0	0	0	0.27324	0.27324	0	0.27324	0	0
0	0	0	0	0.25894	0	0	0	0.25894	0	0	0	0	0	0	0	0	0	0	0	0	0	0	0	0	0	0.25894	0.25894	0.25894	0	0	0	0.52762	0	0	0	0	0	0	0	0	0	0	0.25894	0	0	0	0	0	0
0	0	0	0	0.25894	0	0	0	0.25894	0	0	0	0	0	0	0	0	0	0	0	0	0	0	0	0	0	0.25894	0.25894	0.25894	0	0	0	0.52762	0	0	0	0	0	0	0	0	0	0	0.25894	0	0	0	0	0	0
0.27324	0	0	0.27324	0.27324	0	0	0	0	0	0	0	0.27324	0	0	0	0	0	0.27324	0	0	0	0	0	0	0	0	0	0	0	0	0	0	0	0	0	0	0.27324	0	0	0	0	0	0	0.54987	0.27324	0	0.27324	0	0
0	0	0	0	0	0	0	0.32576	0	0	0	0.38858	0	0	0	0	0	0	0	0.38858	0	0	0	0	0	0	0	0	0	0	0	0	0	0	0	0	0	0	0	0.32576	0	0	0	0	0.38858	0	0	0	0	0
0	0	0	0	0	0	0	0.32576	0	0	0	0.38858	0	0	0	0	0	0	0	0.38858	0	0	0	0	0	0	0	0	0	0	0	0	0	0	0	0	0	0	0	0.32576	0	0	0	0	0.60243	0	0	0	0	0
0.27324	0	0	0.27324	0.27324	0	0	0	0	0	0	0	0.27324	0	0	0	0	0	0.27324	0	0	0	0	0	0	0	0	0	0	0	0	0	0	0	0	0	0	0.27324	0	0	0	0	0	0	0.54987	0.27324	0	0.27324	0	0
0	0.28554	0	0	0	0.28554	0	0	0	0	0	0	0	0	0	0	0	0	0.28554	0	0.65428	0.28554	0	0	0.28554	0	0.28554	0	0.28554	0.28554	0.28554	0	0	0	0	0	0.28554	0	0	0	0.28554	0	0	0	0	0	0	0	0.28554	0.28554
0	0.28554	0.34928	0	0	0.53019	0.34928	0.31417	0	0.34928	0	0	0.34928	0	0	0	0	0	0.31417	0	0.28554	0.28554	0	0	0.28554	0	0.31417	0.54391	0.69678	0.28554	0.53019	0.54391	0	0	0	0	0.28554	0	0	0	0.28554	0	0	0.31417	0	0	0	0	0.28554	0.28554
0	0	0	0	0.25894	0	0	0	0.25894	0	0	0	0	0	0	0	0	0	0	0	0	0	0	0	0	0	0.25894	0.25894	0.25894	0	0	0	0.25894	0	0	0	0	0	0	0	0	0	0	0.25894	0	0	0	0	0	0
0	0.28554	0	0	0	0.28554	0	0	0	0	0	0	0	0	0	0	0	0	0.28554	0	0.28554	0.28554	0	0	0.28554	0	0.28554	0	0.28554	0.28554	0.28554	0	0	0	0	0	0.28554	0	0	0	0.28554	0	0	0	0	0	0	0	0.28554	0.28554
0	0	0	0	0.25894	0	0	0	0.25894	0	0	0	0	0	0.24166	0	0	0.24166	0	0	0	0	0	0	0	0	0.25894	0.25894	0.25894	0	0	0	0.25894	0.24166	0.24166	0	0	0	0	0	0	0	0	0.25894	0	0	0.54104	0	0	0
0	0.36233	0	0	0.57334	0.36233	0	0	0.36233	0	0	0	0	0.36233	0	0	0	0	0.36233	0	0	0	0	0	0.36233	0	0.36233	0	0	0.36233	0.36233	0	0	0	0	0	0	0	0	0	0	0	0	0	0	0	0	0	0	0
0.42642	0.36233	0	0.42642	0.42642	0.6122	0	0.31417	0.36233	0	0	0	0.42642	0.36233	0.24166	0	0	0.24166	0.42642	0	0	0	0	0	0.6122	0.30856	0.6122	0.31417	0	0.36233	0.36233	0.31417	0	0.24166	0.24166	0	0	0.27324	0	0	0	0	0.30856	0.31417	0.27324	0.27324	0.24166	0.27324	0	0
0.27324	0	0	0.27324	0.27324	0	0	0	0	0	0	0	0.27324	0	0	0	0	0	0.27324	0	0	0	0	0	0	0	0	0	0	0	0	0	0	0	0	0	0	0.27324	0	0	0	0	0	0	0.27324	0.27324	0	0.27324	0	0
0	0	0	0	0	0	0	0	0	0	0	0	0	0	0	0	0.43684	0	0	0	0	0	0	0	0	0	0	0	0	0	0	0	0	0	0	0	0	0	0.43684	0	0	0	0	0	0	0	0	0	0	0
0	0	0	0	0.30856	0	0	0	0	0	0	0	0	0	0	0	0	0	0	0	0	0	0	0	0	0.30856	0	0	0	0	0	0	0	0	0	0	0	0	0	0	0	0	0.30856	0.30856	0	0	0	0	0	0
0	0	0	0	0	0	0	0	0	0	0	0	0	0	0.24166	0	0	0.38537	0	0	0	0	0	0	0	0	0	0	0	0	0	0	0	0.24166	0.62282	0	0	0	0	0	0	0	0	0	0	0	0.24166	0	0	0
0	0	0	0	0	0	0	0.32576	0	0	0	0.38858	0	0	0	0	0	0	0	0.38858	0	0	0	0	0	0	0	0	0	0	0	0	0	0	0	0	0	0	0	0.32576	0	0	0	0	0.60243	0	0	0	0	0
0	0	0	0	0	0	0	0	0	0	0	0	0	0	0.24166	0	0	0.38537	0	0	0	0	0	0	0	0	0	0	0	0	0	0	0	0.24166	0.38537	0	0	0	0	0	0	0	0	0	0	0	0.24166	0	0	0
0	0	0	0	0.46528	0	0	0	0	0	0	0	0	0	0	0	0	0	0	0	0	0	0	0	0	0.30856	0	0	0	0	0	0	0	0	0	0	0	0	0	0	0	0	0.30856	0.46528	0	0	0	0	0	0
0	0	0	0	0	0	0	0	0	0	0	0	0	0	0.24166	0	0	0.49251	0	0	0	0	0	0	0	0	0	0	0	0	0	0	0	0.24166	0.38537	0	0	0	0	0	0	0	0	0	0	0	0.24166	0	0	0
0	0	0	0	0	0	0	0	0	0	0	0	0	0	0.24166	0	0	0.49251	0	0	0	0	0	0	0	0	0	0	0	0	0	0	0	0.24166	0.38537	0	0	0	0	0	0	0	0	0	0	0	0.24166	0	0	0
0.27324	0	0	0.27324	0.27324	0	0	0	0	0	0	0	0.27324	0	0	0	0	0	0.27324	0	0	0	0	0	0	0	0	0	0	0	0	0	0	0	0	0	0	0.27324	0	0	0	0	0	0	0.27324	0.66168	0	0.27324	0	0
0.27324	0.36233	0	0.27324	0.5697	0.36233	0	0.31417	0.36233	0	0	0	0.27324	0.60243	0	0	0	0	0.60243	0	0	0	0	0	0.36233	0.30856	0.5697	0.31417	0.5697	0.36233	0.36233	0.31417	0.25894	0	0	0	0	0.27324	0	0	0	0	0.30856	0.74626	0.27324	0.27324	0	0.27324	0	0
0.27324	0	0	0.27324	0.27324	0	0	0	0	0	0	0	0.27324	0	0	0	0	0	0.27324	0	0	0	0	0	0	0	0	0	0	0	0	0	0	0	0	0	0	0.27324	0	0	0	0	0	0	0.54987	0.27324	0	0.27324	0	0
0	0	0	0	0	0	0	0	0	0	0	0	0	0	0.24166	0	0	0.38537	0	0	0	0	0	0	0	0	0	0	0	0	0	0	0	0.24166	0.38537	0	0	0	0	0	0	0	0	0	0	0	0.24166	0	0	0
0	0.36233	0	0	0.36233	0.36233	0	0	0.76255	0	0	0	0	0.36233	0	0	0	0	0.36233	0	0	0	0	0	0.36233	0	0.36233	0	0	0.36233	0.36233	0	0	0	0	0	0	0	0	0	0	0	0	0	0	0	0	0	0	0
0	0	0	0	0	0	0	0	0	0	0	0	0	0	0.24166	0	0	0.24166	0	0	0	0	0	0	0	0	0	0	0	0	0	0	0	0.24166	0.24166	0	0	0	0	0	0	0	0	0	0	0	0.54104	0	0	0
0.27324	0	0	0.27324	0.27324	0	0	0	0	0	0	0	0.27324	0	0	0	0	0	0.27324	0	0	0	0	0	0	0	0	0	0	0	0	0	0	0	0	0	0	0.27324	0	0	0	0	0	0	0.27324	0.56616	0	0.27324	0	0
0	0	0	0	0	0	0	0	0	0	0	0	0	0	0	0	0	0	0	0	0	0	0	0	0	0	0	0	0	0	0	0	0	0	0	0	0	0	0	0	0	0	0	0	0	0	0	0	0	0
0.27324	0	0	0.27324	0.27324	0.62849	0	0.31417	0	0	0	0	0.27324	0	0	0	0	0	0.62849	0	0	0	0	0	0	0	0.31417	0.31417	0	0	0.31417	0.31417	0	0	0	0	0	0.27324	0	0	0	0	0	0.55612	0.27324	0.27324	0	0.27324	0	0
0	0	0.86594	0	0	0.34928	0.44052	0	0	0.34928	0	0	0.34928	0	0	0	0	0	0	0	0	0	0	0	0	0	0	0.34928	0.34928	0	0.34928	0	0	0	0	0	0	0	0	0	0	0	0	0	0	0	0	0	0	0
0	0.34019	0.34928	0	0.5697	0.56616	0.34928	0.31417	0.25894	0.34928	0	0	0.34928	0	0	0	0.43684	0	0.34019	0	0.28554	0.34019	0	0	0.34019	0	0.63445	0.53019	0.63445	0.34019	0.56616	0.31417	0.25894	0	0	0	0.34019	0	0.59339	0	0.34019	0	0	0.31417	0	0	0	0	0.34019	0.34019
0	0.28554	0	0	0	0.28554	0	0	0	0	0	0	0	0	0	0	0	0	0.28554	0	0.28554	0.28554	0	0	0.28554	0	0.28554	0	0.28554	0.28554	0.28554	0	0	0	0	0	0.28554	0	0	0	0.28554	0	0	0	0	0	0	0	0.28554	0.28554
0	0.34074	0.34928	0	0.5697	0.66955	0.34928	0.31417	0.34074	0.34928	0	0	0.34928	0.34074	0	0	0	0	0.34074	0	0.28554	0.28554	0	0	0.66955	0	0.66955	0.62849	0.69678	0.34074	0.53019	0.54391	0.25894	0	0	0	0.28554	0	0	0	0.28554	0	0	0.53281	0	0	0	0	0.28554	0.28554
0.42642	0	0	0.57709	0.57709	0	0	0	0	0	0	0	0.42642	0	0	0	0	0	0.42642	0	0	0	0	0	0	0	0	0	0	0	0	0	0	0	0	0	0	0.27324	0	0	0	0	0	0	0.27324	0.27324	0	0.27324	0	0
0.27324	0	0	0.27324	0.27324	0.31417	0	0.62282	0	0	0	0	0.27324	0	0	0	0	0	0.31417	0	0	0	0	0	0	0	0.31417	0.31417	0	0	0.31417	0.31417	0	0	0	0	0	0.27324	0	0	0	0	0	0.31417	0.27324	0.27324	0	0.27324	0	0
0.27324	0	0.34928	0.27324	0.27324	0.34928	0.34928	0	0.25894	0.6122	0	0	0.6122	0	0	0	0	0	0.27324	0	0	0	0	0	0	0	0.25894	0.34928	0.34928	0	0.34928	0	0.25894	0	0	0	0	0.27324	0	0	0	0	0	0.25894	0.27324	0.66168	0	0.27324	0	0
0	0	0	0	0.25894	0	0	0	0.25894	0	0	0	0	0	0	0	0	0	0	0	0	0	0	0	0	0	0.25894	0.25894	0.25894	0	0	0	0.25894	0	0	0	0	0	0	0	0	0	0	0.25894	0	0	0	0	0	0
0	0.28554	0	0	0	0.28554	0	0	0	0	0	0	0	0	0	0	0	0	0.28554	0	0.28554	0.28554	0	0	0.28554	0	0.28554	0	0.28554	0.28554	0.28554	0	0	0	0	0	0.28554	0	0	0	0.28554	0	0	0	0	0	0	0	0.28554	0.28554
0	0.28554	0	0	0	0.28554	0	0	0	0	0	0	0	0	0	0	0	0	0.28554	0	0.65428	0.28554	0	0	0.28554	0	0.28554	0	0.28554	0.28554	0.28554	0	0	0	0	0	0.28554	0	0	0	0.28554	0	0	0	0	0	0	0	0.28554	0.28554
0	0	0	0	0	0	0	0	0	0.48333	0.48333	0	0.48333	0.48333	0	0.48333	0	0	0.48333	0	0	0	0.48333	0	0	0	0	0	0	0	0	0	0	0	0.37331	0	0	0	0	0	0	0.37331	0	0	0	0	0	0	0	0
0	0	0	0	0	0	0	0	0	0	0	0	0	0	0.24166	0	0	0.49251	0	0	0	0	0	0	0	0	0	0	0	0	0	0	0	0.24166	0.38537	0	0	0	0	0	0	0	0	0	0	0	0.24166	0	0	0
0	0.28554	0	0	0	0.28554	0	0	0	0	0	0	0	0	0	0	0	0	0.28554	0	0.28554	0.28554	0	0	0.28554	0	0.28554	0	0.28554	0.28554	0.28554	0	0	0	0	0	0.28554	0	0	0	0.28554	0	0	0	0	0	0	0	0.28554	0.28554
0.27324	0	0	0.27324	0.27324	0	0	0	0	0	0	0	0.27324	0	0	0	0	0	0.27324	0	0	0	0	0	0	0	0	0	0	0	0	0	0	0	0	0	0	0.27324	0	0	0	0	0	0	0.54987	0.27324	0	0.27324	0	0
0.27324	0	0	0.27324	0.27324	0	0	0	0	0	0	0	0.27324	0	0	0	0	0	0.27324	0	0	0	0	0	0	0	0	0	0	0	0	0	0	0	0	0	0	0.58911	0	0	0	0	0	0	0.27324	0.27324	0	0.58911	0	0
0.27324	0	0	0.27324	0.27324	0	0	0	0	0	0	0	0.27324	0	0	0	0	0	0.27324	0	0	0	0	0	0	0	0	0	0	0	0	0	0	0	0	0	0	0.27324	0	0	0	0	0	0	0.27324	0.27324	0	0.27324	0	0
0	0.28554	0	0	0	0.28554	0	0	0	0	0	0	0	0	0	0	0	0	0.28554	0	0.28554	0.28554	0	0	0.28554	0	0.28554	0	0.28554	0.28554	0.28554	0	0	0	0	0	0.28554	0	0	0	0.28554	0	0	0	0	0	0	0	0.28554	0.28554
0.27324	0	0	0.27324	0.27324	0	0	0	0	0	0	0	0.27324	0	0	0	0	0	0.27324	0	0	0	0	0	0	0	0	0	0	0	0	0	0	0	0	0	0	0.27324	0	0	0	0	0	0	0.27324	0.27324	0	0.27324	0	0
0.27324	0	0	0.27324	0.27324	0	0	0	0	0	0	0	0.27324	0	0	0	0	0	0.27324	0	0	0	0	0	0	0	0	0	0	0	0	0	0	0	0	0	0	0.27324	0	0	0	0	0	0	0.27324	0.27324	0	0.27324	0	0
0	0.34019	0	0	0	0.34019	0	0	0	0	0	0	0	0	0	0	0	0	0.34019	0	0.28554	0.34019	0	0	0.34019	0	0.34019	0	0.28554	0.34019	0.34019	0	0	0	0	0	0.34019	0	0	0	0.34019	0	0	0	0	0	0	0	0.34019	0.34019
0	0	0	0	0.25894	0	0	0	0.25894	0	0	0	0	0	0	0	0	0	0	0	0	0	0	0	0	0	0.25894	0.25894	0.25894	0	0	0	0.25894	0	0	0	0	0	0	0	0	0	0	0.25894	0	0	0	0	0	0
0.27324	0	0	0.27324	0.27324	0	0	0	0	0	0	0	0.27324	0	0	0	0	0	0.27324	0	0	0	0	0	0	0	0	0	0	0	0	0	0	0	0	0	0	0.27324	0	0	0	0	0	0	0.54987	0.27324	0	0.27324	0	0
0	0.28554	0	0	0	0.28554	0	0	0	0	0	0	0	0	0	0	0	0	0.28554	0	0.28554	0.28554	0	0	0.28554	0	0.28554	0	0.28554	0.28554	0.28554	0	0	0	0	0	0.28554	0	0	0	0.28554	0	0	0	0	0	0	0	0.28554	0.28554
0	0	0	0	0.25894	0	0	0	0.25894	0	0	0	0	0	0	0	0	0	0	0	0	0	0	0	0	0	0.25894	0.25894	0.25894	0	0	0	0.25894	0	0	0	0	0	0	0	0	0	0	0.25894	0	0	0	0	0	0
0	0	0	0	0.25894	0	0	0	0.25894	0	0	0	0	0	0	0	0	0	0	0	0	0	0	0	0	0	0.25894	0.53281	0.53281	0	0	0	0.25894	0	0	0	0	0	0	0	0	0	0	0.69678	0	0	0	0	0	0
0	0	0	0	0	0	0	0	0	0	0	0	0	0	0.45933	0	0	0.24166	0	0	0	0	0	0	0	0	0	0	0	0	0	0	0	0.45933	0.24166	0	0	0	0	0	0	0	0	0	0	0	0.24166	0	0	0
0	0.50453	0	0	0.36233	0.66955	0	0	0.36233	0	0	0	0	0.36233	0	0	0	0	0.50453	0	0.28554	0.34019	0	0	0.74626	0	0.66955	0	0.28554	0.50453	0.50453	0	0	0	0	0	0.34019	0	0	0	0.34019	0	0	0	0	0	0	0	0.34019	0.34019
0	0	0	0	0	0	0	0	0	0	0	0	0	0	0.24166	0	0	0.49251	0	0	0	0	0	0	0	0	0	0	0	0	0	0	0	0.24166	0.38537	0	0	0	0	0	0	0	0	0	0	0	0.24166	0	0	0
0	0	0	0	0.25894	0	0	0	0.25894	0	0	0	0	0	0	0	0	0	0	0	0	0	0	0	0	0	0.25894	0.25894	0.25894	0	0	0	0.25894	0	0	0	0	0	0	0	0	0	0	0.25894	0	0	0	0	0	0
0	0	0	0	0.25894	0	0	0	0.25894	0	0	0	0	0	0	0	0	0	0	0	0	0	0	0	0	0	0.25894	0.25894	0.25894	0	0	0	0.25894	0	0	0	0	0	0	0	0	0	0	0.25894	0	0	0	0	0	0
0	0	0	0	0	0	0	0	0	0.6473	0.48333	0	0.6473	0.48333	0	0.6473	0	0	0.48333	0	0	0	0.48333	0	0	0	0	0	0	0	0	0	0	0	0.37331	0	0	0	0	0	0	0.37331	0	0	0	0	0	0	0	0
0	0	0	0	0	0	0	0	0	0	0	0	0	0	0.24166	0	0	0.38537	0	0	0	0	0	0	0	0	0	0	0	0	0	0	0	0.24166	0.62282	0	0	0	0	0	0	0	0	0	0	0	0.24166	0	0	0
0	0	0.34928	0	0	0.34928	0.34928	0	0	0.34928	0	0	0.34928	0	0	0	0	0	0	0	0	0	0	0	0	0	0	0.34928	0.34928	0	0.34928	0	0	0	0	0	0	0	0	0	0	0	0	0	0	0	0	0	0	0
0.27324	0.36233	0	0.27324	0.5251	0.69678	0	0.31417	0.36233	0	0	0	0.27324	0.60243	0	0	0	0	0.60243	0	0	0	0	0	0.69678	0.30856	0.69678	0.53281	0.53281	0.36233	0.36233	0.31417	0.25894	0	0	0	0	0.27324	0	0	0	0	0.30856	0.76255	0.27324	0.27324	0	0.27324	0	0
0	0	0	0	0.25894	0	0	0	0.25894	0	0	0	0	0	0	0	0	0	0	0	0	0	0	0	0	0	0.25894	0.53281	0.53281	0	0	0	0.25894	0	0	0	0	0	0	0	0	0	0	0.76255	0	0	0	0	0	0
0	0	0	0	0	0	0	0	0	0	0	0	0	0	0.24166	0	0	0.24166	0	0	0	0	0	0	0	0	0	0	0	0	0	0	0	0.24166	0.24166	0	0	0	0	0	0	0	0	0	0	0	0.54104	0	0	0
0	0	0	0	0	0	0	0.32576	0	0	0	0.68701	0	0	0	0	0	0	0	0.38858	0	0	0	0	0	0	0	0	0	0	0	0	0	0	0	0	0	0	0	0.32576	0	0	0	0	0.38858	0	0	0	0	0
0	0	0	0	0	0	0	0	0	0	0	0	0	0	0.24166	0	0	0.49251	0	0	0	0	0	0	0	0	0	0	0	0	0	0	0	0.24166	0.38537	0	0	0	0	0	0	0	0	0	0	0	0.24166	0	0	0
0	0	0	0	0.30856	0.31417	0	0.31417	0	0	0	0	0	0	0	0	0	0	0.31417	0	0	0	0	0	0	0.30856	0.31417	0.31417	0	0	0.31417	0.31417	0	0	0	0	0	0	0	0	0	0	0.30856	0.31417	0	0	0	0	0	0
0.27324	0	0	0.27324	0.27324	0	0	0	0	0	0	0	0.27324	0	0	0	0	0	0.27324	0	0	0	0	0	0	0	0	0	0	0	0	0	0	0	0	0	0	0.27324	0	0	0	0	0	0	0.27324	0.27324	0	0.27324	0	0
0	0	0	0	0	0	0	0	0	0	0	0	0	0	0.24166	0	0	0.49251	0	0	0	0	0	0	0	0	0	0	0	0	0	0	0	0.24166	0.38537	0	0	0	0	0	0	0	0	0	0	0	0.24166	0	0	0
0	0	0	0	0	0	0	0	0	0	0	0	0	0	0.24166	0	0	0.24166	0	0	0	0	0	0	0	0	0	0	0	0	0	0	0	0.24166	0.24166	0	0	0	0	0	0	0	0	0	0	0	0.54104	0	0	0
0	0	0	0	0	0	0	0	0	0	0	0	0	0	0.24166	0	0	0.24166	0	0	0	0	0	0	0	0	0	0	0	0	0	0	0	0.24166	0.24166	0	0	0	0	0	0	0	0	0	0	0	0.54104	0	0	0
0.27324	0	0	0.27324	0.27324	0	0	0	0	0	0	0	0.27324	0	0	0	0	0	0.27324	0	0	0	0	0	0	0	0	0	0	0	0	0	0	0	0	0	0	0.58911	0	0	0	0	0	0	0.27324	0.27324	0	0.58911	0	0
0.42642	0	0	0.42642	0.42642	0	0	0	0	0	0	0	0.42642	0	0	0	0	0	0.42642	0	0	0	0	0	0	0	0	0	0	0	0	0	0	0	0	0	0	0.27324	0	0	0	0	0	0	0.27324	0.27324	0	0.27324	0	0
0.42642	0	0	0.42642	0.42642	0	0	0	0	0	0	0	0.42642	0	0	0	0	0	0.42642	0	0	0	0	0	0	0	0	0	0	0	0	0	0	0	0	0	0	0.27324	0	0	0	0	0	0	0.27324	0.27324	0	0.27324	0	0
0.27324	0	0	0.27324	0.27324	0	0	0	0	0	0	0	0.27324	0	0	0	0	0	0.27324	0	0	0	0	0	0	0	0	0	0	0	0	0	0	0	0	0	0	0.27324	0	0	0	0	0	0	0.27324	0.56616	0	0.27324	0	0
0.27324	0	0	0.27324	0.27324	0	0	0	0	0	0	0	0.27324	0	0	0	0	0	0.27324	0	0	0	0	0	0	0	0	0	0	0	0	0	0	0	0	0	0	0.27324	0	0	0	0	0	0	0.27324	0.56616	0	0.27324	0	0
0	0	0	0	0	0	0	0	0	0	0	0	0	0	0.24166	0	0	0.24166	0	0	0	0	0	0	0	0	0	0	0	0	0	0	0	0.24166	0.24166	0	0	0	0	0	0	0	0	0	0	0	0.83084	0	0	0
0	0	0	0	0	0	0	0	0	0	0	0	0	0	0.24166	0	0	0.24166	0	0	0	0	0	0	0	0	0	0	0	0	0	0	0	0.24166	0.24166	0	0	0	0	0	0	0	0	0	0	0	0.54104	0	0	0
0	0	0	0	0	0	0	0	0	0	0	0	0	0	0.24166	0	0	0.24166	0	0	0	0	0	0	0	0	0	0	0	0	0	0	0	0.24166	0.24166	0	0	0	0	0	0	0	0	0	0	0	0.54104	0	0	0
0	0	0	0	0	0	0	0	0	0	0	0	0	0	0.24166	0	0	0.24166	0	0	0	0	0	0	0	0	0	0	0	0	0	0	0	0.24166	0.24166	0	0	0	0	0	0	0	0	0	0	0	0.54104	0	0	0
0	0	0	0	0	0	0	0	0	0	0	0	0	0	0.24166	0	0	0.24166	0	0	0	0	0	0	0	0	0	0	0	0	0	0	0	0.24166	0.24166	0	0	0	0	0	0	0	0	0	0	0	0.54104	0	0	0
0	0	0	0	0	0	0	0	0	0	0	0	0	0	0.24166	0	0	0.24166	0	0	0	0	0	0	0	0	0	0	0	0	0	0	0	0.24166	0.24166	0	0	0	0	0	0	0	0	0	0	0	0.24166	0	0	0
0	0	0	0	0	0	0	0	0	0	0	0	0	0	0.24166	0	0	0.24166	0	0	0	0	0	0	0	0	0	0	0	0	0	0	0	0.24166	0.24166	0	0	0	0	0	0	0	0	0	0	0	0.24166	0	0	0
0	0	0	0	0	0	0	0	0	0	0	0	0	0	0.24166	0	0	0.24166	0	0	0	0	0	0	0	0	0	0	0	0	0	0	0	0.24166	0.24166	0	0	0	0	0	0	0	0	0	0	0	0.24166	0	0	0
0	0	0	0	0	0	0	0	0	0	0	0	0	0	0.24166	0	0	0.24166	0	0	0	0	0	0	0	0	0	0	0	0	0	0	0	0.24166	0.24166	0	0	0	0	0	0	0	0	0	0	0	0.24166	0	0	0
0	0	0	0	0	0	0	0	0	0	0	0	0	0	0.24166	0	0	0.24166	0	0	0	0	0	0	0	0	0	0	0	0	0	0	0	0.24166	0.24166	0	0	0	0	0	0	0	0	0	0	0	0.24166	0	0	0
0	0	0	0	0	0	0	0	0	0	0	0	0	0	0.24166	0	0	0.38537	0	0	0	0	0	0	0	0	0	0	0	0	0	0	0	0.24166	0.38537	0	0	0	0	0	0	0	0	0	0	0	0.24166	0	0	0
0	0	0	0	0	0	0	0	0	0	0	0	0	0	0.24166	0	0	0.49251	0	0	0	0	0	0	0	0	0	0	0	0	0	0	0	0.24166	0.38537	0	0	0	0	0	0	0	0	0	0	0	0.24166	0	0	0
0	0	0	0	0	0	0	0	0	0	0	0	0	0	0	0	0	0	0	0	0	0	0	0	0	0	0	0	0	0	0	0	0	0	0	0	0	0	0	0	0	0	0	0	0	0	0	0	0	0
0	0	0	0	0	0	0	0	0	0	0	0	0	0	0.24166	0	0	0.24166	0	0	0	0	0	0	0	0	0	0	0	0	0	0	0	0.24166	0.24166	0	0	0	0	0	0	0	0	0	0	0	0.24166	0	0	0
0.27324	0	0	0.27324	0.27324	0	0	0	0	0	0	0	0.27324	0	0	0	0	0	0.27324	0	0	0	0	0	0	0	0	0	0	0	0	0	0	0	0	0	0	0.27324	0	0	0	0	0	0	0.27324	0.27324	0	0.27324	0	0
0	0	0	0	0	0	0	0.32576	0	0.48333	0.48333	0.38858	0.48333	0.48333	0	0.48333	0	0	0.48333	0.38858	0	0	0.48333	0	0	0	0	0	0	0	0	0	0	0	0.37331	0	0	0	0	0.32576	0	0.37331	0	0	0.38858	0	0	0	0	0
0	0	0	0	0	0	0	0	0	0.37331	0.37331	0	0.37331	0.37331	0	0.37331	0	0	0.37331	0	0	0	0.37331	0	0	0	0	0	0	0	0	0	0	0	0.71903	0	0	0	0	0	0	0.37331	0	0	0	0	0	0	0	0
0	0.28554	0	0	0	0.28554	0	0	0	0	0	0	0	0	0	0	0	0	0.28554	0	0.28554	0.28554	0	0	0.28554	0	0.28554	0	0.69678	0.28554	0.28554	0	0	0	0	0	0.28554	0	0	0	0.28554	0	0	0	0	0	0	0	0.28554	0.28554
0	0	0	0	0	0	0	0.32576	0	0	0	0.38858	0	0	0	0	0	0	0	0.38858	0	0	0	0	0	0	0	0	0	0	0	0	0	0	0	0	0	0	0	0.32576	0	0	0	0	0.60243	0	0	0	0	0
0	0	0	0	0	0	0	0.32576	0	0	0	0.32576	0	0	0	0	0	0	0	0.32576	0	0	0	0	0	0	0	0	0	0	0	0	0	0	0	0	0	0	0	0.32576	0	0	0	0	0.32576	0	0	0	0	0
0	0.34019	0	0	0	0.34019	0	0	0	0	0	0	0	0	0	0	0	0	0.34019	0	0.28554	0.6122	0	0	0.34019	0	0.34019	0	0.28554	0.34019	0.34019	0	0	0	0	0	0.34019	0	0	0	0.34019	0	0	0	0	0	0	0	0.34019	0.34019
0	0.50453	0	0	0.36233	0.50453	0	0	0.36233	0	0	0	0	0.36233	0	0	0	0	0.50453	0	0.28554	0.34019	0	0	0.74626	0	0.50453	0	0.28554	0.50453	0.50453	0	0	0	0	0	0.34019	0	0	0	0.34019	0	0	0	0	0	0	0	0.34019	0.34019
0	0.28554	0	0	0	0.62849	0	0.31417	0	0	0	0	0	0	0	0	0	0	0.62849	0	0.63445	0.28554	0	0	0.28554	0	0.31417	0.31417	0.28554	0.28554	0.31417	0.31417	0	0	0	0	0.28554	0	0	0	0.28554	0	0	0.31417	0	0	0	0	0.28554	0.28554
0	0	0	0	0.25894	0	0	0	0.25894	0	0	0	0	0	0	0	0	0	0	0	0	0	0	0	0	0	0.25894	0.25894	0.25894	0	0	0	0.52762	0	0	0	0	0	0	0	0	0	0	0.25894	0	0	0	0	0	0
0.27324	0	0	0.27324	0.27324	0	0	0	0	0	0	0	0.27324	0	0	0	0	0	0.27324	0	0	0	0	0	0	0	0	0	0	0	0	0	0	0	0	0	0	0.27324	0	0	0	0	0	0	0.27324	0.56616	0	0.27324	0	0
0	0.36233	0	0	0.57334	0.36233	0	0	0.36233	0	0	0	0	0.36233	0	0	0	0	0.36233	0	0	0	0	0	0.36233	0	0.36233	0	0	0.36233	0.36233	0	0	0	0	0	0	0	0	0	0	0	0	0	0	0	0	0	0	0
0	0	0	0	0	0	0	0	0	0	0	0	0	0	0.24166	0	0	0.24166	0	0	0	0	0	0	0	0	0	0	0	0	0	0	0	0.24166	0.24166	0	0	0	0	0	0	0	0	0	0	0	0.54104	0	0	0
0	0	0	0	0.25894	0	0	0	0.49251	0	0	0	0	0	0	0	0	0	0	0	0	0	0	0	0	0	0.25894	0.25894	0.25894	0	0	0	0.25894	0	0	0	0	0	0	0	0	0	0	0.25894	0	0	0	0	0	0
0	0	0	0	0.25894	0	0	0	0.25894	0	0	0	0	0	0	0	0	0	0	0	0	0	0	0	0	0	0.25894	0.25894	0.25894	0	0	0	0.25894	0	0	0	0	0	0	0	0	0	0	0.25894	0	0	0	0	0	0
0	0	0	0	0	0	0	0.54685	0	0	0	0.32576	0	0	0	0	0	0	0	0.54685	0	0	0	0	0	0	0	0	0	0	0	0	0	0	0	0	0	0	0	0.54685	0	0	0	0	0.32576	0	0	0	0	0
0	0	0	0	0	0	0	0.54685	0	0	0	0.32576	0	0	0	0	0	0	0	0.80361	0	0	0	0	0	0	0	0	0	0	0	0	0	0	0	0	0	0	0	0.80361	0	0	0	0	0.32576	0	0	0	0	0
0	0	0	0	0	0	0	0	0	0.37331	0.37331	0	0.37331	0.37331	0	0.37331	0	0	0.37331	0	0	0	0.37331	0	0	0	0	0	0	0	0	0	0	0	0.37331	0	0	0	0	0	0	0.6473	0	0	0	0	0	0	0	0
0	0	0	0	0	0	0	0	0	0	0	0	0	0	0.24166	0	0	0.24166	0	0	0	0	0	0	0	0	0	0	0	0	0	0	0	0.24166	0.24166	0	0	0	0	0	0	0	0	0	0	0	0.24166	0	0	0
0	0	0	0	0	0	0	0	0	0	0	0	0	0	0	0	0.68701	0	0	0	0	0	0	0	0	0	0	0	0	0	0	0	0	0	0	0	0	0	0.43684	0	0	0	0	0	0	0	0	0	0	0
0	0.28554	0	0	0	0.28554	0	0	0	0	0	0	0	0	0	0	0	0	0.28554	0	0.28554	0.28554	0	0	0.28554	0	0.28554	0	0.28554	0.28554	0.28554	0	0	0	0	0	0.28554	0	0	0	0.28554	0	0	0	0	0	0	0	0.28554	0.28554
0	0.28554	0	0	0	0.28554	0	0	0	0	0	0	0	0	0	0	0	0	0.28554	0	0.28554	0.28554	0	0	0.28554	0	0.28554	0	0.28554	0.28554	0.28554	0	0	0	0	0	0.28554	0	0	0	0.28554	0	0	0	0	0	0	0	0.28554	0.28554
0	0.28554	0	0	0	0.28554	0	0	0	0	0	0	0	0	0	0	0	0	0.28554	0	0.28554	0.28554	0	0	0.28554	0	0.28554	0	0.28554	0.28554	0.28554	0	0	0	0	0	0.28554	0	0	0	0.28554	0	0	0	0	0	0	0	0.28554	0.28554
0	0.34019	0	0	0	0.34019	0	0	0	0	0	0	0	0	0	0	0	0	0.34019	0	0.28554	0.34019	0	0	0.34019	0	0.34019	0	0.28554	0.34019	0.34019	0	0	0	0	0	0.34019	0	0	0	0.50453	0	0	0	0	0	0	0	0.50453	0.69678
0	0.34019	0	0	0	0.34019	0	0	0	0	0	0	0	0	0	0	0	0	0.34019	0	0.28554	0.34019	0	0	0.34019	0	0.34019	0	0.28554	0.34019	0.34019	0	0	0	0	0	0.34019	0	0	0	0.50453	0	0	0	0	0	0	0	0.50453	0.50453
0	0.34019	0	0	0	0.34019	0	0	0	0	0	0	0	0	0	0	0	0	0.34019	0	0.28554	0.34019	0	0	0.34019	0	0.34019	0	0.28554	0.34019	0.34019	0	0	0	0	0	0.34019	0	0	0	0.50453	0	0	0	0	0	0	0	0.50453	0.50453
0	0.34019	0	0	0	0.34019	0	0	0	0	0	0	0	0	0	0	0	0	0.34019	0	0.28554	0.34019	0	0	0.34019	0	0.34019	0	0.28554	0.34019	0.34019	0	0	0	0	0	0.34019	0	0	0	0.34019	0	0	0	0	0	0	0	0.34019	0.34019
0	0	0.44052	0	0	0.34928	0.44052	0	0	0.34928	0	0	0.34928	0	0	0	0	0	0	0	0	0	0	0	0	0	0	0.34928	0.34928	0	0.34928	0	0	0	0	0	0	0	0	0	0	0	0	0	0	0	0	0	0	0
0	0	0	0	0	0	0	0.32576	0	0	0	0.32576	0	0	0	0	0	0	0	0.32576	0	0	0	0	0	0	0	0	0	0	0	0	0	0	0	0	0	0	0	0.32576	0	0	0	0	0.32576	0	0	0	0	0
0	0	0	0	0	0	0	0.32576	0	0	0	0.32576	0	0	0	0	0	0	0	0.32576	0	0	0	0	0	0	0	0	0	0	0	0	0	0	0	0	0	0	0	0.32576	0	0	0	0	0.32576	0	0	0	0	0
0	0	0	0	0	0	0	0.32576	0	0	0	0.32576	0	0	0	0	0	0	0	0.32576	0	0	0	0	0	0	0	0	0	0	0	0	0	0	0	0	0	0	0	0.32576	0	0	0	0	0.32576	0	0	0	0	0
0	0	0	0	0	0	0	0.32576	0	0	0	0.32576	0	0	0	0	0	0	0	0.32576	0	0	0	0	0	0	0	0	0	0	0	0	0	0	0	0	0	0	0	0.32576	0	0	0	0	0.32576	0	0	0	0	0
0	0	0	0	0	0	0	0	0	0.48333	0.48333	0	0.48333	0.80361	0	0.48333	0	0	0.48333	0	0	0	0.48333	0	0	0	0	0	0	0	0	0	0	0	0.37331	0	0	0	0	0	0	0.37331	0	0	0	0	0	0	0	0
0	0	0.34928	0	0	0.34928	0.34928	0	0	0.66955	0	0	0.66955	0	0.24166	0	0	0.24166	0	0	0	0	0	0	0	0	0	0.34928	0.34928	0	0.34928	0	0	0.24166	0.24166	0	0	0	0	0	0	0	0	0	0	0	0.24166	0	0	0
0	0.6122	0	0	0.36233	0.74626	0	0	0.36233	0	0	0	0	0.36233	0	0	0	0	0.6122	0	0.28554	0.34019	0	0	0.74626	0	0.74626	0.68701	0.68701	0.6122	0.6122	0	0.25894	0	0	0	0.34019	0	0	0	0.34019	0	0	0.53281	0	0	0	0	0.34019	0.34019
0	0.34019	0	0	0	0.34019	0	0	0	0	0	0	0	0	0	0	0	0	0.67797	0	0.28554	0.34019	0	0	0.34019	0	0.34019	0	0.28554	0.34019	0.34019	0	0	0	0	0	0.34019	0	0	0	0.34019	0	0	0	0	0	0	0	0.34019	0.34019
0	0	0	0	0.25894	0	0	0	0.25894	0	0	0	0	0	0	0	0	0	0	0	0	0	0	0	0	0	0.25894	0.25894	0.25894	0	0	0	0.52762	0	0	0	0	0	0	0	0	0	0	0.25894	0	0	0	0	0	0
0	0	0	0	0	0	0	0	0	0	0	0	0	0	0	0	0	0	0	0	0	0	0	0	0	0	0	0	0	0	0	0	0	0	0	0.35347	0	0	0	0	0	0	0	0	0	0	0	0	0	0
0	0.36233	0	0	0.36233	0.36233	0	0	0.36233	0	0	0	0	0.36233	0	0	0	0	0.36233	0	0	0	0	0	0.36233	0	0.36233	0	0	0.36233	0.36233	0	0	0	0	0	0	0	0	0	0	0	0	0	0	0	0	0	0	0
0	0	0	0	0	0	0	0	0	0	0	0	0	0	0.24166	0	0	0.49251	0	0	0	0	0	0	0	0	0	0	0	0	0	0	0	0.24166	0.38537	0	0	0	0	0	0	0	0	0	0	0	0.24166	0	0	0
0	0.28554	0	0	0	0.28554	0	0	0	0	0	0	0	0	0	0	0	0	0.28554	0	0.28554	0.28554	0	0	0.28554	0	0.28554	0	0.28554	0.28554	0.28554	0	0	0	0	0	0.28554	0	0	0	0.28554	0	0	0	0	0	0	0	0.28554	0.28554
0	0	0	0	0.37259	0	0	0	0	0	0	0	0	0	0	0	0	0	0	0	0	0	0	0.37259	0	0	0	0	0	0	0	0	0	0	0	0	0	0	0	0	0	0	0	0	0	0	0	0	0	0
0	0	0	0	0	0	0	0.32576	0	0	0	0.38858	0	0	0	0	0	0	0	0.64071	0	0	0	0	0	0	0	0	0	0	0	0	0	0	0	0	0	0	0	0.32576	0	0	0	0	0.38858	0	0	0	0	0
0.27324	0	0	0.27324	0.27324	0	0	0	0	0	0	0	0.27324	0	0	0	0	0	0.27324	0	0	0	0	0	0	0	0	0	0	0	0	0	0	0	0	0	0	0.27324	0	0	0	0	0	0	0.27324	0.27324	0	0.27324	0	0
0	0.36233	0	0	0.36233	0.36233	0	0	0.36233	0	0	0	0	0.36233	0	0	0	0	0.36233	0	0	0	0	0	0.36233	0	0.36233	0	0	0.36233	0.36233	0	0	0	0	0	0	0	0	0	0	0	0	0	0	0	0	0	0	0
0	0	0	0	0	0	0	0.32576	0	0	0	0.38858	0	0	0	0	0	0	0	0.38858	0	0	0	0	0	0	0	0	0	0	0	0	0	0	0	0	0	0	0	0.32576	0	0	0	0	0.38858	0	0	0	0	0
0	0	0	0	0	0	0	0.32576	0	0	0	0.38858	0	0	0	0	0	0	0	0.64071	0	0	0	0	0	0	0	0	0	0	0	0	0	0	0	0	0	0	0	0.32576	0	0	0	0	0.38858	0	0	0	0	0
0	0	0	0	0	0	0	0	0	0	0	0	0	0	0	0	0	0	0	0	0	0	0	0	0	0	0	0	0	0	0	0	0	0	0	0.35347	0	0	0	0	0	0	0	0	0	0	0	0	0	0
0	0.28554	0	0	0	0.28554	0	0	0	0	0	0	0	0	0	0	0	0	0.28554	0	0.28554	0.28554	0	0	0.28554	0	0.28554	0	0.28554	0.28554	0.28554	0	0	0	0	0	0.28554	0	0	0	0.28554	0	0	0	0	0	0	0	0.28554	0.28554
0	0	0	0	0	0	0	0.32576	0	0	0	0.38858	0	0	0	0	0	0	0	0.38858	0	0	0	0	0	0	0	0	0	0	0	0	0	0	0	0	0	0	0	0.32576	0	0	0	0	0.38858	0	0	0	0	0
0.27324	0.36233	0	0.27324	0.36233	0.6122	0	0.31417	0.36233	0	0	0	0.27324	0.60243	0	0	0	0	0.60243	0	0	0	0	0	0.6122	0	0.6122	0.31417	0	0.36233	0.36233	0.31417	0	0	0	0	0	0.27324	0	0	0	0	0	0.63445	0.27324	0.27324	0	0.27324	0	0
0	0	0	0	0	0	0	0	0	0	0	0	0	0	0.24166	0	0	0.24166	0	0	0	0	0	0	0	0	0	0	0	0	0	0	0	0.24166	0.24166	0	0	0	0	0	0	0	0	0	0	0	0.24166	0	0	0
0	0.36233	0	0	0.57334	0.36233	0	0	0.36233	0	0	0	0	0.36233	0	0	0	0	0.36233	0	0	0	0	0	0.36233	0	0.36233	0	0	0.36233	0.36233	0	0	0	0	0	0	0	0	0	0	0	0	0	0	0	0	0	0	0
0.27324	0	0	0.27324	0.27324	0	0	0	0	0	0	0	0.27324	0	0	0	0	0	0.27324	0	0	0	0	0	0	0	0	0	0	0	0	0	0	0	0	0	0	0.27324	0	0	0	0	0	0	0.27324	0.27324	0	0.27324	0	0
0	0	0	0	0	0	0	0.32576	0	0	0	0.38858	0	0	0	0	0	0	0	0.38858	0	0	0	0	0	0	0	0	0	0	0	0	0	0	0	0	0	0	0	0.32576	0	0	0	0	0.38858	0	0	0	0	0
0	0	0.34928	0	0.30856	0.34928	0.34928	0	0	0.34928	0	0	0.34928	0	0	0	0	0	0	0	0	0	0	0	0	1	0	0.34928	0.34928	0	0.34928	0	0	0	0	0	0	0	0	0	0	0	0.5697	0.30856	0	0	0	0	0	0
0	0	0	0	0	0	0	0.32576	0	0	0	0.38858	0	0	0	0	0	0	0	0.38858	0	0	0	0	0	0	0	0	0	0	0	0	0	0	0	0	0	0	0	0.32576	0	0	0	0	0.38858	0	0	0	0	0
0	0	0	0	0	0	0	0.32576	0	0	0	0.68701	0	0	0	0	0	0	0	0.38858	0	0	0	0	0	0	0	0	0	0	0	0	0	0	0	0	0	0	0	0.32576	0	0	0	0	0.38858	0	0	0	0	0
0	0	0	0	0.5251	0	0	0	0	0	0	0	0	0	0	0	0	0	0	0	0	0	0	0	0	0.30856	0	0	0	0	0	0	0	0	0	0	0	0	0	0	0	0	0.30856	0.66168	0	0	0	0	0	0
0	0.34019	0	0	0	0.34019	0	0	0	0	0	0	0	0	0	0	0	0	0.34019	0	0.28554	0.34019	0	0	0.34019	0	0.34019	0	0.28554	0.34019	0.34019	0	0	0	0	0	0.34019	0	0	0	0.50453	0	0	0	0	0	0	0	0.50453	0.50453
0	0.34019	0	0	0	0.34019	0	0	0	0	0	0	0	0	0	0	0	0	0.34019	0	0.28554	0.34019	0	0	0.34019	0	0.34019	0	0.28554	0.63445	0.34019	0	0	0	0	0	0.63445	0	0	0	0.34019	0	0	0	0	0	0	0	0.34019	0.34019
0	0.34019	0	0	0	0.34019	0	0	0	0	0	0	0	0	0.24166	0	0	0.49251	0.34019	0	0.28554	0.34019	0	0	0.34019	0	0.34019	0	0.28554	0.34019	0.34019	0	0	0.24166	0.38537	0	0.34019	0	0	0	0.50453	0	0	0	0	0	0.24166	0	0.50453	0.69678
0.27324	0	0	0.27324	0.27324	0	0	0	0	0	0	0	0.27324	0	0	0	0	0	0.27324	0	0	0	0	0	0	0	0	0	0	0	0	0	0	0	0	0	0	0.68701	0	0	0	0	0	0	0.27324	0.27324	0	0.58911	0	0
0	0.34019	0	0	0	0.34019	0	0	0	0	0	0	0	0	0	0	0	0	0.34019	0	0.28554	0.34019	0	0	0.34019	0	0.34019	0	0.28554	0.34019	0.34019	0	0	0	0	0	0.34019	0	0	0	0.50453	0	0	0	0	0	0	0	0.67797	0.50453
0	0	0	0	0	0	0	0	0	0.37331	0.37331	0	0.37331	0.37331	0	0.37331	0	0	0.37331	0	0	0	0.37331	0	0	0	0	0	0	0	0	0	0	0	0.37331	0	0	0	0	0	0	0.56616	0	0	0	0	0	0	0	0
0	0.34019	0	0	0	0.34019	0	0	0	0	0	0	0	0	0	0	0	0	0.34019	0	0.28554	0.34019	0	0	0.34019	0	0.34019	0	0.28554	0.54104	0.34019	0	0	0	0	0	0.54104	0	0	0	0.34019	0	0	0	0	0	0	0	0.34019	0.34019
0	0.34019	0	0	0	0.34019	0	0	0	0	0	0	0	0	0	0	0	0	0.34019	0	0.28554	0.34019	0	0	0.34019	0	0.34019	0	0.28554	0.34019	0.34019	0	0	0	0	0	0.34019	0	0	0	0.50453	0	0	0	0	0	0	0	1	0.50453
0	0.34019	0	0	0	0.34019	0	0	0	0	0	0	0	0	0	0	0	0	0.34019	0	0.28554	0.34019	0	0	0.34019	0	0.34019	0	0.28554	0.34019	0.34019	0	0	0	0	0	0.34019	0	0	0	0.50453	0	0	0	0	0	0	0	0.50453	1
0.27324	0	0	0.27324	0.27324	0	0	0	0	0	0	0	0.27324	0	0	0	0	0	0.27324	0	0	0	0	0	0	0	0	0	0	0	0	0	0	0	0	0	0	0.27324	0	0	0	0	0	0	0.27324	0.27324	0	0.27324	0	0
0.27324	0	0	0.27324	0.27324	0	0	0	0	0	0	0	0.27324	0	0	0	0	0	0.27324	0	0	0	0	0	0	0	0	0	0	0	0	0	0	0	0	0	0	0.68701	0	0	0	0	0	0	0.27324	0.27324	0	0.58911	0	0
0	0	0	0	0	0	0	0	0	0	0	0	0	0	0.24166	0	0	0.24166	0	0	0	0	0	0	0	0	0	0	0	0	0	0	0	0.24166	0.24166	0	0	0	0	0	0	0	0	0	0	0	0.24166	0	0	0
0	0	0	0	0	0	0	0	0	0	0	0	0	0	0.24166	0	0	0.24166	0	0	0	0	0	0	0	0	0	0	0	0	0	0	0	0.24166	0.24166	0	0	0	0	0	0	0	0	0	0	0	0.24166	0	0	0
0	0	0	0	0	0	0	0.32576	0	0	0	0.38858	0	0	0	0	0	0	0	0.64071	0	0	0	0	0	0	0	0	0	0	0	0	0	0	0	0	0	0	0	0.32576	0	0	0	0	0.38858	0	0	0	0	0
0	0	0	0	0	0.31417	0	0.31417	0	0	0	0	0	0	0	0	0	0	0.31417	0	0	0	0	0	0	0	0.31417	0.54391	0	0	0.31417	0.91542	0	0	0	0	0	0	0	0	0	0	0	0.31417	0	0	0	0	0	0
0	0.34019	0	0	0	0.34019	0	0	0	0	0	0	0	0	0	0	0	0	0.34019	0	0.28554	0.34019	0	0	0.34019	0	0.34019	0	0.28554	0.34019	0.34019	0	0	0	0	0	0.34019	0	0	0	0.50453	0	0	0	0	0	0	0	0.50453	0.50453
0	0.28554	0	0	0	0.28554	0	0	0	0	0	0	0	0	0	0	0	0	0.28554	0	0.28554	0.28554	0	0	0.28554	0	0.28554	0	0.28554	0.28554	0.28554	0	0	0	0	0	0.28554	0	0	0	0.28554	0	0	0	0	0	0	0	0.28554	0.28554
0	0.28554	0	0	0	0.28554	0	0	0	0	0	0	0	0	0	0	0	0	0.28554	0	0.28554	0.28554	0	0	0.28554	0	0.28554	0	0.28554	0.28554	0.28554	0	0	0	0	0	0.28554	0	0	0	0.28554	0	0	0	0	0	0	0	0.28554	0.28554
0	0.69678	0	0	0.36233	0.7074	0	0.31417	0.36233	0	0	0	0	0.36233	0	0	0	0	0.6122	0	0.28554	0.34019	0	0	0.50453	0	0.66955	0.31417	0.28554	0.6122	0.66955	0.31417	0	0	0	0	0.34019	0	0	0	0.34019	0	0	0.31417	0	0	0	0	0.34019	0.34019
0	0	0	0	0.37259	0	0	0	0	0	0	0	0	0	0	0	0	0	0	0	0	0	0	0.48876	0	0	0	0	0	0	0	0	0	0	0	0	0	0	0	0	0	0	0	0	0	0	0	0	0	0
0	0	0	0	0	0.31417	0	0.31417	0	0	0	0	0	0	0	0	0	0	0.31417	0	0	0	0	0	0	0	0.31417	0.31417	0	0	0.31417	0.31417	0	0	0	0	0	0	0	0	0	0	0	0.31417	0	0	0	0	0	0
0.42642	0	0	0.42642	0.42642	0	0	0	0	0	0	0	0.42642	0	0	0	0	0	0.42642	0	0	0	0	0	0	0	0	0	0	0	0	0	0	0	0	0	0	0.27324	0	0	0	0	0	0	0.27324	0.27324	0	0.27324	0	0
0	0	0	0	0	0	0	0.32576	0	0	0	0.38858	0	0	0	0	0	0	0	0.38858	0	0	0	0	0	0	0	0	0	0	0	0	0	0	0	0	0	0	0	0.32576	0	0	0	0	0.38858	0	0	0	0	0
0	0	0	0	0	0	0	0.32576	0	0	0	0.38858	0	0	0	0	0	0	0	0.38858	0	0	0	0	0	0	0	0	0	0	0	0	0	0	0	0	0	0	0	0.32576	0	0	0	0	0.38858	0	0	0	0	0
0	0	0	0	0	0	0	0	0	0	0	0	0	0	0.24166	0	0	0.24166	0	0	0	0	0	0	0	0	0	0	0	0	0	0	0	0.24166	0.24166	0	0	0	0	0	0	0	0	0	0	0	0.24166	0	0	0
0	0	0	0	0	0	0	0	0	0	0	0	0	0	0	0	0	0	0	0	0	0	0	0	0	0	0	0	0	0	0	0	0	0	0	0	0	0	0	0	0	0	0	0	0	0	0	0	0	0
0	0	0	0	0	0	0	0.32576	0	0	0	0.38858	0	0	0	0	0	0	0	0.64071	0	0	0	0	0	0	0	0	0	0	0	0	0	0	0	0	0	0	0	0.32576	0	0	0	0	0.38858	0	0	0	0	0
0.27324	0	0	0.27324	0.27324	0	0	0	0	0	0	0	0.27324	0	0	0	0	0	0.27324	0	0	0	0	0	0	0	0	0	0	0	0	0	0	0	0	0	0	0.27324	0	0	0	0	0	0	0.27324	0.66168	0	0.27324	0	0
0.27324	0	0	0.27324	0.27324	0	0	0	0	0	0	0	0.27324	0	0	0	0	0	0.27324	0	0	0	0	0	0	0	0	0	0	0	0	0	0	0	0	0	0	0.27324	0	0	0	0	0	0	0.27324	0.66168	0	0.27324	0	0
0	0	0.34928	0	0	0.34928	0.34928	0	0	0.34928	0	0	0.34928	0	0	0	0	0	0	0	0	0	0	0	0	0	0	0.34928	0.34928	0	0.34928	0	0	0	0	0	0	0	0	0	0	0	0	0	0	0	0	0	0	0
0	0	0	0	0	0	0	0	0	0	0	0	0	0	0.24166	0	0	0.24166	0	0	0	0	0	0	0	0	0	0	0	0	0	0	0	0.24166	0.24166	0	0	0	0	0	0	0	0	0	0	0	0.24166	0	0	0
0.42642	0	0	0.60722	0.60722	0	0	0	0	0	0	0	0.42642	0	0	0	0	0	0.42642	0	0	0	0	0	0	0	0	0	0	0	0	0	0	0	0	0	0	0.27324	0	0	0	0	0	0	0.27324	0.27324	0	0.27324	0	0
0	0	0	0	0	0	0	0.32576	0	0	0	0.38858	0	0	0	0	0	0	0	0.38858	0	0	0	0	0	0	0	0	0	0	0	0	0	0	0	0	0	0	0	0.32576	0	0	0	0	0.38858	0	0	0	0	0
0	0.28554	0	0	0	0.28554	0	0	0	0	0	0	0	0	0	0	0	0	0.28554	0	0.28554	0.28554	0	0	0.28554	0	0.28554	0	0.28554	0.28554	0.28554	0	0	0	0	0	0.28554	0	0	0	0.28554	0	0	0	0	0	0	0	0.28554	0.28554
0	0	0	0	0.25894	0	0	0	0.25894	0	0	0	0	0	0	0	0	0	0	0	0	0	0	0	0	0	0.25894	0.25894	0.25894	0	0	0	0.25894	0	0	0	0	0	0	0	0	0	0	0.25894	0	0	0	0	0	0
0.27324	0	0	0.27324	0.27324	0	0	0	0	0	0	0	0.27324	0	0	0	0	0	0.27324	0	0	0	0	0	0	0	0	0	0	0	0	0	0	0	0	0	0	0.27324	0	0	0	0	0	0	0.27324	0.56616	0	0.27324	0	0
0	0	0	0	0	0	0	0.32576	0	0	0	0.38858	0	0	0	0	0	0	0	0.38858	0	0	0	0	0	0	0	0	0	0	0	0	0	0	0	0	0	0	0	0.32576	0	0	0	0	0.38858	0	0	0	0	0
0	0	0	0	0	0	0	0	0	0	0	0	0	0	0.24166	0	0	0.24166	0	0	0	0	0	0	0	0	0	0	0	0	0	0	0	0.24166	0.24166	0	0	0	0	0	0	0	0	0	0	0	0.24166	0	0	0
0	0	0	0	0	0	0	0	0	0	0	0	0	0	0	0	0.43684	0	0	0	0	0	0	0	0	0	0	0	0	0	0	0	0	0	0	0	0	0	0.50881	0	0	0	0	0	0	0	0	0	0	0
0	0	0	0	0.25894	0	0	0	0.25894	0	0	0	0	0	0	0	0	0	0	0	0	0	0	0	0	0	0.25894	0.25894	0.25894	0	0	0	0.52762	0	0	0	0	0	0	0	0	0	0	0.25894	0	0	0	0	0	0
0	0	0	0	0	0	0	0	0	0	0	0	0	0	0.24166	0	0	0.24166	0	0	0	0	0	0	0	0	0	0	0	0	0	0	0	0.24166	0.24166	0	0	0	0	0	0	0	0	0	0	0	0.24166	0	0	0
0	0.34019	0	0	0.5697	0.34019	0	0	0.25894	0	0	0	0	0	0	0	0	0	0.34019	0	0.28554	0.34019	0	0	0.34019	0	0.68701	0.25894	0.63445	0.34019	0.68701	0	0.25894	0	0	0	0.34019	0	0	0	0.34019	0	0	0.25894	0	0	0	0	0.34019	0.34019
0	0	0	0	0	0	0	0.54685	0	0	0	0.32576	0	0	0	0	0	0	0	0.54685	0	0	0	0	0	0	0	0	0	0	0	0	0	0	0	0	0	0	0	0.54685	0	0	0	0	0.32576	0	0	0	0	0
0	0	0	0	0	0	0	0	0	0	0	0	0	0	0.24166	0	0	0.24166	0	0	0	0	0	0	0	0	0	0	0	0	0	0	0	0.24166	0.24166	0	0	0	0	0	0	0	0	0	0	0	0.24166	0	0	0
0	0	0	0	0	0	0	0	0	0	0	0	0	0	0.45933	0	0	0.24166	0	0	0	0	0	0	0	0	0	0	0	0	0	0	0	0.45933	0.24166	0	0	0	0	0	0	0	0	0	0	0	0.24166	0	0	0
0	0	0	0	0.25894	0	0	0	0.25894	0	0	0	0	0	0	0	0	0	0	0	0	0	0	0	0	0	0.25894	0.25894	0.25894	0	0	0	0.25894	0	0	0	0	0	0	0	0	0	0	0.25894	0	0	0	0	0	0
0	0	0	0	0.25894	0	0	0	0.25894	0	0	0	0	0	0	0	0	0	0	0	0	0	0	0	0	0	0.25894	0.25894	0.25894	0	0	0	0.25894	0	0	0	0	0	0	0	0	0	0	0.25894	0	0	0	0	0	0
0	0	0	0	0	0	0	0	0	0	0	0	0	0	0.24166	0	0	0.24166	0	0	0	0	0	0	0	0	0	0	0	0	0	0	0	0.24166	0.24166	0	0	0	0	0	0	0	0	0	0	0	0.24166	0	0	0
0	0	0	0	0.6122	0	0	0	0	0	0	0	0	0	0	0	0	0	0	0	0	0	0	0	0	0.30856	0	0	0	0	0	0	0	0	0	0	0	0	0	0	0	0	0.30856	0.46528	0	0	0	0	0	0
0	0	0	0	0	0	0	0.32576	0	0	0	0.38858	0	0	0	0	0	0	0	0.38858	0	0	0	0	0	0	0	0	0	0	0	0	0	0	0	0	0	0	0	0.32576	0	0	0	0	0.60243	0	0	0	0	0
0	0	0	0	0.46528	0	0	0	0	0	0	0	0	0	0	0	0	0	0	0	0	0	0	0	0	0.30856	0	0	0	0	0	0	0	0	0	0	0	0	0	0	0	0	0.30856	0.46528	0	0	0	0	0	0
0	0.6122	0	0	0.36233	0.6122	0	0	0.36233	0	0	0	0	0.36233	0	0	0	0	0.67797	0	0.28554	0.34019	0	0	0.50453	0	0.6122	0	0.28554	0.6122	0.6122	0	0	0	0	0	0.34019	0	0	0	0.34019	0	0	0	0	0	0	0	0.34019	0.34019
0	0.28554	0	0	0	0.28554	0	0	0	0	0	0	0	0	0	0	0	0	0.28554	0	0.28554	0.28554	0	0	0.28554	0	0.28554	0	0.28554	0.28554	0.28554	0	0	0	0	0	0.28554	0	0	0	0.28554	0	0	0	0	0	0	0	0.28554	0.28554
0	0	0	0	0	0	0	0	0	0	0	0	0	0	0.24166	0	0	0.24166	0	0	0	0	0	0	0	0	0	0	0	0	0	0	0	0.24166	0.24166	0	0	0	0	0	0	0	0	0	0	0	0.24166	0	0	0
0	0	0	0	0	0	0	0	0	0	0	0	0	0	0.24166	0	0	0.24166	0	0	0	0	0	0	0	0	0	0	0	0	0	0	0	0.24166	0.24166	0	0	0	0	0	0	0	0	0	0	0	0.24166	0	0	0
0	0	0.34928	0	0	0.34928	0.34928	0	0	0.34928	0	0	0.34928	0	0	0	0	0	0	0	0	0	0	0	0	0	0	0.34928	0.34928	0	0.34928	0	0	0	0	0	0	0	0	0	0	0	0	0	0	0	0	0	0	0
0	0	0	0	0	0	0	0	0	0	0	0	0	0	0.45933	0	0	0.24166	0	0	0	0	0	0	0	0	0	0	0	0	0	0	0	0.45933	0.24166	0	0	0	0	0	0	0	0	0	0	0	0.24166	0	0	0
0	0	0	0	0	0	0	0	0	0	0	0	0	0	0.24166	0	0	0.24166	0	0	0	0	0	0	0	0	0	0	0	0	0	0	0	0.24166	0.24166	0	0	0	0	0	0	0	0	0	0	0	0.24166	0	0	0
0	0	0	0	0	0	0	0	0	0	0	0	0	0	0.24166	0	0	0.24166	0	0	0	0	0	0	0	0	0	0	0	0	0	0	0	0.24166	0.24166	0	0	0	0	0	0	0	0	0	0	0	0.24166	0	0	0
0.27324	0	0	0.27324	0.27324	0	0	0	0	0	0	0	0.27324	0	0	0	0	0	0.27324	0	0	0	0	0	0	0	0	0	0	0	0	0	0	0	0	0	0	0.27324	0	0	0	0	0	0	0.27324	0.27324	0	0.27324	0	0
0	0.34019	0	0	0	0.34019	0	0	0	0	0	0	0	0	0	0	0	0	0.34019	0	0.28554	0.34019	0	0	0.34019	0	0.34019	0	0.28554	0.63445	0.34019	0	0	0	0	0	1	0	0	0	0.34019	0	0	0	0	0	0	0	0.34019	0.34019
0	0	0	0	0	0	0	0.32576	0	0	0	0.38858	0	0	0	0	0	0	0	0.38858	0	0	0	0	0	0	0	0	0	0	0	0	0	0	0	0	0	0	0	0.32576	0	0	0	0	0.38858	0	0	0	0	0
0	0.28554	0	0	0	0.28554	0	0	0	0	0	0	0	0	0	0	0	0	0.28554	0	0.28554	0.28554	0	0	0.28554	0	0.28554	0	0.28554	0.28554	0.28554	0	0	0	0	0	0.28554	0	0	0	0.28554	0	0	0	0	0	0	0	0.28554	0.28554
0	0	0	0	0	0	0	0.32576	0	0	0	0.38858	0	0	0	0	0	0	0	0.83084	0	0	0	0	0	0	0	0	0	0	0	0	0	0	0	0	0	0	0	0.32576	0	0	0	0	0.38858	0	0	0	0	0
0	0	0	0	0	0	0	0	0	0	0	0	0	0	0.24166	0	0	0.24166	0	0	0	0	0	0	0	0	0	0	0	0	0	0	0	0.24166	0.24166	0	0	0	0	0	0	0	0	0	0	0	0.24166	0	0	0
0.27324	0	0	0.27324	0.27324	0	0	0	0	0	0	0	0.27324	0	0	0	0	0	0.27324	0	0	0	0	0	0	0	0	0	0	0	0	0	0	0	0	0	0	0.27324	0	0	0	0	0	0	0.27324	0.27324	0	0.27324	0	0
0	0.6122	0	0	0.36233	0.6122	0	0	0.36233	0	0	0	0	0.36233	0	0	0	0	0.67797	0	0.28554	0.34019	0	0	0.50453	0	0.6122	0	0.28554	0.6122	0.6122	0	0	0	0	0	0.34019	0	0	0	0.34019	0	0	0	0	0	0	0	0.34019	0.34019
0.27324	0.36233	0	0.27324	0.37259	0.36233	0	0	0.36233	0	0	0	0.27324	0.36233	0	0	0	0	0.36233	0	0	0	0	0.48876	0.36233	0	0.36233	0	0	0.36233	0.36233	0	0	0	0	0	0	0.27324	0	0	0	0	0	0	0.27324	0.66168	0	0.27324	0	0
0.27324	0.36233	0	0.27324	0.57334	0.36233	0	0	0.36233	0	0	0	0.27324	0.36233	0	0	0	0	0.36233	0	0	0	0	0	0.36233	0	0.36233	0	0	0.36233	0.36233	0	0	0	0	0	0	0.68701	0	0	0	0	0	0	0.27324	0.27324	0	0.58911	0	0
0.27324	0	0	0.27324	0.27324	0	0	0	0	0	0	0	0.27324	0	0	0	0	0	0.27324	0	0	0	0	0	0	0	0	0	0	0	0	0	0	0	0	0	0	0.27324	0	0	0	0	0	0	0.27324	0.27324	0	0.27324	0	0
0	0	0	0	0	0	0	0	0	0	0	0	0	0	0.24166	0	0	0.24166	0	0	0	0	0	0	0	0	0	0	0	0	0	0	0	0.24166	0.24166	0	0	0	0	0	0	0	0	0	0	0	0.24166	0	0	0
0	0	0	0	0	0	0	0	0	0	0	0	0	0	0.24166	0	0	0.24166	0	0	0	0	0	0	0	0	0	0	0	0	0	0	0	0.24166	0.24166	0	0	0	0	0	0	0	0	0	0	0	0.24166	0	0	0
0	0	0	0	0	0	0	0	0	0	0	0	0	0	0.24166	0	0	0.38537	0	0	0	0	0	0	0	0	0	0	0	0	0	0	0	0.24166	0.57709	0	0	0	0	0	0	0	0	0	0	0	0.24166	0	0	0
0	0.34019	0	0	0	0.34019	0	0	0	0	0	0	0	0	0	0	0	0	0.34019	0	0.28554	0.34019	0	0	0.34019	0	0.34019	0	0.28554	0.34019	0.34019	0	0	0	0	0	0.34019	0	0	0	0.50453	0	0	0	0	0	0	0	0.50453	0.50453
0	0.34019	0	0	0	0.34019	0	0	0	0	0	0	0	0	0	0	0	0	0.34019	0	0.28554	0.34019	0	0	0.34019	0	0.34019	0	0.28554	0.34019	0.34019	0	0	0	0	0	0.34019	0	0	0	0.50453	0	0	0	0	0	0	0	0.50453	0.50453
0	0.34019	0	0	0	0.34019	0	0	0	0	0	0	0	0	0	0	0	0	0.34019	0	0.28554	0.34019	0	0	0.34019	0	0.34019	0	0.28554	0.34019	0.34019	0	0	0	0	0	0.34019	0	0	0	0.50453	0	0	0	0	0	0	0	0.50453	0.50453
0	0.34019	0	0	0	0.34019	0	0	0	0	0	0	0	0	0	0	0	0	0.34019	0	0.28554	0.34019	0	0	0.34019	0	0.34019	0	0.28554	0.34019	0.34019	0	0	0	0	0	0.34019	0	0	0	0.50453	0	0	0	0	0	0	0	0.50453	0.50453
0	0.34019	0	0	0	0.34019	0	0	0	0	0	0	0	0	0	0	0	0	0.34019	0	0.28554	0.34019	0	0	0.34019	0	0.34019	0	0.28554	0.34019	0.34019	0	0	0	0	0	0.34019	0	0	0	0.50453	0	0	0	0	0	0	0	0.50453	0.50453
0	0	0	0	0	0	0	0	0	0	0	0	0	0	0.24166	0	0	0.24166	0	0	0	0	0	0	0	0	0	0	0	0	0	0	0	0.24166	0.24166	0	0	0	0	0	0	0	0	0	0	0	0.24166	0	0	0
0	0	0	0	0	0	0	0	0	0	0	0	0	0	0.24166	0	0	0.24166	0	0	0	0	0	0	0	0	0	0	0	0	0	0	0	0.24166	0.24166	0	0	0	0	0	0	0	0	0	0	0	0.24166	0	0	0
0	0	0	0	0.37259	0	0	0	0	0	0	0	0	0	0	0	0	0	0	0	0	0	0	0.48876	0	0	0	0	0	0	0	0	0	0	0	0	0	0	0	0	0	0	0	0	0	0	0	0	0	0
0	0	0	0	0	0	0	0	0	0.37331	0.37331	0	0.37331	0.37331	0	0.37331	0	0	0.37331	0	0	0	0.37331	0	0	0	0	0	0	0	0	0	0	0	0.37331	0	0	0	0	0	0	0.71903	0	0	0	0	0	0	0	0
0	0	0	0	0	0	0	0.32576	0	0	0	0.38858	0	0	0	0	0	0	0	0.38858	0	0	0	0	0	0	0	0	0	0	0	0	0	0	0	0	0	0	0	0.32576	0	0	0	0	0.60243	0	0	0	0	0
0	0	0	0	0	0	0	0.32576	0	0	0	0.38858	0	0	0	0	0	0	0	0.38858	0	0	0	0	0	0	0	0	0	0	0	0	0	0	0	0	0	0	0	0.32576	0	0	0	0	0.38858	0	0	0	0	0
0	0	0	0	0	0	0	0	0	0	0	0	0	0	0.24166	0	0	0.24166	0	0	0	0	0	0	0	0	0	0	0	0	0	0	0	0.24166	0.24166	0	0	0	0	0	0	0	0	0	0	0	0.24166	0	0	0
0	0.36233	0	0	0.36233	0.36233	0	0.62282	0.36233	0.60722	0.65428	0	0.60722	0.7074	0	0.60722	0	0	0.7074	0	0	0	0.48333	0	0.36233	0	0.36233	0.31417	0	0.36233	0.36233	0.31417	0	0	0.37331	0	0	0	0	0	0	0.37331	0	0.31417	0	0	0	0	0	0
0.27324	0	0	0.27324	0.27324	0	0	0	0	0	0	0	0.27324	0	0	0	0	0	0.27324	0	0	0	0	0	0	0	0	0	0	0	0	0	0	0	0	0	0	0.27324	0	0	0	0	0	0	0.27324	0.27324	0	0.27324	0	0
0	0	0	0	0	0	0	0.32576	0	0	0	0.68701	0	0	0	0	0	0	0	0.38858	0	0	0	0	0	0	0	0	0	0	0	0	0	0	0	0	0	0	0	0.32576	0	0	0	0	0.38858	0	0	0	0	0
0	0	0	0	0.25894	0	0	0	0.25894	0	0	0	0	0	0	0	0	0	0	0	0	0	0	0	0	0	0.25894	0.25894	0.25894	0	0	0	0.25894	0	0	0	0	0	0	0	0	0	0	0.25894	0	0	0	0	0	0
0.42642	0	0	0.60722	0.60722	0	0	0	0	0	0	0	0.42642	0	0	0	0	0	0.42642	0	0	0	0	0	0	0	0	0	0	0	0	0	0	0	0	0	0	0.27324	0	0	0	0	0	0	0.27324	0.27324	0	0.27324	0	0
0	0.36233	0	0	0.57334	0.36233	0	0	0.36233	0	0	0	0	0.36233	0	0	0	0	0.36233	0	0	0	0	0	0.36233	0	0.36233	0	0	0.36233	0.36233	0	0	0	0	0	0	0	0	0	0	0	0	0	0	0	0	0	0	0
0.27324	0	0	0.27324	0.27324	0	0	0	0	0	0	0	0.27324	0	0	0	0	0	0.27324	0	0	0	0	0	0	0	0	0	0	0	0	0	0	0	0	0	0	0.27324	0	0	0	0	0	0	0.27324	0.27324	0	0.27324	0	0
0	0	0	0	0	0	0	0	0	0	0	0	0	0	0.24166	0	0	0.24166	0	0	0	0	0	0	0	0	0	0	0	0	0	0	0	0.24166	0.24166	0	0	0	0	0	0	0	0	0	0	0	0.24166	0	0	0
0	0.34019	0	0	0.5697	0.34019	0	0	0.25894	0	0	0	0	0	0	0	0	0	0.34019	0	0.28554	0.34019	0	0	0.34019	0	0.68701	0.25894	0.63445	0.34019	0.68701	0	0.25894	0	0	0	0.34019	0	0	0	0.34019	0	0	0.25894	0	0	0	0	0.34019	0.34019
0	0	0	0	0	0	0	0	0	0	0	0	0	0	0.24166	0	0	0.24166	0	0	0	0	0	0	0	0	0	0	0	0	0	0	0	0.24166	0.24166	0	0	0	0	0	0	0	0	0	0	0	0.24166	0	0	0
0	0.28554	0	0	0	0.28554	0	0	0	0	0	0	0	0	0	0	0	0	0.28554	0	0.28554	0.28554	0	0	0.28554	0	0.28554	0	0.28554	0.28554	0.28554	0	0	0	0	0	0.28554	0	0	0	0.28554	0	0	0	0	0	0	0	0.28554	0.28554
0	0	0	0	0	0	0	0.32576	0	0	0	0.38858	0	0	0	0	0	0	0	0.38858	0	0	0	0	0	0	0	0	0	0	0	0	0	0	0	0	0	0	0	0.32576	0	0	0	0	0.38858	0	0	0	0	0
0	0.28554	0	0	0	0.28554	0	0	0	0	0	0	0	0	0	0	0	0	0.28554	0	0.83084	0.28554	0	0	0.28554	0	0.28554	0	0.28554	0.28554	0.28554	0	0	0	0	0	0.28554	0	0	0	0.28554	0	0	0	0	0	0	0	0.28554	0.28554
0.42642	0	0	0.42642	0.42642	0	0	0	0	0	0	0	0.42642	0	0	0	0	0	0.42642	0	0	0	0	0	0	0	0	0	0	0	0	0	0	0	0	0	0	0.27324	0	0	0	0	0	0	0.27324	0.27324	0	0.27324	0	0
0	0	0	0	0	0	0	0.32576	0	0	0	0.38858	0	0	0	0	0	0	0	0.64071	0	0	0	0	0	0	0	0	0	0	0	0	0	0	0	0	0	0	0	0.32576	0	0	0	0	0.38858	0	0	0	0	0
0	0	0	0	0	0	0	0	0	0	0	0	0	0	0	0	0	0	0	0	0	0	0	0	0	0	0	0	0	0	0	0	0	0	0	0	0	0	0	0	0	0	0	0	0	0	0	0	0	0
0	0	0	0	0	0	0	0	0	0	0	0	0	0	0.24166	0	0	0.49251	0	0	0	0	0	0	0	0	0	0	0	0	0	0	0	0.24166	0.38537	0	0	0	0	0	0	0	0	0	0	0	0.24166	0	0	0
0.27324	0	0	0.27324	0.27324	0	0	0	0	0	0	0	0.27324	0	0	0	0	0	0.27324	0	0	0	0	0	0	0	0	0	0	0	0	0	0	0	0	0	0	0.27324	0	0	0	0	0	0	0.27324	0.27324	0	0.27324	0	0
0	0	0	0	0	0	0	0	0	0	0	0	0	0	0.24166	0	0	0.24166	0	0	0	0	0	0	0	0	0	0	0	0	0	0	0	0.24166	0.24166	0	0	0	0	0	0	0	0	0	0	0	0.24166	0	0	0
0	0	0	0	0.6122	0	0	0	0	0	0	0	0	0	0	0	0	0	0	0	0	0	0	0	0	0.30856	0	0	0	0	0	0	0	0	0	0	0	0	0	0	0	0	0.30856	0.46528	0	0	0	0	0	0
0.27324	0	0	0.27324	0.27324	0	0	0	0	0	0	0	0.27324	0	0	0	0	0	0.27324	0	0	0	0	0	0	0	0	0	0	0	0	0	0	0	0	0	0	0.27324	0	0	0	0	0	0	0.27324	0.66168	0	0.27324	0	0
0	0.50453	0	0	0.36233	0.50453	0	0	0.36233	0	0	0	0	0.36233	0	0	0	0	0.50453	0	0.28554	0.34019	0	0	0.74626	0	0.50453	0	0.28554	0.50453	0.50453	0	0	0	0	0	0.34019	0	0	0	0.34019	0	0	0	0	0	0	0	0.34019	0.34019
0	0.69678	0	0	0.36233	0.74626	0	0.31417	0.36233	0	0	0	0	0.36233	0	0	0	0	0.6122	0	0.28554	0.34019	0	0	0.74626	0	0.74626	0.31417	0.28554	0.6122	0.66955	0.31417	0	0	0	0	0.34019	0	0	0	0.34019	0	0	0.31417	0	0	0	0	0.34019	0.34019
0.27324	0	0	0.27324	0.27324	0	0	0	0	0	0	0	0.27324	0	0	0	0	0	0.27324	0	0	0	0	0	0	0	0	0	0	0	0	0	0	0	0	0	0	0.27324	0	0	0	0	0	0	0.27324	0.27324	0	0.27324	0	0
0	0	0	0	0	0	0	0	0	0	0	0	0	0	0.45933	0	0	0.24166	0	0	0	0	0	0	0	0	0	0	0	0	0	0	0	0.45933	0.24166	0	0	0	0	0	0	0	0	0	0	0	0.24166	0	0	0
0	0	0	0	0	0	0	0	0	0	0	0	0	0	0.24166	0	0	0.38537	0	0	0	0	0	0	0	0	0	0	0	0	0	0	0	0.24166	0.57709	0	0	0	0	0	0	0	0	0	0	0	0.24166	0	0	0
0	0	0	0	0	0	0	0.32576	0	0	0	0.38858	0	0	0	0	0	0	0	0.38858	0	0	0	0	0	0	0	0	0	0	0	0	0	0	0	0	0	0	0	0.32576	0	0	0	0	0.38858	0	0	0	0	0
0	0	0	0	0	0	0	0	0	0	0	0	0	0	0.24166	0	0	0.24166	0	0	0	0	0	0	0	0	0	0	0	0	0	0	0	0.24166	0.24166	0	0	0	0	0	0	0	0	0	0	0	0.24166	0	0	0
0	0	0	0	0	0	0	0.32576	0	0	0	0.38858	0	0	0	0	0	0	0	0.38858	0	0	0	0	0	0	0	0	0	0	0	0	0	0	0	0	0	0	0	0.32576	0	0	0	0	0.38858	0	0	0	0	0
0	0.36233	0	0	0.36233	0.36233	0	0	0.36233	0.48333	0.65428	0	0.48333	0.7074	0	0.48333	0	0	0.7074	0	0	0	0.48333	0	0.36233	0	0.36233	0	0	0.36233	0.36233	0	0	0	0.37331	0	0	0	0	0	0	0.37331	0	0	0	0	0	0	0	0
0.27324	0	0	0.27324	0.27324	0	0	0	0	0	0	0	0.27324	0	0	0	0	0	0.27324	0	0	0	0	0	0	0	0	0	0	0	0	0	0	0	0	0	0	0.58911	0	0	0	0	0	0	0.27324	0.27324	0	0.91542	0	0
0.27324	0	0	0.27324	0.27324	0	0	0	0.25894	0	0	0	0.27324	0	0	0	0	0	0.27324	0	0	0	0	0	0	0	0.25894	0.53281	0.53281	0	0	0	0.25894	0	0	0	0	0.27324	0	0	0	0	0	0.53281	0.27324	0.56616	0	0.27324	0	0
0	0	0.44052	0	0	0.34928	0.44052	0.32576	0	0.34928	0	0.32576	0.34928	0	0	0	0	0	0	0.32576	0	0	0	0	0	0	0	0.34928	0.34928	0	0.34928	0	0	0	0	0	0	0	0	0.32576	0	0	0	0	0.32576	0	0	0	0	0
0	0	0.44052	0	0	0.34928	0.44052	0.32576	0	0.34928	0	0.32576	0.34928	0	0	0	0	0	0	0.32576	0	0	0	0	0	0	0	0.34928	0.34928	0	0.34928	0	0	0	0	0	0	0	0	0.32576	0	0	0	0	0.32576	0	0	0	0	0
0	0	0	0	0	0	0	0	0	0	0	0	0	0	0.24166	0	0	0.24166	0	0	0	0	0	0	0	0	0	0	0	0	0	0	0	0.24166	0.24166	0	0	0	0	0	0	0	0	0	0	0	0.24166	0	0	0
0	0.34019	0	0	0	0.34019	0	0	0	0	0	0	0	0	0	0	0	0	0.34019	0	0.28554	0.34019	0	0	0.34019	0	0.34019	0	0.28554	0.34019	0.34019	0	0	0	0	0	0.34019	0	0	0	0.50453	0	0	0	0	0	0	0	0.50453	0.50453
0	0	0	0	0	0	0	0	0	0	0	0	0	0	0.24166	0	0	0.24166	0	0	0	0	0	0	0	0	0	0	0	0	0	0	0	0.24166	0.24166	0	0	0	0	0	0	0	0	0	0	0	0.24166	0	0	0
0.27324	0	0	0.27324	0.27324	0	0	0	0	0	0	0	0.27324	0	0	0	0	0	0.27324	0	0	0	0	0	0	0	0	0	0	0	0	0	0	0	0	0	0	0.27324	0	0	0	0	0	0	0.27324	0.27324	0	0.27324	0	0
0	0.28554	0	0	0	0.28554	0	0	0	0	0	0	0	0	0	0	0	0	0.28554	0	0.28554	0.28554	0	0	0.28554	0	0.28554	0	0.69678	0.28554	0.28554	0	0	0	0	0	0.28554	0	0	0	0.28554	0	0	0	0	0	0	0	0.28554	0.28554
0	0	0	0	0	0	0	0.32576	0	0	0	0.38858	0	0	0	0	0	0	0	0.38858	0	0	0	0	0	0	0	0	0	0	0	0	0	0	0	0	0	0	0	0.32576	0	0	0	0	0.38858	0	0	0	0	0
0	0	0	0	0.46528	0	0	0	0	0	0	0	0	0	0	0	0	0	0	0	0	0	0	0	0	0.30856	0	0	0	0	0	0	0	0	0	0	0	0	0	0	0	0	0.30856	0.46528	0	0	0	0	0	0
0	0	0	0	0	0	0	0	0	0	0	0	0	0	0.45933	0	0	0.24166	0	0	0	0	0	0	0	0	0	0	0	0	0	0	0	0.45933	0.24166	0	0	0	0	0	0	0	0	0	0	0	0.24166	0	0	0
0	0.50453	0	0	0.36233	0.50453	0	0	0.36233	0	0	0	0	0.36233	0	0	0	0	0.50453	0	0.28554	0.34019	0	0	0.74626	0	0.50453	0	0.28554	0.50453	0.50453	0	0	0	0	0	0.34019	0	0	0	0.34019	0	0	0	0	0	0	0	0.34019	0.34019
0	0	0	0	0	0	0	0	0	0	0	0	0	0	0.45933	0	0	0.24166	0	0	0	0	0	0	0	0	0	0	0	0	0	0	0	0.45933	0.24166	0	0	0	0	0	0	0	0	0	0	0	0.24166	0	0	0
0	0	0	0	0	0	0	0	0	0	0	0	0	0	0	0	0	0	0	0	0	0	0	0	0	0	0	0	0	0	0	0	0	0	0	0.52022	0	0	0	0	0	0	0	0	0	0	0	0	0	0
0	0.34019	0	0	0	0.34019	0	0	0	0	0	0	0	0	0	0	0	0	0.34019	0	0.28554	0.34019	0	0	0.34019	0	0.34019	0	0.28554	0.54104	0.34019	0	0	0	0	0	0.54104	0	0	0	0.34019	0	0	0	0	0	0	0	0.34019	0.34019
0	0	0	0	0	0	0	0	0	0	0	0	0	0	0.24166	0	0	0.24166	0	0	0	0	0	0	0	0	0	0	0	0	0	0	0	0.24166	0.24166	0	0	0	0	0	0	0	0	0	0	0	0.24166	0	0	0
0	0.34019	0	0	0	0.34019	0	0	0	0	0	0	0	0	0	0	0	0	0.34019	0	0.28554	0.34019	0	0	0.34019	0	0.34019	0	0.28554	0.63445	0.34019	0	0	0	0	0	0.63445	0	0	0	0.34019	0	0	0	0	0	0	0	0.34019	0.34019
0.27324	0	0	0.27324	0.27324	0	0	0	0	0	0	0	0.27324	0	0	0	0	0	0.27324	0	0	0	0	0	0	0	0	0	0	0	0	0	0	0	0	0	0	0.27324	0	0	0	0	0	0	0.27324	0.27324	0	0.27324	0	0
0.27324	0	0	0.27324	0.27324	0	0	0	0	0	0	0	0.27324	0	0	0	0	0	0.27324	0	0	0	0	0	0	0	0	0	0	0	0	0	0	0	0	0	0	0.27324	0	0	0	0	0	0	0.27324	0.27324	0	0.27324	0	0
0.42642	0	0	0.42642	0.42642	0	0	0	0	0	0	0	0.42642	0	0	0	0	0	0.42642	0	0	0	0	0	0	0	0	0	0	0	0	0	0	0	0	0	0	0.27324	0	0	0	0	0	0	0.27324	0.27324	0	0.27324	0	0
0.27324	0	0	0.27324	0.27324	0	0	0	0	0	0	0	0.27324	0	0	0	0	0	0.27324	0	0	0	0	0	0	0	0	0	0	0	0	0	0	0	0	0	0	0.58911	0	0	0	0	0	0	0.27324	0.27324	0	0.58911	0	0
0	0	0	0	0	0	0	0	0	0	0	0	0	0	0.24166	0	0	0.49251	0	0	0	0	0	0	0	0	0	0	0	0	0	0	0	0.24166	0.38537	0	0	0	0	0	0	0	0	0	0	0	0.24166	0	0	0
0	0	0.44052	0	0	0.34928	0.44052	0	0	0.34928	0	0	0.34928	0	0	0	0	0	0	0	0	0	0	0	0	0	0	0.34928	0.34928	0	0.34928	0	0	0	0	0	0	0	0	0	0	0	0	0	0	0	0	0	0	0
0	0	0	0	0	0	0	0	0	0	0	0	0	0	0.24166	0	0	0.24166	0	0	0	0	0	0	0	0	0	0	0	0	0	0	0	0.24166	0.24166	0	0	0	0	0	0	0	0	0	0	0	0.24166	0	0	0
0	0	0	0	0	0	0	0	0	0	0	0	0	0	0.24166	0	0	0.24166	0	0	0	0	0	0	0	0	0	0	0	0	0	0	0	0.24166	0.24166	0	0	0	0	0	0	0	0	0	0	0	0.24166	0	0	0
0	0	0	0	0	0	0	0	0	0	0	0	0	0	0.24166	0	0	0.24166	0	0	0	0	0	0	0	0	0	0	0	0	0	0	0	0.24166	0.24166	0	0	0	0	0	0	0	0	0	0	0	0.24166	0	0	0
0	0	0	0	0.25894	0	0	0	0.25894	0	0	0	0	0	0	0	0	0	0	0	0	0	0	0	0	0	0.25894	0.25894	0.25894	0	0	0	0.52762	0	0	0	0	0	0	0	0	0	0	0.25894	0	0	0	0	0	0
0.27324	0	0	0.27324	0.27324	0	0	0	0	0	0	0	0.27324	0	0	0	0	0	0.27324	0	0	0	0	0	0	0	0	0	0	0	0	0	0	0	0	0	0	0.27324	0	0	0	0	0	0	0.27324	0.27324	0	0.27324	0	0
0	0	0	0	0.25894	0	0	0	0.25894	0	0	0	0	0	0	0	0	0	0	0	0	0	0	0	0	0	0.25894	0.25894	0.25894	0	0	0	0.25894	0	0	0	0	0	0	0	0	0	0	0.25894	0	0	0	0	0	0
0	0	0.34928	0	0	0.34928	0.34928	0	0	0.34928	0	0	0.34928	0	0	0	0	0	0	0	0	0	0	0	0	0	0	0.34928	0.34928	0	0.34928	0	0	0	0	0	0	0	0	0	0	0	0	0	0	0	0	0	0	0
0	0	0.34928	0	0	0.34928	0.34928	0	0	0.34928	0	0	0.34928	0	0	0	0	0	0	0	0	0	0	0	0	0	0	0.34928	0.34928	0	0.34928	0	0	0	0	0	0	0	0	0	0	0	0	0	0	0	0	0	0	0
0.27324	0	0	0.27324	0.27324	0	0	0	0	0	0	0	0.27324	0	0	0	0	0	0.27324	0	0	0	0	0	0	0	0	0	0	0	0	0	0	0	0	0	0	0.58911	0	0	0	0	0	0	0.27324	0.27324	0	0.58911	0	0
0	0	0	0	0	0.31417	0	1	0	0	0	0.32576	0	0	0	0	0	0	0.31417	0.54685	0	0	0	0	0	0	0.31417	0.31417	0	0	0.31417	0.31417	0	0	0	0	0	0	0	0.54685	0	0	0	0.31417	0.32576	0	0	0	0	0
0	0	0	0	0	0	0	0.32576	0	0	0	0.32576	0	0	0	0	0	0	0	0.32576	0	0	0	0	0	0	0	0	0	0	0	0	0	0	0	0	0	0	0	0.32576	0	0	0	0	0.32576	0	0	0	0	0
0	0	0.34928	0	0	0.34928	0.34928	0	0	0.34928	0	0	0.34928	0	0	0	0	0	0	0	0	0	0	0	0	0	0	0.34928	0.34928	0	0.34928	0	0	0	0	0	0	0	0	0	0	0	0	0	0	0	0	0	0	0
0	0	0.34928	0	0	0.34928	0.34928	0	0	0.34928	0	0	0.34928	0	0	0	0	0	0	0	0	0	0	0	0	0	0	0.34928	0.34928	0	0.34928	0	0	0	0	0	0	0	0	0	0	0	0	0	0	0	0	0	0	0
0	0	0	0	0.6122	0	0	0	0	0	0	0	0	0	0	0	0	0	0	0	0	0	0	0	0	0.30856	0	0	0	0	0	0	0	0	0	0	0	0	0	0	0	0	0.30856	0.46528	0	0	0	0	0	0
0	0.28554	0	0	0	0.28554	0	0	0	0	0	0	0	0	0	0	0	0	0.28554	0	0.28554	0.28554	0	0	0.28554	0	0.28554	0	0.28554	0.28554	0.28554	0	0	0	0	0	0.28554	0	0	0	0.28554	0	0	0	0	0	0	0	0.28554	0.28554
0	0	0	0	0	0	0	0	0	0.37331	0.37331	0	0.37331	0.37331	0	0.37331	0	0	0.37331	0	0	0	0.37331	0	0	0	0	0	0	0	0	0	0	0	0.37331	0	0	0	0	0	0	0.71903	0	0	0	0	0	0	0	0
0	0	0	0	0	0	0	0.32576	0	0	0	0.38858	0	0	0	0	0	0	0	0.38858	0	0	0	0	0	0	0	0	0	0	0	0	0	0	0	0	0	0	0	0.32576	0	0	0	0	0.38858	0	0	0	0	0
0	0	0	0	0	0	0	0	0	0	0	0	0	0	0.45933	0	0	0.24166	0	0	0	0	0	0	0	0	0	0	0	0	0	0	0	0.45933	0.24166	0	0	0	0	0	0	0	0	0	0	0	0.24166	0	0	0
0	0	0	0	0	0	0	0	0	0	0	0	0	0	0.24166	0	0	0.24166	0	0	0	0	0	0	0	0	0	0	0	0	0	0	0	0.24166	0.24166	0	0	0	0	0	0	0	0	0	0	0	0.24166	0	0	0
0	0	0.34928	0	0	0.34928	0.34928	0	0	0.34928	0	0	0.34928	0	0	0	0	0	0	0	0	0	0	0	0	0	0	0.34928	0.34928	0	0.34928	0	0	0	0	0	0	0	0	0	0	0	0	0	0	0	0	0	0	0
0	0	0	0	0	0	0	0	0	0	0	0	0	0	0.24166	0	0	0.24166	0	0	0	0	0	0	0	0	0	0	0	0	0	0	0	0.24166	0.24166	0	0	0	0	0	0	0	0	0	0	0	0.24166	0	0	0
0	0	0	0	0	0	0	0.32576	0	0	0	0.68701	0	0	0	0	0	0	0	0.38858	0	0	0	0	0	0	0	0	0	0	0	0	0	0	0	0	0	0	0	0.32576	0	0	0	0	0.38858	0	0	0	0	0
0	0	0	0	0	0	0	0.32576	0	0	0	0.68701	0	0	0	0	0	0	0	0.38858	0	0	0	0	0	0	0	0	0	0	0	0	0	0	0	0	0	0	0	0.32576	0	0	0	0	0.38858	0	0	0	0	0
0	0	0	0	0.37259	0	0	0	0	0	0	0	0	0	0	0	0	0	0	0	0	0	0	0.48876	0	0	0	0	0	0	0	0	0	0	0	0	0	0	0	0	0	0	0	0	0	0	0	0	0	0
0	0	0	0	0	0	0	0	0	0	0	0	0	0	0.24166	0	0	0.49251	0	0	0	0	0	0	0	0	0	0	0	0	0	0	0	0.24166	0.38537	0	0	0	0	0	0	0	0	0	0	0	0.24166	0	0	0
0	0	0	0	0	0	0	0	0	0	0	0	0	0	0.24166	0	0	0.38537	0	0	0	0	0	0	0	0	0	0	0	0	0	0	0	0.24166	0.38537	0	0	0	0	0	0	0	0	0	0	0	0.24166	0	0	0
[truncated: 354 more columns]
