# Supplementary material for: A Systematic Investigation of Computation Models for Predicting Adverse Drug Reactions (ADRs)
Source: PLoS One. 2014 Sep 2;9(9):e105889. doi: 10.1371/journal.pone.0105889 (PMC4152017; doi:10.1371/journal.pone.0105889)
Supplement: File S8 — This file lists the MedDRA similarity score of each ADR-ADR pair. (TXT) [file pone.0105889.s016.txt]

1	0	0	0	0	0	0	0	0	0	0	0	0	0	0	0	0	0	0	0	0	0	0	0	0	0	0	0	0	0	0	0	0	0	0	0	0	0	0	0	0	0	0	0	0	0	0	0	0.33777	0
0	1	0	0	0.24533	0	0	0	0	0	0	0	0	0	0	0	0	0	0	0.24533	0	0	0.24533	0	0	0	0	0	0	0	0	0	0	0	0	0	0	0	0	0	0	0	0	0	0	0	0	0	0	0
0	0	1	0	0	0	0	0	0	0	0	0	0	0	0	0	0	0	0	0	0	0	0	0	0	0	0.49054	0.32809	0	0	0	0	0	0	0	0	0	0	0	0	0	0	0	0	0	0	0	0	0	0
0	0	0	1	0	0	0	0	0	0.49367	0	0	0.28546	0	0.49367	0	0	0	0	0	0	0	0	0	0	0	0	0	0	0	0	0	0	0	0	0	0	0	0	0	0	0	0	0	0.28546	0	0	0	0	0
0	0.24533	0	0	1	0	0	0	0	0	0	0	0	0	0	0	0	0	0	0.24533	0	0	0.24533	0	0	0	0	0	0	0	0	0	0	0	0	0	0	0	0	0	0	0	0	0	0	0	0	0	0	0
0	0	0	0	0	1	0	0	0	0	0	0	0	0	0	0.32907	0	0	0	0	0	0	0	0	0	0	0	0	0	0	0	0	0	0	0.32907	0	0	0	0	0	0	0	0	0	0	0.32907	0	0	0	0
0	0	0	0	0	0	1	0.55158	0	0	0	0	0	0	0	0	0	0	0	0	0	0	0	0	0	0	0	0	0	0	0	0	0	0	0	0	0	0	0	0	0	0	0	0	0	0	0	0	0	0
0	0	0	0	0	0	0.55158	1	0	0	0	0	0	0	0	0	0	0	0	0	0	0	0	0	0	0	0	0	0	0	0	0	0	0	0	0	0	0	0	0	0	0	0	0	0	0	0	0	0	0
0	0	0	0	0	0	0	0	1	0	0	0	0.42075	0	0	0	0	0	0	0	0	0.34327	0	0	0	0	0	0	0	0	0	0	0	0	0	0	0	0	0	0	0	0	0	0	0	0	0	0	0	0
0	0	0	0.49367	0	0	0	0	0	1	0	0	0.28546	0	0.49367	0	0	0	0	0	0	0	0	0	0	0	0	0	0	0	0	0	0	0	0	0	0	0	0	0	0	0	0	0	0.28546	0	0	0	0	0
0	0	0	0	0	0	0	0	0	0	1	0	0	0.31036	0	0	0	0	0	0	0	0	0	0	0.31036	0.31036	0	0	0	0	0	0	0	0	0	0	0	0	0	0	0	0	0	0	0	0	0	0	0	0
0	0	0	0	0	0	0	0	0	0	0	1	0	0	0	0	0	0	0	0	0	0	0	0	0	0	0	0	0	0	0	0	0	0	0	0	0	0	0	0	0	0	0	0	0	0	0	0	0	0
0	0	0	0.28546	0	0	0	0	0.42075	0.28546	0	0	1	0	0.28546	0	0	0	0	0	0	0.34327	0	0	0	0	0	0	0	0	0	0	0	0	0	0	0	0	0	0	0	0	0	0	0.28546	0	0	0	0	0
0	0	0	0	0	0	0	0	0	0	0.31036	0	0	1	0	0	0	0	0	0	0	0	0	0	0.31036	0.31036	0	0	0	0	0	0	0	0	0	0	0	0	0	0	0	0	0	0	0	0	0	0	0	0
0	0	0	0.49367	0	0	0	0	0	0.49367	0	0	0.28546	0	1	0	0	0	0	0	0	0	0	0	0	0	0	0	0	0	0	0	0	0	0	0	0	0	0	0	0	0	0	0	0.28546	0	0	0	0	0
0	0	0	0	0	0.32907	0	0	0	0	0	0	0	0	0	1	0	0	0	0	0	0	0	0	0	0	0	0	0	0	0	0	0	0	0.32907	0	0	0	0	0	0	0	0	0	0	0.32907	0	0	0	0
0	0	0	0	0	0	0	0	0	0	0	0	0	0	0	0	1	0	0.31525	0	0	0	0	0	0	0	0	0	0	0	0	0.31525	0	0	0	0	0	0	0	0	0	0	0	0	0	0	0	0	0	0.23068
0	0	0	0	0	0	0	0	0	0	0	0	0	0	0	0	0	1	0	0	0	0	0	0	0	0	0	0	0	0	0	0	0	0.25209	0	0.25209	0	0	0	0	0	0	0	0	0	0	0	0	0	0
0	0	0	0	0	0	0	0	0	0	0	0	0	0	0	0	0.31525	0	1	0	0	0	0	0	0	0	0	0	0	0	0	0.31525	0	0	0	0	0	0	0	0	0	0	0	0	0	0	0	0	0	0
0	0.24533	0	0	0.24533	0	0	0	0	0	0	0	0	0	0	0	0	0	0	1	0	0	0.24533	0	0	0	0	0	0	0	0	0	0	0	0	0	0	0	0	0	0	0	0	0	0	0	0	0	0	0
0	0	0	0	0	0	0	0	0	0	0	0	0	0	0	0	0	0	0	0	1	0	0	0	0	0	0	0	0	0	0.18576	0	0	0	0	0	0	0	0	0	0	0	0	0	0	0	0	0.18576	0	0
0	0	0	0	0	0	0	0	0.34327	0	0	0	0.34327	0	0	0	0	0	0	0	0	1	0	0	0	0	0	0	0	0	0	0	0	0	0	0	0	0	0	0	0	0	0	0	0	0	0	0	0	0
0	0.24533	0	0	0.24533	0	0	0	0	0	0	0	0	0	0	0	0	0	0	0.24533	0	0	1	0	0	0	0	0	0	0	0	0	0	0	0	0	0	0	0	0	0	0	0	0	0	0	0	0	0	0
0	0	0	0	0	0	0	0	0	0	0	0	0	0	0	0	0	0	0	0	0	0	0	1	0	0	0	0	0	0	0	0	0.2377	0	0	0	0.2377	0	0	0	0	0	0	0	0	0	0.2377	0	0	0
0	0	0	0	0	0	0	0	0	0	0.31036	0	0	0.31036	0	0	0	0	0	0	0	0	0	0	1	0.31036	0	0	0	0	0	0	0	0	0	0	0	0	0	0	0	0	0	0	0	0	0	0	0	0
0	0	0	0	0	0	0	0	0	0	0.31036	0	0	0.31036	0	0	0	0	0	0	0	0	0	0	0.31036	1	0	0	0	0	0	0	0	0	0	0	0	0	0	0	0	0	0	0	0	0	0	0	0	0
0	0	0.49054	0	0	0	0	0	0	0	0	0	0	0	0	0	0	0	0	0	0	0	0	0	0	0	1	0.32809	0	0	0	0	0	0	0	0	0	0	0	0	0	0	0	0	0	0	0	0	0	0
0	0	0.32809	0	0	0	0	0	0	0	0	0	0	0	0	0	0	0	0	0	0	0	0	0	0	0	0.32809	1	0	0	0	0	0	0	0	0	0	0	0	0	0	0	0	0	0	0	0	0	0	0
0	0	0	0	0	0	0	0	0	0	0	0	0	0	0	0	0	0	0	0	0	0	0	0	0	0	0	0	1	0	0	0	0	0	0	0	0	0	0	0	0	0	0	0	0	0	0	0	0	0
0	0	0	0	0	0	0	0	0	0	0	0	0	0	0	0	0	0	0	0	0	0	0	0	0	0	0	0	0	1	0	0	0	0	0	0	0	0	0	0	0	0	0	0	0	0	0	0	0	0
0	0	0	0	0	0	0	0	0	0	0	0	0	0	0	0	0	0	0	0	0.18576	0	0	0	0	0	0	0	0	0	1	0	0	0	0	0	0	0	0	0	0	0	0	0	0	0	0	0.43272	0	0
0	0	0	0	0	0	0	0	0	0	0	0	0	0	0	0	0.31525	0	0.31525	0	0	0	0	0	0	0	0	0	0	0	0	1	0	0	0	0	0	0	0	0	0	0	0	0	0	0	0	0	0	0
0	0	0	0	0	0	0	0	0	0	0	0	0	0	0	0	0	0	0	0	0	0	0	0.2377	0	0	0	0	0	0	0	0	1	0	0	0	0.34927	0	0	0	0	0	0	0	0	0	0.2377	0	0	0
0	0	0	0	0	0	0	0	0	0	0	0	0	0	0	0	0	0.25209	0	0	0	0	0	0	0	0	0	0	0	0	0	0	0	1	0	0.46182	0	0	0	0	0	0	0	0	0	0	0	0	0	0
0	0	0	0	0	0.32907	0	0	0	0	0	0	0	0	0	0.32907	0	0	0	0	0	0	0	0	0	0	0	0	0	0	0	0	0	0	1	0	0	0	0	0	0	0	0	0	0	0.55858	0	0	0	0
0	0	0	0	0	0	0	0	0	0	0	0	0	0	0	0	0	0.25209	0	0	0	0	0	0	0	0	0	0	0	0	0	0	0	0.46182	0	1	0	0	0	0	0	0	0	0	0	0	0	0	0	0
0	0	0	0	0	0	0	0	0	0	0	0	0	0	0	0	0	0	0	0	0	0	0	0.2377	0	0	0	0	0	0	0	0	0.34927	0	0	0	1	0	0	0	0	0	0	0	0	0	0.2377	0	0	0
0	0	0	0	0	0	0	0	0	0	0	0	0	0	0	0	0	0	0	0	0	0	0	0	0	0	0	0	0	0	0	0	0	0	0	0	0	1	0	0.21865	0	0	0	0	0	0	0	0	0	0
0	0	0	0	0	0	0	0	0	0	0	0	0	0	0	0	0	0	0	0	0	0	0	0	0	0	0	0	0	0	0	0	0	0	0	0	0	0	1	0	0	0	0	0	0	0	0	0	0	0
0	0	0	0	0	0	0	0	0	0	0	0	0	0	0	0	0	0	0	0	0	0	0	0	0	0	0	0	0	0	0	0	0	0	0	0	0	0.21865	0	1	0	0	0	0	0	0	0	0	0	0
0	0	0	0	0	0	0	0	0	0	0	0	0	0	0	0	0	0	0	0	0	0	0	0	0	0	0	0	0	0	0	0	0	0	0	0	0	0	0	0	1	0.28944	0.28944	0	0	0	0	0	0	0
0	0	0	0	0	0	0	0	0	0	0	0	0	0	0	0	0	0	0	0	0	0	0	0	0	0	0	0	0	0	0	0	0	0	0	0	0	0	0	0	0.28944	1	0.54556	0	0	0	0	0	0	0
0	0	0	0	0	0	0	0	0	0	0	0	0	0	0	0	0	0	0	0	0	0	0	0	0	0	0	0	0	0	0	0	0	0	0	0	0	0	0	0	0.28944	0.54556	1	0	0	0	0	0	0	0
0	0	0	0	0	0	0	0	0	0	0	0	0	0	0	0	0	0	0	0	0	0	0	0	0	0	0	0	0	0	0	0	0	0	0	0	0	0	0	0	0	0	0	1	0	0	0	0	0	0
0	0	0	0.28546	0	0	0	0	0	0.28546	0	0	0.28546	0	0.28546	0	0	0	0	0	0	0	0	0	0	0	0	0	0	0	0	0	0	0	0	0	0	0	0	0	0	0	0	0	1	0	0	0	0	0
0	0	0	0	0	0.32907	0	0	0	0	0	0	0	0	0	0.32907	0	0	0	0	0	0	0	0	0	0	0	0	0	0	0	0	0	0	0.55858	0	0	0	0	0	0	0	0	0	0	1	0	0	0	0
0	0	0	0	0	0	0	0	0	0	0	0	0	0	0	0	0	0	0	0	0	0	0	0.2377	0	0	0	0	0	0	0	0	0.2377	0	0	0	0.2377	0	0	0	0	0	0	0	0	0	1	0	0	0
0	0	0	0	0	0	0	0	0	0	0	0	0	0	0	0	0	0	0	0	0.18576	0	0	0	0	0	0	0	0	0	0.43272	0	0	0	0	0	0	0	0	0	0	0	0	0	0	0	0	1	0	0
0.33777	0	0	0	0	0	0	0	0	0	0	0	0	0	0	0	0	0	0	0	0	0	0	0	0	0	0	0	0	0	0	0	0	0	0	0	0	0	0	0	0	0	0	0	0	0	0	0	1	0
0	0	0	0	0	0	0	0	0	0	0	0	0	0	0	0	0.23068	0	0	0	0	0	0	0	0	0	0	0	0	0	0	0	0	0	0	0	0	0	0	0	0	0	0	0	0	0	0	0	0	1
0.33777	0	0	0	0	0	0	0	0	0	0	0	0	0	0	0	0	0	0	0	0	0	0	0	0	0	0	0	0	0	0	0	0	0	0	0	0	0	0	0	0	0	0	0	0	0	0	0	0.49898	0
0.33777	0	0	0	0	0	0	0	0	0	0	0	0	0	0	0	0	0	0	0	0	0	0	0	0	0	0	0	0	0	0	0	0	0	0	0	0	0	0	0	0	0	0	0	0	0	0	0	0.33777	0
0	0	0	0	0	0	0	0	0	0	0	0	0	0	0	0	0	0.25209	0	0	0	0	0	0	0	0	0	0	0	0	0	0	0	0.25209	0	0.25209	0	0	0	0	0	0	0	0	0	0	0	0	0	0
0	0	0	0	0	0	0	0	0	0	0	0	0	0	0	0	0	0	0	0	0	0	0	0	0	0	0	0	0	0.29817	0	0	0	0	0	0	0	0	0	0	0	0	0	0	0	0	0	0	0	0
0	0	0	0	0	0	0	0	0	0	0	0	0	0	0	0	0	0	0	0	0	0	0	0.2377	0	0	0	0	0	0	0	0	0.34927	0	0	0	0.34927	0	0	0	0	0	0	0	0	0	0.2377	0	0	0
0	0.24533	0	0	0.24533	0	0	0	0	0	0	0	0	0	0	0	0	0	0	0.24533	0	0	0.24533	0	0	0	0	0	0	0	0	0	0	0	0	0	0	0	0	0	0	0	0	0	0	0	0	0	0	0
0	0.24533	0	0	0.24533	0	0	0	0	0	0	0	0	0	0	0	0	0	0	0.24533	0	0	0.24533	0	0	0	0	0	0	0	0	0	0	0	0	0	0	0	0	0	0	0	0	0	0	0	0	0	0	0
0	0.24533	0	0	0.24533	0	0	0	0	0	0	0	0	0	0	0	0	0	0	0.24533	0	0	0.24533	0	0	0	0	0	0	0	0	0	0	0	0	0	0	0	0	0	0	0	0	0	0	0	0	0	0	0
0	0.24533	0	0	0.24533	0	0	0	0	0	0	0	0	0	0	0	0	0	0	0.24533	0	0	0.24533	0	0	0	0	0	0	0	0	0	0	0	0	0	0	0	0	0	0	0	0	0	0	0	0	0	0	0
0	0	0	0	0	0	0	0	0	0	0	0	0	0	0	0	0	0	0	0	0	0	0	0	0	0	0	0	0	0	0	0	0	0	0	0	0	0	0	0	0	0	0	0.25413	0	0	0	0	0	0
0	0	0	0	0	0	0	0	0	0	0	0	0	0	0	0	0	0	0	0	0	0	0	0	0	0	0	0	0	0	0	0	0	0	0	0	0	0	0	0	0	0	0	0.25413	0	0	0	0	0	0
0	0	0	0	0	0	0	0	0	0	0	0	0	0	0	0	0	0	0	0	0	0	0	0	0	0	0	0	0	0	0	0	0	0	0	0	0	0	0	0	0	0	0	0	0	0	0	0	0	0
0	0	0	0	0	0	0	0	0	0	0	0	0	0	0	0	0	0	0	0	0	0	0	0	0	0	0	0	0	0	0	0	0	0	0	0	0	0	0	0	0	0	0	0	0	0	0	0	0	0
0	0	0	0	0	0	0	0	0	0	0	0	0	0	0	0	0	0	0	0	0.18576	0	0	0	0	0	0	0	0	0	0.18576	0	0	0	0	0	0	0	0	0	0	0	0	0	0	0	0	0.18576	0	0
0	0.24533	0	0	0.24533	0	0	0	0	0	0	0	0	0	0	0	0	0	0	0.24533	0	0	0.24533	0	0	0	0	0	0	0	0	0	0	0	0	0	0	0	0	0	0	0	0	0	0	0	0	0	0	0
0	0	0	0	0	0	0	0	0	0	0	0	0	0	0	0	0	0	0	0	0	0	0	0	0	0	0	0	0	0.29817	0	0	0	0	0	0	0	0	0	0	0	0	0	0	0	0	0	0	0	0
0	0	0	0	0	0	0	0	0	0	0	0	0	0	0	0	0	0	0	0	0	0	0	0	0	0	0	0	0	0	0	0	0	0	0	0	0	0	0	0	0	0	0	0.25413	0	0	0	0	0	0
0	0	0	0	0	0	0	0	0	0	0	0	0	0	0	0	0	0	0	0	0	0	0	0.36467	0	0	0	0	0	0	0	0	0.2377	0	0	0	0.2377	0	0	0	0	0	0	0	0	0	0.2377	0	0	0
0	0	0	0	0	0	0	0	0	0	0	0	0	0	0	0	0	0	0	0	0.18576	0	0	0	0	0	0	0	0	0	0.18576	0	0	0	0	0	0	0	0	0	0	0	0	0	0	0	0	0.18576	0	0
0	0	0	0	0	0	0	0	0	0	0.31036	0	0	0.31036	0	0	0	0	0	0	0	0	0	0	0.31036	0.31036	0	0	0	0	0	0	0	0	0	0	0	0	0	0	0	0	0	0	0	0	0	0	0	0
0	0	0	0	0	0	0	0	0	0	0	0	0	0	0	0	0	0	0	0	0	0	0	0	0	0	0	0	0	0	0	0	0	0	0	0	0	0	0	0	0	0	0	0	0	0	0	0	0	0
0	0	0	0	0	0	0	0	0	0	0.31036	0	0	0.31036	0	0	0	0	0	0	0	0	0	0	0.31036	0.31036	0	0	0	0	0	0	0	0	0	0	0	0	0	0	0	0	0	0	0	0	0	0	0	0
0	0	0	0	0	0	0	0	0	0	0	0.32067	0	0	0	0	0	0	0	0	0	0	0	0	0	0	0	0	0	0	0	0	0	0	0	0	0	0	0	0	0	0	0	0	0	0	0	0	0	0
0	0	0.32809	0	0	0	0	0	0	0	0	0	0	0	0	0	0	0	0	0	0	0	0	0	0	0	0.32809	0.32809	0	0	0	0	0	0	0	0	0	0	0	0	0	0	0	0	0	0	0	0	0	0
0	0	0	0	0	0	0	0	0	0	0	0	0	0	0	0	0	0	0	0	0	0	0	0	0	0	0	0	0	0	0	0	0	0	0	0	0	0	0	0	0.43518	0.28944	0.28944	0	0	0	0	0	0	0
0	0	0	0	0	0	0	0	0	0	0	0	0	0	0	0	0.23068	0	0	0	0	0	0	0	0	0	0	0	0	0	0	0	0	0	0	0	0	0	0	0	0	0	0	0	0	0	0	0	0	0.23068
0	0	0	0	0	0	0	0	0	0	0.31036	0	0	0.31036	0	0	0	0	0	0	0	0	0	0	0.31036	0.31036	0	0	0	0	0	0	0	0	0	0	0	0	0	0	0	0	0	0	0	0	0	0	0	0
0.33777	0	0	0	0	0	0	0	0	0	0	0	0	0	0	0	0	0	0	0	0	0	0	0	0	0	0	0	0	0	0	0	0	0	0	0	0	0	0	0	0	0	0	0	0	0	0	0	0.33777	0
0	0	0	0	0	0	0	0	0	0	0	0	0	0	0	0	0	0	0	0	0	0	0	0	0	0	0	0	0	0	0	0	0	0	0	0	0	0	0	0	0	0	0	0	0	0	0	0	0	0
0	0	0	0	0	0	0	0	0	0	0	0	0	0	0	0	0	0	0	0	0	0	0	0	0	0	0	0	0	0.29817	0	0	0	0	0	0	0	0	0	0	0	0	0	0	0	0	0	0	0	0
0	0	0	0.28546	0	0	0	0	0	0.28546	0	0	0.28546	0	0.28546	0	0	0	0	0	0	0	0	0	0	0	0	0	0	0	0	0	0	0	0	0	0	0	0	0	0	0	0	0	0.3669	0	0	0	0	0
0	0	0	0	0	0	0	0	0	0	0	0	0	0	0	0	0	0.25209	0	0	0	0	0	0	0	0	0	0	0	0	0	0	0	0.25209	0	0.25209	0	0	0	0	0	0	0	0	0	0	0	0	0	0
0	0	0	0	0	0	0	0	0	0	0	0	0	0	0	0	0	0	0	0	0	0	0	0	0	0	0	0	0	0.29817	0	0	0	0	0	0	0	0	0	0	0	0	0	0	0	0	0	0	0	0
0	0	0	0	0	0	0	0	0	0	0	0	0	0	0	0	0	0	0	0	0	0	0	0	0	0	0	0	0	0.29817	0	0	0	0	0	0	0	0	0	0	0	0	0	0	0	0	0	0	0	0
0.33777	0	0	0	0	0	0	0	0	0	0	0	0	0	0	0	0	0	0	0	0	0	0	0	0	0	0	0	0	0	0	0	0	0	0	0	0	0	0	0	0	0	0	0	0	0	0	0	0.33777	0
0.33777	0	0	0	0	0	0	0	0	0	0	0	0	0	0	0	0	0	0	0	0	0	0	0	0	0	0	0	0	0	0	0	0	0	0	0	0	0	0	0	0	0	0	0	0	0	0	0	0.33777	0
0	0.24533	0	0	0.24533	0	0	0	0	0	0	0	0	0	0	0	0	0	0	0.24533	0	0	0.24533	0	0	0	0	0	0	0	0	0	0	0	0	0	0	0	0	0	0	0	0	0	0	0	0	0	0	0
0	0	0	0	0	0	0	0	0	0	0	0	0	0	0	0	0	0	0	0	0	0	0	0	0	0	0	0	0	0	0	0	0	0	0	0	0	0	0	0	0.43518	0.28944	0.28944	0	0	0	0	0	0	0
0	0	0	0	0	0	0	0	0	0	0	0	0	0	0	0	0	0	0	0	0	0	0	0.2377	0	0	0	0	0	0	0	0	0.2377	0	0	0	0.2377	0	0	0	0	0	0	0	0	0	0.45482	0	0	0
0	0	0	0	0	0	0	0	0	0	0	0	0	0	0	0	0	0.37664	0	0	0	0	0	0	0	0	0	0	0	0	0	0	0	0.25209	0	0.25209	0	0	0	0	0	0	0	0	0	0	0	0	0	0
0	0	0	0	0	0	0	0	0	0	0	0	0	0	0	0	0	0	0	0	0	0	0	0	0	0	0	0	0	0	0	0	0	0	0	0	0	0	0	0	0	0	0	0	0	0	0	0	0	0
0	0	0	0	0	0	0	0	0	0	0	0	0	0	0	0	0.31525	0	0.31525	0	0	0	0	0	0	0	0	0	0	0	0	0.31525	0	0	0	0	0	0	0	0	0	0	0	0	0	0	0	0	0	0
0	0	0	0	0	0	0	0	0	0	0.31036	0	0	0.31036	0	0	0	0	0	0	0	0	0	0	0.31036	0.31036	0	0	0	0	0	0	0	0	0	0	0	0	0	0	0	0	0	0	0	0	0	0	0	0
0	0.24533	0	0	0.24533	0	0	0	0	0	0	0	0	0	0	0	0	0	0	0.24533	0	0	0.24533	0	0	0	0	0	0	0	0	0	0	0	0	0	0	0	0	0	0	0	0	0	0	0	0	0	0	0
0	0	0	0	0	0	0	0	0	0	0.55652	0	0	0.31036	0	0	0	0	0	0	0	0	0	0	0.31036	0.31036	0	0	0	0	0	0	0	0	0	0	0	0	0	0	0	0	0	0	0	0	0	0	0	0
0	0	0	0	0	0	0	0	0	0	0	0	0	0	0	0	0	0	0	0	0	0	0	0	0	0	0	0	0	0	0	0	0	0	0	0	0	0	0	0	0	0	0	0	0	0	0	0	0	0
0	0	0	0	0	0	0	0	0	0	0	0	0	0	0	0	0	0	0	0	0	0	0	0.2377	0	0	0	0	0	0	0	0	0.34927	0	0	0	0.34927	0	0	0	0	0	0	0	0	0	0.2377	0	0	0
0	0	0	0.28546	0	0	0	0	0	0.28546	0	0	0.28546	0	0.28546	0	0	0	0	0	0	0	0	0	0	0	0	0	0	0	0	0	0	0	0	0	0	0	0	0	0	0	0	0	0.3669	0	0	0	0	0
0	0	0	0.28546	0	0	0	0	0	0.28546	0	0	0.28546	0	0.28546	0	0	0	0	0	0	0	0	0	0	0	0	0	0	0	0	0	0	0	0	0	0	0	0	0	0	0	0	0	0.3669	0	0	0	0	0
0	0	0	0.28546	0	0	0	0	0	0.28546	0	0	0.28546	0	0.28546	0	0	0	0	0	0	0	0	0	0	0	0	0	0	0	0	0	0	0	0	0	0	0	0	0	0	0	0	0	0.3669	0	0	0	0	0
0	0	0	0	0	0.32907	0.36611	0.36611	0	0	0	0	0	0	0	0.32907	0	0	0	0	0	0	0	0	0	0	0	0	0	0	0	0	0	0	0.32907	0	0	0	0	0	0	0	0	0	0	0.32907	0	0	0	0
0	0	0	0	0	0.32907	0.36611	0.36611	0	0	0	0	0	0	0	0.32907	0	0	0	0	0	0	0	0	0	0	0	0	0	0	0	0	0	0	0.32907	0	0	0	0	0	0	0	0	0	0	0.32907	0	0	0	0
0	0	0	0	0	0	0	0	0	0	0	0	0	0	0	0	0	0	0	0	0.18576	0	0	0	0	0	0	0	0	0	0.18576	0	0	0	0	0	0	0	0	0	0	0	0	0	0	0	0	0.18576	0	0
0	0	0	0	0	0	0	0	0	0	0	0	0	0	0	0	0	0.25209	0	0	0	0	0	0	0	0	0	0	0	0	0	0	0	0.25209	0	0.25209	0	0	0	0	0	0	0	0	0	0	0	0	0	0
0	0	0	0	0	0	0	0	0	0	0	0	0	0	0	0	0	0	0	0	0	0	0	0	0	0	0	0	0	0	0	0	0	0	0	0	0	0	0.28892	0	0	0	0	0	0	0	0	0	0	0
0	0	0	0	0	0	0.36611	0.36611	0	0	0	0	0	0	0	0	0	0	0	0	0	0	0	0	0	0	0	0	0	0	0	0	0	0	0	0	0	0	0	0	0	0	0	0	0	0	0	0	0	0
0	0	0	0	0	0	0	0	0	0	0	0	0	0	0	0	0	0	0	0	0	0	0	0	0	0	0	0	0	0	0	0	0	0	0	0	0	0	0.28892	0	0	0	0	0	0	0	0	0	0	0
0	0	0	0	0	0	0	0	0	0	0	0	0	0	0	0	0	0	0	0	0	0	0	0	0	0	0	0	0	0	0	0	0	0	0	0	0	0	0.28892	0	0	0	0	0	0	0	0	0	0	0
0	0.24533	0	0	0.24533	0	0	0	0	0	0	0	0	0	0	0	0	0	0	0.24533	0	0	0.24533	0	0	0	0	0	0	0	0	0	0	0	0	0	0	0	0	0	0	0	0	0	0	0	0	0	0	0
0	0.57902	0	0	0.24533	0	0	0	0	0	0.31036	0	0	0.31036	0	0	0	0	0	0.24533	0	0	0.24533	0	0.31036	0.31036	0	0	0	0	0	0	0	0	0	0	0	0	0	0	0	0	0	0	0	0	0	0	0	0
0	0	0	0	0	0	0	0	0	0	0	0	0	0	0	0	0	0	0	0	0	0	0	0	0	0	0	0	0	0	0	0	0	0	0	0	0	0	0	0	0	0	0	0	0	0	0	0	0	0
0	0.24533	0	0	0.24533	0	0	0	0	0	0	0	0	0	0	0	0	0	0	0.24533	0	0	0.24533	0	0	0	0	0	0	0	0	0	0	0	0	0	0	0	0	0	0	0	0	0	0	0	0	0	0	0
0	0	0	0	0	0	0	0	0	0	0	0	0	0	0	0	0	0	0	0	0	0	0	0	0	0	0	0	0	0	0	0	0	0	0	0	0	0	0	0	0	0	0	0	0	0	0	0	0	0
0	0	0	0	0	0	0	0	0	0	0.31036	0	0	0.31036	0	0	0	0	0	0	0	0	0	0	0.31036	0.31036	0	0	0	0	0	0	0	0	0	0	0	0	0	0	0	0	0	0	0	0	0	0	0	0
0	0.24533	0	0	0.24533	0	0	0	0	0	0	0	0	0	0	0	0	0	0	0.24533	0	0	0.24533	0	0	0	0	0	0	0	0	0	0	0	0	0	0	0	0	0	0	0	0	0	0	0	0	0	0	0
0	0	0	0	0	0	0	0	0	0	0	0	0	0	0	0	0	0	0	0	0	0	0	0.2377	0	0	0	0	0	0	0	0	0.34927	0	0	0	0.34927	0	0	0	0	0	0	0	0	0	0.2377	0	0	0
0	0	0	0	0	0	0	0	0	0	0.31036	0	0	0.31036	0	0	0	0	0	0	0	0	0	0	0.31036	0.31036	0	0	0	0	0	0	0	0	0	0	0	0	0	0	0	0	0	0	0	0	0	0	0	0
0	0	0	0	0	0.50922	0	0	0	0	0	0	0	0	0	0.32907	0	0	0	0	0	0	0	0	0	0	0	0	0	0	0	0	0	0	0.32907	0	0	0	0	0	0	0	0	0	0	0.32907	0	0	0	0
0	0	0	0	0	0	0	0	0	0	0	0	0	0	0	0	0	0	0	0	0	0	0	0	0	0	0	0	0	0	0	0	0	0	0	0	0	0	0	0	0	0	0	0.25413	0	0	0	0	0	0
0	0	0	0	0	0	0	0	0	0	0.31036	0	0	0.31036	0	0	0	0	0	0	0	0	0	0	0.31036	0.31036	0	0	0	0	0	0	0	0	0	0	0	0	0	0	0	0	0	0	0	0	0	0	0	0
0	0.24533	0	0	0.24533	0	0	0	0	0	0	0	0	0	0	0	0	0	0	0.24533	0	0	0.24533	0	0	0	0	0	0	0	0	0	0	0	0	0	0	0	0	0	0	0	0	0	0	0	0	0	0	0
0	0.24533	0	0	0.24533	0	0	0	0	0	0	0	0	0	0	0	0	0	0	0.24533	0	0	0.24533	0	0	0	0	0	0	0	0	0	0	0	0	0	0	0	0	0	0	0	0	0	0	0	0	0	0	0
0.33777	0	0	0	0	0	0	0	0	0	0	0	0	0	0	0	0	0	0	0	0	0	0	0	0	0	0	0	0	0	0	0	0	0	0	0	0	0	0	0	0	0	0	0	0	0	0	0	0.33777	0
0	0	0	0	0	0	0	0	0	0	0	0	0	0	0	0	0	0	0	0	0	0	0	0	0	0	0	0	0	0	0	0	0	0	0	0	0	0.21865	0	0.21865	0	0	0	0	0	0	0	0	0	0
0	0	0	0.28546	0	0	0	0	0	0.28546	0	0	0.28546	0	0.28546	0	0	0	0	0	0	0	0	0	0	0	0	0	0	0	0	0	0	0	0	0	0	0	0	0	0	0	0	0	0.3669	0	0	0	0	0
0	0.24533	0	0	0.24533	0	0	0	0	0	0	0	0	0	0	0	0	0	0	0.49392	0	0	0.24533	0	0	0	0	0	0	0	0	0	0	0	0	0	0	0	0	0	0	0	0	0	0	0	0	0	0	0
0	0	0	0	0	0	0	0	0	0	0	0	0	0	0	0	0.31525	0	0.31525	0	0	0	0	0	0	0	0	0	0	0	0	0.59979	0	0	0	0	0	0	0	0	0	0	0	0	0	0	0	0	0	0
0	0	0	0	0	0	0	0	0	0	0	0	0	0	0	0	0	0	0	0	0	0	0	0	0	0	0	0	0	0	0	0	0	0	0	0	0	0.21865	0	0.21865	0	0	0	0	0	0	0	0	0	0
0	0	0	0	0	0	0	0	0	0	0	0	0	0	0	0	0.31525	0	0.31525	0	0	0	0	0	0	0	0	0	0	0	0	0.31525	0	0	0	0	0	0	0	0	0	0	0	0	0	0	0	0	0	0
0	0	0	0	0	0	0	0	0	0	0	0	0	0	0	0	0	0	0	0	0	0	0	0	0	0	0	0	0	0	0	0	0	0	0	0	0	0	0	0	0	0	0	0	0	0	0	0	0	0
0	0	0	0	0	0.50922	0	0	0	0	0	0	0	0	0	0.32907	0	0	0	0	0	0	0	0	0	0	0	0	0	0	0	0	0	0	0.32907	0	0	0	0	0	0	0	0	0	0	0.32907	0	0	0	0
0	0	0	0	0	0.32907	0	0	0	0	0	0	0	0	0	0.32907	0	0	0	0	0	0	0	0	0	0	0	0	0	0	0	0	0	0	0.32907	0	0	0	0	0	0	0	0	0	0	0.32907	0	0	0	0
0	0	0	0	0	0	0	0	0	0	0	0	0	0	0	0	0	0	0	0	0	0	0	0.2377	0	0	0	0	0	0	0	0	0.2377	0	0	0	0.2377	0	0	0	0	0	0	0	0	0	0.45482	0	0	0
0	0	0	0	0	0	0	0	0	0	0	0	0	0	0	0	0	0	0	0	0	0	0	0	0	0	0	0	0	0	0	0	0	0	0	0	0	0	0	0	0.28944	0.28944	0.28944	0	0	0	0	0	0	0
0	0	0	0	0	0	0	0	0	0	0	0	0	0	0	0	0.31525	0	0.39465	0	0	0	0	0	0	0	0	0	0	0	0	0.31525	0	0	0	0	0	0	0	0	0	0	0	0	0	0	0	0	0	0
0	0	0	0	0	0	0	0	0	0	0	0	0	0	0	0	0	0	0	0	0	0	0	0	0	0	0	0	0	0	0	0	0	0	0	0	0	0	0	0	0	0	0	0	0	0	0	0	0	0
0	0	0	0	0	0	0	0	0	0	0	0	0	0	0	0	0	0	0	0	0	0	0	0	0	0	0	0	0	0	0	0	0	0	0	0	0	0	0	0	0	0	0	0	0	0	0	0	0	0
0	0	0	0	0	0	0	0	0	0	0	0	0	0	0	0	0	0	0	0	0	0	0	0	0	0	0	0	0	0	0	0	0	0	0	0	0	0	0	0	0	0	0	0	0	0	0	0	0	0
0	0	0	0	0	0	0	0	0	0	0	0	0	0	0	0	0	0	0	0	0	0	0	0	0	0	0	0	0	0	0	0	0	0	0	0	0	0	0	0	0	0	0	0	0	0	0	0	0	0
0	0	0	0	0	0	0	0	0	0	0	0	0	0	0	0	0	0	0	0	0	0	0	0	0	0	0	0	0	0	0	0	0	0	0	0	0	0	0	0	0	0	0	0	0	0	0	0	0	0
0	0	0	0	0	0	0	0	0	0	0	0	0	0	0	0	0.23068	0	0	0	0	0	0	0	0	0	0	0	0	0	0	0	0	0	0	0	0	0	0	0	0	0	0	0	0	0	0	0	0	0.37136
0	0	0	0	0	0	0	0	0	0	0	0	0	0	0	0	0	0	0	0	0	0	0	0	0	0	0	0	0	0	0	0	0	0	0	0	0	0	0	0	0	0	0	0	0	0	0	0	0	0
0	0	0	0	0	0	0	0	0	0	0	0	0	0	0	0	0	0	0	0	0	0	0	0	0	0	0	0	0	0	0	0	0	0	0	0	0	0	0	0	0	0	0	0	0	0	0	0	0	0
0	0	0	0	0	0	0	0	0	0	0	0	0	0	0	0	0	0	0	0	0	0	0	0.2377	0	0	0	0	0	0	0	0	0.34927	0	0	0	0.34927	0	0	0	0	0	0	0	0	0	0.2377	0	0	0
0	0	0	0	0	0	0	0	0	0	0	0	0	0	0	0	0	0	0	0	0	0	0	0	0	0	0	0	0	0	0	0	0	0	0	0	0	0	0	0	0	0	0	0	0	0	0	0	0	0
0	0	0	0	0	0	0	0	0	0	0	0	0	0	0	0	0	0	0	0	0	0	0	0	0	0	0	0	0	0	0	0	0	0	0	0	0	0	0	0	0	0	0	0	0	0	0	0	0	0
0	0	0	0	0	0	0	0	0	0	0	0	0	0	0	0	0	0	0	0	0	0	0	0	0	0	0	0	0	0	0	0	0	0	0	0	0	0	0	0	0	0	0	0	0	0	0	0	0	0
0	0	0	0	0	0.32907	0	0	0	0	0	0	0	0	0	0.5591	0	0	0	0	0	0	0	0	0	0	0	0	0	0	0	0	0	0	0.32907	0	0	0	0	0	0	0	0	0	0	0.32907	0	0	0	0
0	0	0	0	0	0	0	0	0	0	0	0	0	0	0	0	0.31525	0	0.39465	0	0	0	0	0	0	0	0	0	0	0	0	0.31525	0	0	0	0	0	0	0	0	0	0	0	0	0	0	0	0	0	0
0	0	0.32809	0	0	0	0	0	0	0	0	0	0	0	0	0	0	0	0	0	0	0	0	0	0	0	0.32809	0.32809	0	0	0	0	0	0	0	0	0	0	0	0	0	0	0	0	0	0	0	0	0	0
0	0	0	0	0	0	0	0	0	0	0	0	0	0	0	0	0	0	0	0	0	0	0	0	0	0	0	0	0	0.29817	0	0	0	0	0	0	0	0	0	0	0	0	0	0	0	0	0	0	0	0
0	0	0.32809	0	0	0	0	0	0	0	0	0	0	0	0	0	0	0	0	0	0	0	0	0	0	0	0.32809	0.32809	0	0	0	0	0	0	0	0	0	0	0	0	0	0	0	0	0	0	0	0	0	0
0	0	0	0.28546	0	0	0	0	0	0.28546	0	0	0.28546	0	0.28546	0	0	0	0	0	0	0	0	0	0	0	0	0	0	0	0	0	0	0	0	0	0	0	0	0	0	0	0	0	0.3669	0	0	0	0	0
0	0	0	0	0	0	0	0	0	0	0	0	0	0	0	0	0	0	0	0	0	0	0	0	0	0	0	0	0	0	0	0	0	0	0	0	0	0	0	0	0	0	0	0	0	0	0	0	0	0
0	0	0	0	0	0	0	0	0	0	0	0	0	0	0	0	0	0	0	0	0	0	0	0	0	0	0	0	0.28623	0	0	0	0	0	0	0	0	0	0	0	0	0	0	0	0	0	0	0	0	0
0	0	0	0	0	0	0	0	0	0	0	0	0	0	0	0	0	0	0	0	0	0	0	0	0	0	0	0	0	0	0	0	0	0	0	0	0	0	0	0	0	0	0	0.34687	0	0	0	0	0	0
0	0.24533	0	0	0.24533	0	0	0	0	0	0	0	0	0	0	0	0	0	0	0.24533	0	0	0.24533	0	0	0	0	0	0	0	0	0	0	0	0	0	0	0	0	0	0	0	0	0	0	0	0	0	0	0
0.33777	0	0	0	0	0	0	0	0	0	0	0	0	0	0	0	0	0	0	0	0	0	0	0	0	0	0	0	0	0	0	0	0	0	0	0	0	0	0	0	0	0	0	0	0	0	0	0	0.33777	0
0.33777	0	0	0	0	0	0	0	0	0	0	0	0	0	0	0	0	0	0	0	0	0	0	0	0	0	0	0	0	0	0	0	0	0	0	0	0	0	0	0	0	0	0	0	0	0	0	0	0.33777	0
0	0	0	0	0	0	0	0	0	0	0	0	0	0	0	0	0.23068	0	0	0	0	0	0	0	0	0	0	0	0	0	0	0	0	0	0	0	0	0	0	0	0	0	0	0	0	0	0	0	0	0.23068
0	0	0	0	0	0	0	0	0	0	0	0	0	0	0	0	0	0	0	0	0	0	0	0	0	0	0	0	0	0	0	0	0	0	0	0	0	0	0	0	0	0	0	0	0	0	0	0	0	0
0	0	0	0	0	0	0	0	0	0	0	0	0	0	0	0	0	0	0	0	0	0	0	0	0	0	0	0	0	0	0	0	0	0	0	0	0	0	0	0	0	0	0	0	0	0	0	0	0	0
0	0	0	0	0	0	0	0	0	0	0	0	0	0	0	0	0	0	0	0	0	0	0	0	0	0	0	0	0	0	0	0	0	0	0	0	0	0	0	0	0	0	0	0	0	0	0	0	0	0
0	0	0	0	0	0	0	0	0	0	0	0	0	0	0	0	0	0	0	0	0	0	0	0	0	0	0	0	0	0	0	0	0	0	0	0	0	0	0	0	0	0	0	0	0	0	0	0	0	0
0	0	0	0	0	0	0	0	0	0	0	0	0	0	0	0	0	0	0	0	0	0	0	0	0	0	0	0	0	0	0	0	0	0	0	0	0	0	0	0	0	0	0	0	0	0	0	0	0	0
0	0	0	0	0	0	0	0	0	0	0	0	0	0	0	0	0	0	0	0	0	0	0	0	0	0	0	0	0	0	0	0	0	0	0	0	0	0	0	0	0	0	0	0	0	0	0	0	0	0
0	0	0	0	0	0	0	0	0	0	0	0	0	0	0	0	0.31525	0	0.39465	0	0	0	0	0	0	0	0	0	0	0	0	0.31525	0	0	0	0	0	0	0	0	0	0	0	0	0	0	0	0	0	0
0	0	0	0	0	0	0	0	0	0	0	0	0	0	0	0	0	0	0	0	0	0	0	0.2377	0	0	0	0	0	0	0	0	0.2377	0	0	0	0.2377	0	0	0	0	0	0	0	0	0	0.2377	0	0	0
0	0	0	0	0	0	0	0	0	0	0	0	0	0	0	0	0	0	0	0	0	0	0	0.2377	0	0	0	0	0	0	0	0	0.2377	0	0	0	0.2377	0	0	0	0	0	0	0	0	0	0.45482	0	0	0
0	0	0	0	0	0	0	0	0	0	0	0	0	0	0	0	0	0	0	0	0	0	0	0	0	0	0	0	0	0	0	0	0	0	0	0	0	0	0	0	0	0	0	0.25413	0	0	0	0	0	0
0	0	0	0.49367	0	0	0	0	0	0.49367	0	0	0.28546	0	0.49367	0	0	0	0	0	0	0	0	0	0	0	0	0	0	0	0	0	0	0	0	0	0	0	0	0	0	0	0	0	0.28546	0	0	0	0	0
0	0	0	0	0	0	0.36611	0.36611	0	0	0	0	0	0	0	0	0	0	0	0	0	0	0	0	0	0	0	0	0	0	0	0	0	0	0	0	0	0	0	0	0	0	0	0	0	0	0	0	0	0
0	0	0	0	0	0	0	0	0	0	0.31036	0	0	0.31036	0	0	0	0	0	0	0	0	0	0	0.31036	0.31036	0	0	0	0	0	0	0	0	0	0	0	0	0	0	0	0	0	0	0	0	0	0	0	0
0	0	0	0	0	0.32907	0	0	0	0	0	0	0	0	0	0.32907	0	0	0	0	0	0	0	0	0	0	0	0	0	0	0	0	0	0	0.32907	0	0	0	0	0	0	0	0	0	0	0.32907	0	0	0	0
0	0	0	0	0	0.32907	0	0	0	0	0	0	0	0	0	0.32907	0	0	0	0	0	0	0	0	0	0	0	0	0	0	0	0	0	0	0.32907	0	0	0	0	0	0	0	0	0	0	0.32907	0	0	0	0
0	0	0	0	0	0	0	0	0	0	0	0	0	0	0	0	0	0	0	0	0	0	0	0	0	0	0	0	0	0	0	0	0	0	0	0	0	0	0.45981	0	0	0	0	0	0	0	0	0	0	0
0	0	0	0	0	0	0	0	0	0	0	0	0	0	0	0	0	0	0	0	0	0	0	0	0	0	0	0	0	0	0	0	0	0	0	0	0	0	0.28892	0	0	0	0	0	0	0	0	0	0	0
0	0	0	0	0	0	0	0	0	0	0	0	0	0	0	0	0	0	0	0	0	0	0	0	0	0	0	0	0	0	0	0	0	0	0	0	0	0	0.28892	0	0	0	0	0	0	0	0	0	0	0
0	0	0	0	0	0	0	0	0	0	0	0	0	0	0	0	0	0	0	0	0	0	0	0.2377	0	0	0	0	0	0	0	0	0.34927	0	0	0	0.34927	0	0	0	0	0	0	0	0	0	0.2377	0	0	0
0	0	0	0	0	0	0	0	0	0	0	0	0	0	0	0	0.31525	0	0.39465	0	0	0	0	0	0	0	0	0	0	0	0	0.31525	0	0	0	0	0	0	0	0	0	0	0	0	0	0	0	0	0	0
0	0	0	0	0	0	0	0	0	0	0	0	0	0	0	0	0	0	0	0	0	0	0	0.2377	0	0	0	0	0	0	0	0	0.2377	0	0	0	0.2377	0	0	0	0	0	0	0	0	0	0.2377	0	0	0
0	0	0	0	0	0	0	0	0	0	0	0	0	0	0	0	0	0.25209	0	0	0	0	0	0	0	0	0	0	0	0	0	0	0	0.25209	0	0.25209	0	0	0	0	0	0	0	0	0	0	0	0	0	0
0	0	0	0	0	0	0	0	0	0	0	0	0	0	0	0	0.4522	0	0.31525	0	0	0	0	0	0	0	0	0	0	0	0	0.31525	0	0	0	0	0	0	0	0	0	0	0	0	0	0	0	0	0	0.23068
0	0	0	0	0	0	0	0	0	0	0	0	0	0	0	0	0	0	0	0	0	0	0	0	0	0	0	0	0	0	0	0	0	0	0	0	0	0	0	0	0	0	0	0	0	0	0	0	0	0
0	0	0	0	0	0	0	0	0	0	0	0	0	0	0	0	0	0.25209	0	0	0	0	0	0	0	0	0	0	0	0	0	0	0	0.25209	0	0.25209	0	0	0	0	0	0	0	0	0	0	0	0	0	0
0	0	0	0	0	0	0	0	0	0	0	0	0	0	0	0	0	0	0	0	0	0	0	0	0	0	0	0	0	0	0	0	0	0	0	0	0	0	0	0	0	0	0	0	0	0	0	0	0	0
0	0	0	0	0	0	0	0	0	0	0	0	0	0	0	0	0	0	0	0	0.18576	0	0	0	0	0	0	0	0	0	0.18576	0	0	0	0	0	0	0	0	0	0	0	0	0	0	0	0	0.18576	0	0
0	0	0	0	0	0	0	0	0	0	0	0	0	0	0	0	0	0	0	0	0	0	0	0	0	0	0	0	0	0.29817	0	0	0	0	0	0	0	0	0	0	0	0	0	0	0	0	0	0	0	0
0	0	0	0.28546	0	0	0	0	0	0.28546	0	0	0.28546	0	0.28546	0	0	0	0	0	0	0	0	0	0	0	0	0	0	0	0	0	0	0	0	0	0	0	0	0	0	0	0	0	0.28546	0	0	0	0	0
0	0	0	0	0	0	0	0	0	0	0	0	0	0	0	0	0	0.37664	0	0	0	0	0	0	0	0	0	0	0	0	0	0	0	0.25209	0	0.25209	0	0	0	0	0	0	0	0	0	0	0	0	0	0
0	0	0	0	0	0	0	0	0	0	0	0	0	0	0	0	0	0	0	0	0	0	0	0	0	0	0	0	0	0	0	0	0	0	0	0	0	0	0	0	0.28944	0.28944	0.28944	0	0	0	0	0	0	0
0	0	0	0	0	0	0	0	0	0	0	0	0	0	0	0	0	0	0	0	0	0	0	0	0	0	0	0	0	0	0	0	0	0	0	0	0	0	0	0	0.28944	0.28944	0.28944	0	0	0	0	0	0	0
0	0	0	0	0	0	0	0	0	0	0	0	0	0	0	0	0	0	0	0	0	0	0	0	0	0	0	0	0.28623	0	0	0	0	0	0	0	0	0	0	0	0	0	0	0	0	0	0	0	0	0
0	0	0	0	0	0	0	0	0	0	0	0	0	0	0	0	0	0	0	0	0	0	0	0	0	0	0	0	0.28623	0	0	0	0	0	0	0	0	0	0	0	0	0	0	0	0	0	0	0	0	0
0	0	0	0	0	0	0	0	0	0	0	0	0	0	0	0	0	0	0	0	0	0	0	0	0	0	0	0	0	0.29817	0	0	0	0	0	0	0	0	0	0	0	0	0	0	0	0	0	0	0	0
0	0	0	0	0	0.32907	0	0	0	0	0	0	0	0	0	0.32907	0	0	0	0	0	0	0	0	0	0	0	0	0	0	0	0	0	0	0.32907	0	0	0	0	0	0	0	0	0	0	0.32907	0	0	0	0
0	0	0	0.28546	0	0	0	0	0	0.28546	0	0	0.28546	0	0.28546	0	0	0	0	0	0	0	0	0	0	0	0	0	0	0	0	0	0	0	0	0	0	0	0	0	0	0	0	0	0.28546	0	0	0	0	0
0	0	0	0	0	0	0	0	0	0	0	0	0	0	0	0	0	0	0	0	0.18576	0	0	0	0	0	0	0	0	0	0.18576	0	0	0	0	0	0	0	0	0	0	0	0	0	0	0	0	0.18576	0	0
0	0	0	0	0	0	0	0	0	0	0	0	0	0	0	0	0	0	0	0	0	0	0	0	0	0	0	0	0	0	0	0	0	0	0	0	0	0	0	0	0.28944	0.28944	0.28944	0	0	0	0	0	0	0
0	0	0	0	0	0	0	0	0	0	0	0	0	0	0	0	0	0	0	0	0	0	0	0	0	0	0	0	0	0	0	0	0	0	0	0	0	0	0	0	0.28944	0.28944	0.28944	0	0	0	0	0	0	0
0	0	0	0	0	0	0	0	0	0	0	0	0	0	0	0	0	0	0	0	0	0	0	0	0	0	0	0	0	0	0	0	0	0	0	0	0	0	0	0	0.43518	0.28944	0.28944	0	0	0	0	0	0	0
0	0	0	0	0	0	0	0	0	0	0	0	0	0	0	0	0	0	0	0	0	0	0	0.2377	0	0	0	0	0	0	0	0	0.34927	0	0	0	0.34927	0	0	0	0	0	0	0	0	0	0.2377	0	0	0
0	0	0	0	0	0	0	0	0	0	0	0	0	0	0	0	0	0.25209	0	0	0	0	0	0	0	0	0	0	0	0	0	0	0	0.25209	0	0.25209	0	0	0	0	0	0	0	0	0	0	0	0	0	0
0	0	0	0	0	0	0	0	0.34327	0	0	0	0.34327	0	0	0	0	0	0	0	0	0.47094	0	0	0	0	0	0	0	0	0	0	0	0	0	0	0	0	0	0	0	0	0	0	0	0	0	0	0	0
0	0	0	0	0	0	0	0	0	0	0	0	0	0	0	0	0	0	0	0	0	0	0	0	0	0	0	0	0.28623	0	0	0	0	0	0	0	0	0	0	0	0	0	0	0	0	0	0	0	0	0
0	0	0	0	0	0	0	0	0	0	0	0	0	0	0	0	0	0	0	0	0	0	0	0	0	0	0	0	0.28623	0	0	0	0	0	0	0	0	0.21865	0	0.21865	0	0	0	0	0	0	0	0	0	0
0	0	0	0	0	0	0	0	0	0	0	0	0	0	0	0	0	0.25209	0	0	0	0	0	0	0	0	0	0	0	0	0	0	0	0.25209	0	0.25209	0	0	0	0	0	0	0	0	0	0	0	0	0	0
0	0	0	0	0	0	0	0	0	0	0	0	0	0	0	0	0	0	0	0	0	0	0	0	0	0	0	0	0.28623	0	0	0	0	0	0	0	0	0	0	0	0	0	0	0	0	0	0	0	0	0
0	0.24533	0	0	0.24533	0	0	0	0	0	0	0	0	0	0	0	0	0	0	0.24533	0	0	0.24533	0	0	0	0	0	0	0	0	0	0	0	0	0	0	0	0	0	0	0	0	0	0	0	0	0	0	0
0	0.24533	0	0	0.24533	0	0	0	0	0	0	0	0	0	0	0	0	0	0	0.24533	0	0	0.24533	0	0	0	0	0	0	0	0	0	0	0	0	0	0	0	0	0	0	0	0	0	0	0	0	0	0	0
0	0	0	0	0	0	0	0	0	0	0	0	0	0	0	0	0	0	0	0	0	0	0	0	0	0	0	0	0	0	0	0	0	0	0	0	0	0	0.28892	0	0	0	0	0	0	0	0	0	0	0
0	0	0	0	0	0	0	0	0	0	0	0	0	0	0	0	0	0	0	0	0	0	0	0	0	0	0	0	0	0	0	0	0	0	0	0	0	0	0.28892	0	0	0	0	0	0	0	0	0	0	0
0	0	0	0	0	0	0	0	0	0	0	0	0	0	0	0	0	0	0	0	0	0	0	0	0	0	0	0	0	0	0	0	0	0	0	0	0	0	0.28892	0	0	0	0	0	0	0	0	0	0	0
0	0	0	0	0	0	0	0	0	0	0.31036	0	0	0.31036	0	0	0	0	0	0	0	0	0	0	0.31036	0.31036	0	0	0	0	0	0	0	0	0	0	0	0	0	0	0	0	0	0	0	0	0	0	0	0
0	0	0	0	0	0	0	0	0	0	0.31036	0	0	0.31036	0	0	0	0	0	0	0	0	0	0	0.31036	0.31036	0	0	0	0	0	0	0	0	0	0	0	0	0	0	0	0	0	0	0	0	0	0	0	0
0	0.24533	0	0	0.24533	0	0	0	0	0	0	0	0	0	0	0	0	0	0	0.24533	0	0	0.24533	0	0	0	0	0	0	0	0	0	0	0	0	0	0	0	0	0	0	0	0	0	0	0	0	0	0	0
0	0	0	0	0	0.32907	0	0	0	0	0	0	0	0	0	0.32907	0	0	0	0	0	0	0	0	0	0	0	0	0	0	0	0	0	0	0.32907	0	0	0	0	0	0	0	0	0	0	0.32907	0	0	0	0
0	0	0	0	0	0.32907	0	0	0	0	0	0	0	0	0	0.32907	0	0	0	0	0	0	0	0	0	0	0	0	0	0	0	0	0	0	0.32907	0	0	0	0	0	0	0	0	0	0	0.32907	0	0	0	0
0	0	0	0	0	0	0	0	0	0	0	0	0	0	0	0	0	0.25209	0	0	0	0	0	0	0	0	0	0	0	0	0	0	0	0.46182	0	0.46182	0	0	0	0	0	0	0	0	0	0	0	0	0	0
0	0	0	0	0	0.32907	0	0	0	0	0	0	0	0	0	0.32907	0	0	0	0	0	0	0	0	0	0	0	0	0	0	0	0	0	0	0.32907	0	0	0	0	0	0	0	0	0	0	0.32907	0	0	0	0
0	0.24533	0	0	0.24533	0	0	0	0	0	0	0	0	0	0	0	0	0	0	0.24533	0	0	0.24533	0	0	0	0	0	0	0	0	0	0	0	0	0	0	0	0	0	0	0	0	0	0	0	0	0	0	0
0	0	0	0	0	0	0	0	0.42075	0	0	0	0.42075	0	0	0	0	0	0	0	0	0.34327	0	0	0	0	0	0	0	0	0	0	0	0	0	0	0	0	0	0	0	0	0	0	0	0	0	0	0	0
0	0	0	0	0	0	0	0	0	0	0	0	0	0	0	0	0	0.25209	0	0	0	0	0	0	0	0	0	0	0	0	0	0	0	0.46182	0	0.46182	0	0	0	0	0	0	0	0	0	0	0	0	0	0
0	0	0	0	0	0	0	0	0	0	0	0	0	0	0	0	0	0	0	0	0	0	0	0	0	0	0	0	0	0	0	0	0	0	0	0	0	0	0	0	0	0	0	0	0	0	0	0	0	0
0	0	0	0	0	0	0	0	0	0	0	0	0	0	0	0	0.23068	0	0	0	0	0	0	0	0	0	0	0	0	0	0	0	0	0	0	0	0	0	0	0	0	0	0	0	0	0	0	0	0	0.23068
0	0	0	0	0	0	0	0	0	0	0	0	0	0	0	0	0.23068	0	0	0	0	0	0	0	0	0	0	0	0	0	0	0	0	0	0	0	0	0	0	0	0	0	0	0	0	0	0	0	0	0.23068
0	0	0	0	0	0	0	0	0	0	0	0	0	0	0	0	0	0	0	0	0	0	0	0	0	0	0	0	0	0	0	0	0	0	0	0	0	0	0	0	0	0	0	0	0	0	0	0	0	0
0	0	0	0	0	0	0	0	0.34327	0	0	0	0.34327	0	0	0	0	0	0	0	0	0.34327	0	0	0	0	0	0	0	0	0	0	0	0	0	0	0	0	0	0	0	0	0	0	0	0	0	0	0	0
0	0	0	0	0	0	0	0	0	0	0	0	0	0	0	0	0	0.25209	0	0	0	0	0	0	0	0	0	0	0	0	0	0	0	0.25209	0	0.25209	0	0	0	0	0	0	0	0	0	0	0	0	0	0
0	0	0.32809	0	0	0	0	0	0	0	0	0	0	0	0	0	0	0	0	0	0	0	0	0	0	0	0.32809	0.32809	0	0	0	0	0	0	0	0	0	0	0	0	0	0	0	0	0	0	0	0	0	0
0	0	0	0	0	0	0	0	0	0	0	0	0	0	0	0	0	0	0	0	0	0	0	0	0	0	0	0	0	0	0	0	0	0	0	0	0	0	0	0	0.43518	0.28944	0.28944	0	0	0	0	0	0	0
0	0	0	0	0	0.32907	0	0	0	0	0	0	0	0	0	0.32907	0	0	0	0	0	0	0	0	0	0	0	0	0	0	0	0	0	0	0.32907	0	0	0	0	0	0	0	0	0	0	0.32907	0	0	0	0
0	0	0	0	0	0	0	0	0	0	0.31036	0	0	0.31036	0	0	0	0	0	0	0	0	0	0	0.31036	0.31036	0	0	0	0	0	0	0	0	0	0	0	0	0	0	0	0	0	0	0	0	0	0	0	0
0	0	0	0	0	0	0	0	0	0	0.31036	0	0	0.31036	0	0	0	0	0	0	0	0	0	0	0.31036	0.60586	0	0	0	0	0	0	0	0	0	0	0	0	0	0	0	0	0	0	0	0	0	0	0	0
0	0	0	0	0	0	0	0	0	0	0.31036	0	0	0.31036	0	0	0	0	0	0	0	0	0	0	0.31036	0.31036	0	0	0	0	0	0	0	0	0	0	0	0	0	0	0	0	0	0	0	0	0	0	0	0
0	0	0	0	0	0	0	0	0	0	0	0	0	0	0	0	0.31525	0	0.39465	0	0	0	0	0	0	0	0	0	0	0	0	0.31525	0	0	0	0	0	0	0	0	0	0	0	0	0	0	0	0	0	0
0	0	0	0	0	0	0	0	0	0	0	0	0	0	0	0	0	0.25209	0	0	0	0	0	0	0	0	0	0	0	0	0	0	0	0.25209	0	0.25209	0	0	0	0	0	0	0	0	0	0	0	0	0	0
0	0	0	0	0	0	0	0	0	0	0	0	0	0	0	0	0	0.25209	0	0	0	0	0	0	0	0	0	0	0	0	0	0	0	0.25209	0	0.25209	0	0	0	0	0	0	0	0	0	0	0	0	0	0
0	0.24533	0	0	0.24533	0	0	0	0	0	0	0	0	0	0	0	0	0	0	0.24533	0	0	0.50003	0	0	0	0	0	0	0	0	0	0	0	0	0	0	0	0	0	0	0	0	0	0	0	0	0	0	0
0	0	0	0	0	0	0	0	0	0	0	0	0	0	0	0	0	0.25209	0	0	0	0	0	0	0	0	0	0	0	0	0	0	0	0.25209	0	0.25209	0	0	0	0	0	0	0	0	0	0	0	0	0	0
0	0.24533	0	0	0.24533	0	0	0	0	0	0	0	0	0	0	0	0	0	0	0.24533	0	0	0.24533	0	0	0	0	0	0	0	0	0	0	0	0	0	0	0	0	0	0	0	0	0	0	0	0	0	0	0
0	0	0	0	0	0	0	0	0	0	0	0	0	0	0	0	0	0	0	0	0	0	0	0	0	0	0	0	0.28623	0	0	0	0	0	0	0	0	0.21865	0	0.21865	0	0	0	0	0	0	0	0	0	0
0.33777	0	0	0	0	0	0	0	0	0	0	0	0	0	0	0	0	0	0	0	0	0	0	0	0	0	0	0	0	0	0	0	0	0	0	0	0	0	0	0	0	0	0	0	0	0	0	0	0.33777	0
0	0	0	0	0	0	0	0	0	0	0	0	0	0	0	0	0	0.25209	0	0	0	0	0	0	0	0	0	0	0	0	0	0	0	0.25209	0	0.25209	0	0	0	0	0	0	0	0	0	0	0	0	0	0
0	0	0	0.49367	0	0	0	0	0	0.49367	0	0	0.28546	0	0.49367	0	0	0	0	0	0	0	0	0	0	0	0	0	0	0	0	0	0	0	0	0	0	0	0	0	0	0	0	0	0.28546	0	0	0	0	0
0	0.57902	0	0	0.24533	0	0	0	0	0	0	0	0	0	0	0	0	0	0	0.24533	0	0	0.24533	0	0	0	0	0	0	0	0	0	0	0	0	0	0	0	0	0	0	0	0	0	0	0	0	0	0	0
0	0	0	0	0	0	0	0	0	0	0	0	0	0	0	0	0	0	0	0	0	0	0	0	0	0	0	0	0	0	0	0	0	0	0	0	0	0	0	0	0.28944	0.28944	0.28944	0	0	0	0	0	0	0
0	0	0	0	0	0	0	0	0	0	0	0	0	0	0	0	0	0	0	0	0	0	0	0	0	0	0	0	0	0	0	0	0	0	0	0	0	0	0	0	0.28944	0.28944	0.28944	0	0	0	0	0	0	0
0	0	0	0	0	0	0	0	0	0	0	0	0	0	0	0	0	0	0	0	0	0	0	0	0	0	0	0	0	0	0	0	0	0	0	0	0	0	0	0	0	0	0	0	0	0	0	0	0	0
0	0	0	0	0	0	0	0	0	0	0	0	0	0	0	0	0.31525	0	0.31525	0	0	0	0	0	0	0	0	0	0	0	0	0.31525	0	0	0	0	0	0	0	0	0	0	0	0	0	0	0	0	0	0
0	0	0	0	0	0	0	0	0	0	0	0	0	0	0	0	0	0	0	0	0	0	0	0	0	0	0	0	0	0	0	0	0	0	0	0	0	0.21865	0	0.21865	0	0	0	0	0	0	0	0	0	0
0	0	0	0	0	0	0	0	0	0	0	0	0	0	0	0	0	0	0	0	0	0	0	0	0	0	0	0	0	0	0	0	0	0	0	0	0	0.21865	0	0.21865	0	0	0	0	0	0	0	0	0	0
0	0	0.32809	0	0	0	0	0	0	0	0	0	0	0	0	0	0	0	0	0	0	0	0	0	0	0	0.32809	0.32809	0	0	0	0	0	0	0	0	0	0	0	0	0	0	0	0	0	0	0	0	0	0
0	0	0.32809	0	0	0	0	0	0	0	0	0	0	0	0	0	0	0	0	0	0	0	0	0	0	0	0.32809	0.32809	0	0	0	0	0	0	0	0	0	0	0	0	0	0	0	0	0	0	0	0	0	0
0	0.24533	0	0	0.24533	0	0	0	0	0	0	0	0	0	0	0	0	0	0	0.24533	0	0	0.24533	0	0	0	0	0	0	0	0	0	0	0	0	0	0	0.21865	0	0.21865	0	0	0	0	0	0	0	0	0	0
0	0.24533	0	0	0.24533	0	0	0	0	0	0	0	0	0	0	0	0	0	0	0.24533	0	0	0.24533	0	0	0	0	0	0	0	0	0	0	0	0	0	0	0	0	0	0	0	0	0	0	0	0	0	0	0
0	0	0	0	0	0	0	0	0	0	0	0	0	0	0	0	0.23068	0	0	0	0	0	0	0	0	0	0	0	0	0	0	0	0	0	0	0	0	0	0	0	0	0	0	0	0	0	0	0	0	0.37136
0	0.24533	0	0	0.24533	0	0	0	0	0	0	0	0	0	0	0	0	0	0	0.24533	0	0	0.24533	0	0	0	0	0	0	0	0	0	0	0	0	0	0	0	0	0	0	0	0	0	0	0	0	0	0	0
0	0.24533	0	0	0.24533	0	0	0	0	0	0	0	0	0	0	0	0	0	0	0.24533	0	0	0.50003	0	0	0	0	0	0	0	0	0	0	0	0	0	0	0	0	0	0	0	0	0	0	0	0	0	0	0
0	0	0	0	0	0	0	0	0	0	0	0	0	0	0	0	0	0	0	0	0	0	0	0	0	0	0	0	0.28623	0	0	0	0	0	0	0	0	0	0	0	0	0	0	0	0	0	0	0	0	0
0	0	0	0	0	0	0	0	0	0	0	0	0	0	0	0	0.23068	0	0	0	0	0	0	0	0	0	0	0	0	0	0	0	0	0	0	0	0	0	0	0	0	0	0	0	0	0	0	0	0	0.23068
0.33777	0	0	0	0	0	0	0	0	0	0	0	0	0	0	0	0	0	0	0	0	0	0	0	0	0	0	0	0	0	0	0	0	0	0	0	0	0	0	0	0	0	0	0	0	0	0	0	0.33777	0
0	0	0	0	0	0	0	0	0	0	0	0	0	0	0	0	0	0	0	0	0	0	0	0	0	0	0	0	0	0	0	0	0	0	0	0	0	0	0	0	0	0	0	0.25413	0	0	0	0	0	0
0	0	0	0	0	0	0	0	0	0	0	0	0	0	0	0	0.23068	0	0	0	0	0	0	0	0	0	0	0	0	0	0	0	0	0	0	0	0	0	0	0	0	0	0	0	0	0	0	0	0	0.37136
0	0	0	0	0	0	0	0	0	0	0	0.32067	0	0	0	0	0	0	0	0	0	0	0	0	0	0	0	0	0	0	0	0	0	0	0	0	0	0	0	0	0	0	0	0	0	0	0	0	0	0
0	0	0	0	0	0	0	0	0	0	0	0	0	0	0	0	0	0	0	0	0	0	0	0	0	0	0	0	0	0.29817	0	0	0	0	0	0	0	0	0	0	0	0	0	0	0	0	0	0	0	0
0	0	0	0	0	0	0	0	0	0	0	0	0	0	0	0	0	0	0	0	0	0	0	0	0	0	0	0	0	0.29817	0	0	0	0	0	0	0	0	0	0	0	0	0	0	0	0	0	0	0	0
0	0	0	0	0	0	0	0	0	0	0	0	0	0	0	0	0	0	0	0	0	0	0	0	0	0	0	0	0	0.29817	0	0	0	0	0	0	0	0	0	0	0	0	0	0	0	0	0	0	0	0
0	0	0	0	0	0	0	0	0	0	0	0	0	0	0	0	0	0	0	0	0	0	0	0	0	0	0	0	0	0.29817	0	0	0	0	0	0	0	0	0	0	0	0	0	0	0	0	0	0	0	0
0	0	0	0	0	0	0	0	0	0	0	0	0	0	0	0	0	0	0	0	0	0	0	0	0	0	0	0	0	0	0	0	0	0	0	0	0	0	0	0	0	0	0	0.25413	0	0	0	0	0	0
0	0	0	0	0	0	0	0	0	0	0	0	0	0	0	0	0.31525	0	0.39465	0	0	0	0	0	0	0	0	0	0	0	0	0.31525	0	0	0	0	0	0	0	0	0	0	0	0	0	0	0	0	0	0
0	0.24533	0	0	0.24533	0	0	0	0	0	0	0	0	0	0	0	0	0	0	0.49392	0	0	0.24533	0	0	0	0	0	0	0	0	0	0	0	0	0	0	0	0	0	0	0	0	0	0	0	0	0	0	0
0	0	0	0	0	0	0	0	0	0	0	0	0	0	0	0	0	0	0	0	0	0	0	0	0	0	0	0	0	0	0	0	0	0	0	0	0	0.21865	0	0.21865	0	0	0	0	0	0	0	0	0	0
0	0.24533	0	0	0.24533	0	0	0	0	0	0	0	0	0	0	0	0	0	0	0.49392	0	0	0.24533	0	0	0	0	0	0	0	0	0	0	0	0	0	0	0	0	0	0	0	0	0	0	0	0	0	0	0
0	0	0	0	0	0	0	0	0	0	0	0	0	0	0	0	0	0	0	0	0	0	0	0	0	0	0	0	0	0.29817	0	0	0	0	0	0	0	0	0	0	0	0	0	0	0	0	0	0	0	0
0	0.24533	0	0	0.24533	0	0	0	0	0	0	0	0	0	0	0	0	0	0	0.24533	0	0	0.24533	0	0	0	0	0	0	0	0	0	0	0	0	0	0	0	0	0	0	0	0	0	0	0	0	0	0	0
0	0	0	0	0	0	0	0	0	0	0	0	0	0	0	0	0	0	0	0	0	0	0	0	0	0	0	0	0	0	0	0	0	0	0	0	0	0	0	0	0	0	0	0	0	0	0	0	0	0
0	0	0	0	0	0	0	0	0	0	0	0	0	0	0	0	0	0	0	0	0	0	0	0	0	0	0	0	0	0	0	0	0	0	0	0	0	0	0	0	0	0	0	0	0	0	0	0	0	0
0	0	0	0	0	0	0	0	0	0	0	0	0	0	0	0	0	0	0	0	0	0	0	0	0	0	0	0	0	0	0	0	0	0	0	0	0	0	0	0	0	0	0	0	0	0	0	0	0	0
0	0	0	0	0	0	0	0	0	0	0.31036	0	0	0.31036	0	0	0	0	0	0	0	0	0	0	0.31036	0.31036	0	0	0	0	0	0	0	0	0	0	0	0	0	0	0	0	0	0	0	0	0	0	0	0
0	0	0	0	0	0	0	0	0	0	0	0	0	0	0	0	0	0	0	0	0	0	0	0	0	0	0	0	0	0	0	0	0	0	0	0	0	0	0	0	0	0	0	0	0	0	0	0	0	0
0	0	0	0	0	0	0	0	0	0	0	0	0	0	0	0	0	0	0	0	0	0	0	0	0	0	0	0	0	0	0	0	0	0	0	0	0	0	0.28892	0	0	0	0	0	0	0	0	0	0	0
0	0	0	0	0	0	0	0	0	0	0	0	0	0	0	0	0	0	0	0	0	0	0	0	0	0	0	0	0	0	0	0	0	0	0	0	0	0.21865	0	0.21865	0	0	0	0	0	0	0	0	0	0
0	0	0	0	0	0	0	0	0	0	0	0	0	0	0	0	0	0	0	0	0	0	0	0	0	0	0	0	0	0	0	0	0	0	0	0	0	0.21865	0	0.21865	0	0	0	0	0	0	0	0	0	0
0	0	0	0	0	0	0	0	0	0	0	0	0	0	0	0	0.31525	0	0.39465	0	0	0	0	0	0	0	0	0	0	0	0	0.31525	0	0	0	0	0	0	0	0	0	0	0	0	0	0	0	0	0	0
0	0	0	0	0	0	0	0	0	0	0	0	0	0	0	0	0	0	0	0	0	0	0	0	0	0	0	0	0	0	0	0	0	0	0	0	0	0	0	0	0	0	0	0	0	0	0	0	0	0
0	0	0	0.28546	0	0	0	0	0	0.28546	0	0	0.28546	0	0.28546	0	0	0	0	0	0	0	0	0	0	0	0	0	0	0	0	0	0	0	0	0	0	0	0	0	0	0	0	0	0.28546	0	0	0	0	0
0	0	0	0.28546	0	0	0	0	0	0.28546	0	0	0.28546	0	0.28546	0	0	0	0	0	0	0	0	0	0	0	0	0	0	0	0	0	0	0	0	0	0	0	0	0	0	0	0	0	0.3669	0	0	0	0	0
0	0.24533	0	0	0.24533	0	0	0	0	0	0	0	0	0	0	0	0	0	0	0.24533	0	0	0.24533	0	0	0	0	0	0	0	0	0	0	0	0	0	0	0	0	0	0	0	0	0	0	0	0	0	0	0
0	0.24533	0	0	0.24533	0	0	0	0	0	0	0	0	0	0	0	0	0	0	0.24533	0	0	0.24533	0	0	0	0	0	0	0	0	0	0	0	0	0	0	0	0	0	0	0	0	0	0	0	0	0	0	0
0	0	0	0	0	0	0	0	0	0	0.31036	0	0	0.31036	0	0	0	0	0	0	0	0	0	0	0.31036	0.31036	0	0	0	0	0	0	0	0	0	0	0	0	0	0	0	0	0	0	0	0	0	0	0	0
0	0	0	0	0	0	0	0	0	0	0	0	0	0	0	0	0	0	0	0	0	0	0	0	0	0	0	0	0	0	0	0	0	0	0	0	0	0	0	0	0.28944	0.28944	0.28944	0	0	0	0	0	0	0
0	0.24533	0	0	0.24533	0	0	0	0	0	0	0	0	0	0	0	0	0	0	0.24533	0	0	0.24533	0	0	0	0	0	0	0	0	0	0	0	0	0	0	0	0	0	0	0	0	0	0	0	0	0	0	0
0	0	0	0	0	0	0	0	0	0	0	0	0	0	0	0	0	0.25209	0	0	0	0	0	0	0	0	0	0	0	0	0	0	0	0.25209	0	0.25209	0	0	0	0	0	0	0	0	0	0	0	0	0	0
0	0	0	0	0	0	0	0	0	0	0	0	0	0	0	0	0	0	0	0	0	0	0	0	0	0	0	0	0	0	0	0	0	0	0	0	0	0	0	0	0	0	0	0	0	0	0	0	0	0
0	0	0	0	0	0	0	0	0	0	0.31036	0	0	0.31036	0	0	0	0	0	0	0	0	0	0	0.31036	0.31036	0	0	0	0	0	0	0	0	0	0	0	0	0	0	0	0	0	0	0	0	0	0	0	0
0.33777	0	0	0	0	0	0	0	0	0	0	0	0	0	0	0	0	0	0	0	0	0	0	0	0	0	0	0	0	0	0	0	0	0	0	0	0	0	0	0	0	0	0	0	0	0	0	0	0.33777	0
0.33777	0	0	0	0	0	0	0	0	0	0	0	0	0	0	0	0	0	0	0	0	0	0	0	0	0	0	0	0	0	0	0	0	0	0	0	0	0	0	0	0	0	0	0	0	0	0	0	0.33777	0
0	0	0	0	0	0	0	0	0	0	0	0	0	0	0	0	0	0	0	0	0	0	0	0	0	0	0	0	0	0	0	0	0	0	0	0	0	0	0	0	0	0	0	0.25413	0	0	0	0	0	0
0	0.24533	0	0	0.50747	0	0	0	0	0	0	0	0	0	0	0	0	0	0	0.24533	0	0	0.24533	0	0	0	0	0	0	0	0	0	0	0	0	0	0	0	0	0	0	0	0	0	0	0	0	0	0	0
0	0	0	0	0	0	0	0	0	0	0	0	0	0	0	0	0	0	0	0	0	0	0	0	0	0	0	0	0	0	0	0	0	0	0	0	0	0	0	0	0	0	0	0.25413	0	0	0	0	0	0
0	0	0	0	0	0	0	0	0	0	0	0	0	0	0	0	0	0	0	0	0	0	0	0	0	0	0	0	0	0	0	0	0	0	0	0	0	0	0	0	0	0	0	0.25413	0	0	0	0	0	0
0	0	0	0	0	0	0	0	0	0	0	0	0	0	0	0	0	0	0	0	0	0	0	0	0	0	0	0	0	0	0	0	0	0	0	0	0	0	0	0	0	0	0	0	0	0	0	0	0	0
0	0	0	0	0	0	0	0	0	0	0	0	0	0	0	0	0	0	0	0	0	0	0	0	0	0	0	0	0	0	0	0	0	0	0	0	0	0	0	0	0	0	0	0	0	0	0	0	0	0
0	0	0	0	0	0	0	0	0	0	0.31036	0	0	0.31036	0	0	0	0	0	0	0	0	0	0	0.53786	0.31036	0	0	0	0	0	0	0	0	0	0	0	0	0	0	0	0	0	0	0	0	0	0	0	0
0	0	0	0	0	0.32907	0	0	0	0	0	0	0	0	0	0.32907	0	0	0	0	0	0	0	0	0	0	0	0	0	0	0	0	0	0	0.55858	0	0	0	0	0	0	0	0	0	0	0.55858	0	0	0	0
0	0	0	0.28546	0	0	0	0	0	0.28546	0	0	0.28546	0	0.28546	0	0	0	0	0	0	0	0	0	0	0	0	0	0	0	0	0	0	0	0	0	0	0	0	0	0	0	0	0	0.3669	0	0	0	0	0
0	0	0	0.49367	0	0	0	0	0	0.49367	0	0	0.28546	0	0.49367	0	0	0	0	0	0	0	0	0	0	0	0	0	0	0	0	0	0	0	0	0	0	0	0	0	0	0	0	0	0.28546	0	0	0	0	0
0	0	0	0	0	0	0	0	0	0	0	0	0	0	0	0	0	0	0	0	0	0	0	0	0	0	0	0	0	0	0	0	0	0	0	0	0	0	0	0	0.28944	0.28944	0.28944	0	0	0	0	0	0	0
0	0	0	0	0	0	0	0	0	0	0	0	0	0	0	0	0	0	0	0	0	0	0	0.2377	0	0	0	0	0	0	0	0	0.2377	0	0	0	0.2377	0	0	0	0	0	0	0	0	0	0.45482	0	0	0
0	0	0	0	0	0	0	0	0	0	0	0	0	0	0	0	0	0	0	0	0	0	0	0	0	0	0	0	0	0	0	0	0	0	0	0	0	0	0	0	0.28944	0.28944	0.28944	0	0	0	0	0	0	0
0	0	0	0	0	0	0	0	0	0	0	0	0	0	0	0	0.23068	0	0	0	0	0	0	0	0	0	0	0	0	0	0	0	0	0	0	0	0	0	0	0	0	0	0	0	0	0	0	0	0	0.23068
0	0	0	0	0	0	0	0	0	0	0	0	0	0	0	0	0	0	0	0	0	0	0	0	0	0	0	0	0	0	0	0	0	0	0	0	0	0	0	0	0	0	0	0.25413	0	0	0	0	0	0
0	0	0	0	0	0	0.36611	0.36611	0	0	0	0	0	0	0	0	0	0	0	0	0	0	0	0	0	0	0	0	0	0	0	0	0	0	0	0	0	0	0	0	0	0	0	0	0	0	0	0	0	0
0	0	0	0	0	0	0	0	0	0	0	0	0	0	0	0	0	0	0	0	0	0	0	0	0	0	0	0	0	0	0	0	0	0	0	0	0	0	0	0	0	0	0	0	0	0	0	0	0	0
0	0	0	0	0	0	0	0	0	0	0	0	0	0	0	0	0	0	0	0	0	0	0	0	0	0	0	0	0	0	0	0	0	0	0	0	0	0.21865	0	0.21865	0	0	0	0	0	0	0	0	0	0
0	0	0	0	0	0	0	0	0	0	0	0	0	0	0	0	0	0	0	0	0	0	0	0	0	0	0	0	0	0	0	0	0	0	0	0	0	0	0.28892	0	0	0	0	0	0	0	0	0	0	0
0	0	0	0	0	0	0	0	0	0	0.31036	0	0	0.31036	0	0	0	0	0	0	0	0	0	0	0.31036	0.31036	0	0	0	0	0	0	0	0	0	0	0	0	0	0	0	0	0	0	0	0	0	0	0	0
0	0	0	0	0	0	0	0	0	0	0.31036	0	0	0.31036	0	0	0	0	0	0	0	0	0	0	0.31036	0.31036	0	0	0	0	0	0	0	0	0	0	0	0	0	0	0	0	0	0	0	0	0	0	0	0
0	0	0	0	0	0	0	0	0	0	0.31036	0	0	0.31036	0	0	0	0	0	0	0	0	0	0	0.31036	0.31036	0	0	0	0	0	0	0	0	0	0	0	0	0	0	0	0	0	0	0	0	0	0	0	0
0	0	0	0	0	0	0	0	0	0	0	0	0	0	0	0	0	0	0	0	0	0	0	0	0	0	0	0	0	0	0	0	0	0	0	0	0	0	0	0	0	0	0	0.25413	0	0	0	0	0	0
0	0	0	0	0	0	0	0	0	0	0	0	0	0	0	0	0	0	0	0	0	0	0	0	0	0	0	0	0	0	0	0	0	0	0	0	0	0	0	0	0.28944	0.28944	0.28944	0.25413	0	0	0	0	0	0
0	0	0	0	0	0	0	0	0	0	0	0	0	0	0	0	0	0	0	0	0	0	0	0	0	0	0	0	0	0	0	0	0	0	0	0	0	0	0	0	0.28944	0.28944	0.28944	0	0	0	0	0	0	0
0	0	0	0	0	0	0	0	0	0	0	0	0	0	0	0	0	0	0	0	0	0	0	0	0	0	0	0	0	0.29817	0	0	0	0	0	0	0	0	0	0	0	0	0	0	0	0	0	0	0	0
0	0.24533	0	0	0.24533	0	0	0	0	0	0	0	0	0	0	0	0	0	0	0.24533	0	0	0.24533	0	0	0	0	0	0	0	0	0	0	0	0	0	0	0	0	0	0	0	0	0	0	0	0	0	0	0
0	0	0	0	0	0	0	0	0	0	0	0	0	0	0	0	0	0	0	0	0	0	0	0	0	0	0	0	0.51917	0	0	0	0	0	0	0	0	0	0	0	0	0	0	0	0	0	0	0	0	0
0	0	0	0.28546	0	0	0	0	0	0.28546	0	0	0.28546	0	0.28546	0	0	0	0	0	0	0	0	0	0	0	0	0	0	0	0	0	0	0	0	0	0	0	0	0	0	0	0	0	0.28546	0	0	0	0	0
0.47151	0	0	0	0	0	0	0	0	0	0	0	0	0	0	0	0	0	0	0	0	0	0	0	0	0	0	0	0	0	0	0	0	0	0	0	0	0	0	0	0	0	0	0	0	0	0	0	0.33777	0
0	0	0	0	0	0	0	0	0	0	0	0	0	0	0	0	0	0	0	0	0	0	0	0	0	0	0	0	0.28623	0	0	0	0	0	0	0	0	0	0	0	0	0	0	0	0	0	0	0	0	0
0	0	0	0	0	0	0	0	0	0	0	0	0	0	0	0	0	0	0	0	0.18576	0	0	0	0	0	0	0	0	0	0.18576	0	0	0	0	0	0	0	0	0	0	0	0	0	0	0	0	0.18576	0	0
0	0	0	0	0	0	0	0	0	0	0	0	0	0	0	0	0	0	0	0	0	0	0	0	0	0	0	0	0	0	0	0	0	0	0	0	0	0	0	0	0	0	0	0	0	0	0	0	0	0
0	0	0.32809	0	0	0	0	0	0	0	0	0	0	0	0	0	0	0	0	0	0	0	0	0	0	0	0.32809	0.32809	0	0	0	0	0	0	0	0	0	0	0	0	0	0	0	0	0	0	0	0	0	0
0	0	0	0	0	0	0	0	0	0	0	0	0	0	0	0	0	0	0	0	0.18576	0	0	0	0	0	0	0	0	0	0.18576	0	0	0	0	0	0	0	0	0	0	0	0	0	0	0	0	0.18576	0	0
0	0	0.32809	0	0	0	0	0	0	0	0	0	0	0	0	0	0	0	0	0	0	0	0	0	0	0	0.32809	0.32809	0	0	0	0	0	0	0	0	0	0	0	0	0	0	0	0	0	0	0	0	0	0
0	0	0.32809	0	0	0	0	0	0	0	0	0	0	0	0	0	0	0	0	0	0	0	0	0	0	0	0.32809	0.32809	0	0	0	0	0	0	0	0	0	0	0	0	0	0	0	0	0	0	0	0	0	0
0	0	0	0	0	0	0	0	0	0	0	0	0	0	0	0	0	0	0	0	0	0	0	0	0	0	0	0	0	0	0	0	0	0	0	0	0	0	0	0	0	0	0	0.25413	0	0	0	0	0	0
0	0	0.32809	0	0	0	0	0	0	0	0	0	0	0	0	0	0	0	0	0	0	0	0	0	0	0	0.32809	0.32809	0	0	0	0	0	0	0	0	0	0	0	0	0	0	0	0	0	0	0	0	0	0
0	0	0.32809	0	0	0	0	0	0	0	0	0	0	0	0	0	0	0	0	0	0	0	0	0	0	0	0.32809	0.32809	0	0	0	0	0	0	0	0	0	0	0	0	0	0	0	0	0	0	0	0	0	0
0	0	0	0	0	0	0	0	0	0	0	0	0	0	0	0	0	0	0	0	0	0	0	0.2377	0	0	0	0	0	0	0	0	0.34927	0	0	0	0.34927	0	0	0	0	0	0	0	0	0	0.2377	0	0	0
0	0	0	0	0	0.32907	0	0	0	0	0	0	0	0	0	0.32907	0	0	0	0	0	0	0	0	0	0	0	0	0	0	0	0	0	0	0.32907	0	0	0	0	0	0	0	0	0	0	0.32907	0	0	0	0
0	0	0	0	0	0	0	0	0	0	0	0	0	0	0	0	0	0	0	0	0	0	0	0	0	0	0	0	0	0.29817	0	0	0	0	0	0	0	0	0	0	0	0	0	0	0	0	0	0	0	0
0	0	0	0	0	0	0	0	0	0	0	0	0	0	0	0	0	0	0	0	0	0	0	0	0	0	0	0	0	0	0	0	0	0	0	0	0	0	0	0	0	0	0	0.25413	0	0	0	0	0	0
0	0	0	0	0	0	0	0	0	0	0	0	0	0	0	0	0	0	0	0	0	0	0	0	0	0	0	0	0	0.29817	0	0	0	0	0	0	0	0	0	0	0	0	0	0	0	0	0	0	0	0
0	0	0	0	0	0	0	0	0	0	0	0	0	0	0	0	0	0	0	0	0	0	0	0	0	0	0	0	0	0.29817	0	0	0	0	0	0	0	0	0	0	0	0	0	0	0	0	0	0	0	0
0	0	0	0	0	0	0	0	0	0	0	0	0	0	0	0	0	0	0	0	0	0	0	0	0	0	0	0	0	0.29817	0	0	0	0	0	0	0	0	0	0	0	0	0	0	0	0	0	0	0	0
0	0	0	0	0	0	0	0	0	0	0	0	0	0	0	0	0	0	0	0	0	0	0	0.2377	0	0	0	0	0	0	0	0	0.2377	0	0	0	0.2377	0	0	0	0	0	0	0	0	0	0.2377	0	0	0
0	0	0	0	0	0	0	0	0.34327	0	0	0	0.34327	0	0	0	0	0	0	0	0	0.34327	0	0	0	0	0	0	0	0	0	0	0	0	0	0	0	0	0	0	0	0	0	0	0	0	0	0	0	0
0	0	0	0	0	0	0	0	0.34327	0	0	0	0.34327	0	0	0	0	0	0	0	0	0.47094	0	0	0	0	0	0	0	0	0	0	0	0	0	0	0	0	0	0	0	0	0	0	0	0	0	0	0	0
0	0.24533	0	0	0.24533	0	0	0	0	0	0	0	0	0	0	0	0	0	0	0.24533	0	0	0.24533	0	0	0	0	0	0	0	0	0	0	0	0	0	0	0	0	0	0	0	0	0	0	0	0	0	0	0
0	0.24533	0	0	0.24533	0	0	0	0	0	0	0	0	0	0	0	0	0	0	0.24533	0	0	0.24533	0	0	0	0	0	0	0	0	0	0	0	0	0	0	0	0	0	0	0	0	0	0	0	0	0	0	0
0	0	0	0	0	0	0	0	0	0	0	0	0	0	0	0	0	0	0	0	0	0	0	0.2377	0	0	0	0	0	0	0	0	0.34927	0	0	0	0.34927	0	0	0	0	0	0	0	0	0	0.2377	0	0	0
0	0	0	0	0	0	0	0	0	0	0.31036	0	0	0.31036	0	0	0	0	0	0	0	0	0	0	0.31036	0.31036	0	0	0	0	0	0	0	0	0	0	0	0	0	0	0	0	0	0	0	0	0	0	0	0
0	0	0	0	0	0	0	0	0	0	0	0	0	0	0	0	0	0	0	0	0	0	0	0	0	0	0	0	0	0	0	0	0	0	0	0	0	0	0.28892	0	0	0	0	0	0	0	0	0	0	0
0	0	0	0	0	0	0	0	0	0	0	0	0	0	0	0	0	0	0	0	0	0	0	0	0	0	0	0	0	0	0	0	0	0	0	0	0	0	0.45981	0	0	0	0	0	0	0	0	0	0	0
0	0	0	0	0	0	0	0	0	0	0	0	0	0	0	0	0	0	0	0	0	0	0	0	0	0	0	0	0	0	0	0	0	0	0	0	0	0	0	0	0.28944	0.28944	0.28944	0	0	0	0	0	0	0
0	0	0	0	0	0	0	0	0	0	0	0	0	0	0	0	0	0	0	0	0.18576	0	0	0	0	0	0	0	0	0	0.18576	0	0	0	0	0	0	0	0	0	0	0	0	0	0	0	0	0.18576	0	0
0	0	0	0	0	0	0	0	0	0	0	0	0	0	0	0	0	0	0	0	0	0	0	0.2377	0	0	0	0	0	0	0	0	0.34927	0	0	0	0.34927	0	0	0	0	0	0	0	0	0	0.2377	0	0	0
0	0	0	0.28546	0	0	0	0	0	0.28546	0	0	0.28546	0	0.28546	0	0	0	0	0	0	0	0	0	0	0	0	0	0	0	0	0	0	0	0	0	0	0	0	0	0	0	0	0	0.28546	0	0	0	0	0
0	0	0	0.28546	0	0	0	0	0	0.28546	0	0	0.28546	0	0.28546	0	0	0	0	0	0	0	0	0	0	0	0	0	0	0	0	0	0	0	0	0	0	0	0	0	0	0	0	0	0.28546	0	0	0	0	0
0	0	0	0.28546	0	0	0	0	0	0.28546	0	0	0.28546	0	0.28546	0	0	0	0	0	0	0	0	0	0	0	0	0	0	0	0	0	0	0	0	0	0	0	0	0	0	0	0	0	0.28546	0	0	0	0	0
0	0	0	0.28546	0	0	0	0	0	0.28546	0	0	0.28546	0	0.28546	0	0	0	0	0	0	0	0	0	0	0	0	0	0	0	0	0	0	0	0	0	0	0	0	0	0	0	0	0	0.28546	0	0	0	0	0
0	0	0	0	0	0	0	0	0	0	0	0	0	0	0	0	0	0	0	0	0	0	0	0	0	0	0	0	0	0	0	0	0	0	0	0	0	0	0	0	0	0	0	0	0	0	0	0	0	0
0	0	0	0.28546	0	0	0	0	0	0.28546	0	0	0.28546	0	0.28546	0	0	0	0	0	0	0	0	0	0	0	0	0	0	0	0	0	0	0	0	0	0	0	0	0	0	0	0	0	0.28546	0	0	0	0	0
0	0	0	0.28546	0	0	0	0	0	0.28546	0	0	0.28546	0	0.28546	0	0	0	0	0	0	0	0	0	0	0	0	0	0	0	0	0	0	0	0	0	0	0.21865	0	0.21865	0	0	0	0	0.28546	0	0	0	0	0
0	0	0	0.28546	0	0	0	0	0	0.28546	0	0	0.28546	0	0.28546	0	0	0	0	0	0	0	0	0	0	0	0	0	0	0	0	0	0	0	0	0	0	0	0	0	0	0	0	0	0.28546	0	0	0	0	0
0	0	0	0	0	0	0	0	0	0	0.31036	0	0	0.31036	0	0	0	0	0	0	0	0	0	0	0.31036	0.31036	0	0	0	0	0	0	0	0	0	0	0	0	0	0	0	0	0	0	0	0	0	0	0	0
0	0	0	0	0	0	0	0	0	0	0	0	0	0	0	0	0	0.25209	0	0	0	0	0	0	0	0	0	0	0	0	0	0	0	0.25209	0	0.25209	0	0	0	0	0	0	0	0	0	0	0	0	0	0
0	0	0	0	0	0	0	0	0	0	0.31036	0	0	0.31036	0	0	0	0	0	0	0	0	0	0	0.31036	0.31036	0	0	0	0	0	0	0	0	0	0	0	0	0	0	0	0	0	0	0	0	0	0	0	0
0	0.24533	0	0	0.24533	0	0	0	0	0	0	0	0	0	0	0	0	0	0	0.24533	0	0	0.24533	0	0	0	0	0	0	0	0	0	0	0	0	0	0	0	0	0	0	0	0	0	0	0	0	0	0	0
0	0	0	0	0	0	0	0	0	0	0.31036	0	0	0.31036	0	0	0	0	0	0	0	0	0	0	0.31036	0.31036	0	0	0	0	0	0	0	0	0	0	0	0	0	0	0	0	0	0	0	0	0	0	0	0
0	0	0	0	0	0	0	0	0	0	0.31036	0	0	0.31036	0	0	0	0	0	0	0	0	0	0	0.31036	0.31036	0	0	0	0	0	0	0	0	0	0	0	0	0	0	0	0	0	0	0	0	0	0	0	0
0	0.24533	0	0	0.24533	0	0	0	0	0	0	0	0	0	0	0	0	0	0	0.24533	0	0	0.24533	0	0	0	0	0	0	0	0	0	0	0	0	0	0	0	0	0	0	0	0	0	0	0	0	0	0	0
0	0	0	0	0	0	0	0	0	0	0	0	0	0	0	0	0	0	0	0	0	0	0	0	0	0	0	0	0.28623	0	0	0	0	0	0	0	0	0	0	0	0	0	0	0	0	0	0	0	0	0
0	0	0	0	0	0	0	0	0	0	0.31036	0	0	0.31036	0	0	0	0	0	0	0	0	0	0	0.31036	0.31036	0	0	0	0	0	0	0	0	0	0	0	0	0	0	0	0	0	0	0	0	0	0	0	0
0	0	0	0	0	0	0	0	0	0	0	0	0	0	0	0	0	0	0	0	0	0	0	0	0	0	0	0	0	0	0	0	0	0	0	0	0	0	0	0	0	0	0	0	0	0	0	0	0	0
0	0.24533	0	0	0.24533	0	0	0	0	0	0	0	0	0	0	0	0	0	0	0.24533	0	0	0.24533	0	0	0	0	0	0	0	0	0	0	0	0	0	0	0	0	0	0	0	0	0	0	0	0	0	0	0
0	0	0	0	0	0	0	0	0	0	0.31036	0	0	0.31036	0	0	0	0	0	0	0	0	0	0	0.31036	0.31036	0	0	0	0	0	0	0	0	0	0	0	0	0	0	0	0	0	0	0	0	0	0	0	0
0.47151	0	0	0	0	0	0	0	0	0	0	0	0	0	0	0	0	0	0	0	0	0	0	0	0	0	0	0	0	0	0	0	0	0	0	0	0	0	0	0	0	0	0	0	0	0	0	0	0.33777	0
0	0	0	0	0	0	0	0	0	0	0	0	0	0	0	0	0	0.25209	0	0	0	0	0	0	0	0	0	0	0	0	0	0	0	0.25209	0	0.25209	0	0	0	0	0	0	0	0	0	0	0	0	0	0
0	0	0	0	0	0	0	0	0	0	0	0	0	0	0	0	0	0	0	0	0	0	0	0	0	0	0	0	0	0	0	0	0	0	0	0	0	0	0.28892	0	0	0	0	0	0	0	0	0	0	0
0	0	0	0	0	0	0	0	0	0	0	0	0	0	0	0	0.31525	0	0.31525	0	0	0	0	0	0	0	0	0	0	0	0	0.31525	0	0	0	0	0	0	0	0	0	0	0	0	0	0	0	0	0	0
0	0	0	0	0	0	0	0	0	0	0	0	0	0	0	0	0	0	0	0	0.18576	0	0	0	0	0	0	0	0	0	0.18576	0	0	0	0	0	0	0	0	0	0	0	0	0	0	0	0	0.18576	0	0
0	0	0	0	0	0	0	0	0	0	0.31036	0	0	0.31036	0	0	0	0	0	0	0	0	0	0	0.31036	0.31036	0	0	0	0	0	0	0	0	0	0	0	0	0	0	0	0	0	0	0	0	0	0	0	0
0	0	0	0	0	0	0	0	0	0	0	0	0	0	0	0	0	0	0	0	0	0	0	0	0	0	0	0	0.28623	0	0	0	0	0	0	0	0	0	0	0	0	0	0	0	0	0	0	0	0	0
0	0	0	0	0	0	0.36611	0.36611	0	0	0	0	0	0	0	0	0	0	0	0	0	0	0	0	0	0	0	0	0	0	0	0	0	0	0	0	0	0	0	0	0	0	0	0	0	0	0	0	0	0
0	0	0	0	0	0	0.36611	0.36611	0	0	0	0	0	0	0	0	0	0	0	0	0	0	0	0	0	0	0	0	0	0	0	0	0	0	0	0	0	0	0	0	0	0	0	0	0	0	0	0	0	0
0	0	0	0	0	0	0	0	0	0	0	0	0	0	0	0	0	0	0	0	0.18576	0	0	0	0	0	0	0	0	0	0.18576	0	0	0	0	0	0	0	0	0	0	0	0	0	0	0	0	0.18576	0	0
0	0	0	0	0	0	0	0	0	0	0	0	0	0	0	0	0	0	0	0	0	0	0	0	0	0	0	0	0	0	0	0	0	0	0	0	0	0	0	0	0	0	0	0	0	0	0	0	0	0
0	0	0	0	0	0	0	0	0	0	0	0	0	0	0	0	0	0	0	0	0	0	0	0	0	0	0	0	0	0	0	0	0	0	0	0	0	0	0	0	0	0	0	0	0	0	0	0	0	0
0	0	0	0	0	0	0	0	0	0	0	0	0	0	0	0	0	0	0	0	0	0	0	0	0	0	0	0	0	0	0	0	0	0	0	0	0	0	0	0	0	0	0	0	0	0	0	0	0	0
0	0	0	0	0	0	0	0	0	0	0	0	0	0	0	0	0	0	0	0	0	0	0	0	0	0	0	0	0	0	0	0	0	0	0	0	0	0	0	0	0	0	0	0	0	0	0	0	0	0
0	0	0	0	0	0	0	0	0	0	0	0	0	0	0	0	0	0	0	0	0	0	0	0	0	0	0	0	0	0	0	0	0	0	0	0	0	0	0	0	0	0	0	0	0	0	0	0	0	0
0	0	0	0	0	0.50922	0	0	0	0	0	0	0	0	0	0.32907	0	0	0	0	0	0	0	0	0	0	0	0	0	0	0	0	0	0	0.32907	0	0	0	0	0	0	0	0	0	0	0.32907	0	0	0	0
0	0	0	0	0	0.50922	0	0	0	0	0	0	0	0	0	0.32907	0	0	0	0	0	0	0	0	0	0	0	0	0	0	0	0	0	0	0.32907	0	0	0	0	0	0	0	0	0	0	0.32907	0	0	0	0
0	0.24533	0	0	0.24533	0	0	0	0	0	0	0	0	0	0	0	0	0	0	0.24533	0	0	0.24533	0	0	0	0	0	0	0	0	0	0	0	0	0	0	0	0	0	0	0	0	0	0	0	0	0	0	0
0	0.24533	0	0	0.24533	0	0	0	0	0	0	0	0	0	0	0	0	0	0	0.24533	0	0	0.24533	0	0	0	0	0	0	0	0	0	0	0	0	0	0	0	0	0	0	0	0	0	0	0	0	0	0	0
0	0	0	0	0	0	0	0	0	0	0	0	0	0	0	0	0.31525	0	0.31525	0	0	0	0	0	0	0	0	0	0	0	0	0.31525	0	0	0	0	0	0	0	0	0	0	0	0	0	0	0	0	0	0
0	0	0	0	0	0	0	0	0	0	0	0	0	0	0	0	0	0	0	0	0	0	0	0.2377	0	0	0	0	0	0	0	0	0.2377	0	0	0	0.2377	0	0	0	0	0	0	0	0	0	0.2377	0	0	0
0	0	0	0	0	0	0	0	0	0	0	0	0	0	0	0	0	0	0	0	0	0	0	0	0	0	0	0	0	0	0	0	0	0	0	0	0	0	0	0	0.28944	0.28944	0.28944	0	0	0	0	0	0	0
0	0	0	0	0	0	0	0	0	0	0	0	0	0	0	0	0	0	0	0	0	0	0	0.2377	0	0	0	0	0	0	0	0	0.34927	0	0	0	0.34927	0	0	0	0	0	0	0	0	0	0.2377	0	0	0
0	0	0	0	0	0	0	0	0	0	0	0	0	0	0	0	0	0	0	0	0	0	0	0	0	0	0	0	0	0	0	0	0	0	0	0	0	0	0	0	0.43518	0.28944	0.28944	0	0	0	0	0	0	0
0	0	0	0	0	0	0	0	0	0	0	0	0	0	0	0	0	0	0	0	0.18576	0	0	0	0	0	0	0	0	0	0.18576	0	0	0	0	0	0	0	0	0	0	0	0	0	0	0	0	0.18576	0	0
0	0	0	0	0	0	0	0	0	0	0	0	0	0	0	0	0	0	0	0	0	0	0	0.2377	0	0	0	0	0	0	0	0	0.34927	0	0	0	0.34927	0	0	0	0	0	0	0	0	0	0.2377	0	0	0
0	0	0.49054	0	0	0	0	0	0	0	0	0	0	0	0	0	0	0	0	0	0	0	0	0	0	0	0.49054	0.32809	0	0	0	0	0	0	0	0	0	0	0	0	0	0	0	0	0	0	0	0	0	0
0	0	0	0.28546	0	0	0	0	0.42075	0.28546	0	0	0.52819	0	0.28546	0	0	0	0	0	0	0.34327	0	0	0	0	0	0	0	0	0	0	0	0	0	0	0	0	0	0	0	0	0	0	0.28546	0	0	0	0	0
0	0	0	0	0	0	0	0	0	0	0	0	0	0	0	0	0	0	0	0	0	0	0	0	0	0	0	0	0	0	0	0	0	0	0	0	0	0	0.28892	0	0	0	0	0	0	0	0	0	0	0
0	0	0	0	0	0	0	0	0	0	0	0	0	0	0	0	0	0	0	0	0	0	0	0	0	0	0	0	0	0	0	0	0	0	0	0	0	0.21865	0	0.21865	0	0	0	0	0	0	0	0	0	0
0	0.24533	0	0	0.24533	0	0	0	0	0	0	0	0	0	0	0	0	0	0	0.49392	0	0	0.24533	0	0	0	0	0	0	0	0	0	0	0	0	0	0	0	0	0	0	0	0	0	0	0	0	0	0	0
0	0	0	0	0	0	0	0	0	0	0	0	0	0	0	0	0	0	0	0	0	0	0	0	0	0	0	0	0	0	0	0	0	0	0	0	0	0	0	0	0	0	0	0.25413	0	0	0	0	0	0
0	0	0	0	0	0	0	0	0	0	0	0	0	0	0	0	0	0	0	0	0	0	0	0	0	0	0	0	0	0	0	0	0	0	0	0	0	0	0	0	0	0	0	0.25413	0	0	0	0	0	0
0	0	0	0	0	0	0	0	0.34327	0	0	0	0.34327	0	0	0	0	0	0	0	0	0.34327	0	0	0	0	0	0	0	0	0	0	0	0	0	0	0	0	0	0	0	0	0	0	0	0	0	0	0	0
0	0	0	0	0	0	0	0	0	0	0	0	0	0	0	0	0	0	0	0	0	0	0	0	0	0	0	0	0	0	0	0	0	0	0	0	0	0	0	0	0	0	0	0.25413	0	0	0	0	0	0
0	0	0	0.28546	0	0	0	0	0	0.28546	0	0	0.28546	0	0.28546	0	0	0	0	0	0	0	0	0	0	0	0	0	0	0	0	0	0	0	0	0	0	0	0	0	0	0	0	0	0.28546	0	0	0	0	0
0.47151	0	0	0	0	0	0	0	0	0	0	0	0	0	0	0	0	0	0	0	0	0	0	0	0	0	0	0	0	0	0	0	0	0	0	0	0	0	0	0	0	0	0	0	0	0	0	0	0.33777	0
0	0	0	0	0	0	0	0	0	0	0	0	0	0	0	0	0	0	0	0	0	0	0	0.2377	0	0	0	0	0	0	0	0	0.2377	0	0	0	0.2377	0	0	0	0	0	0	0	0	0	0.2377	0	0	0
0	0	0	0	0	0	0	0	0	0	0	0	0	0	0	0	0	0	0	0	0	0	0	0	0	0	0	0	0	0.48328	0	0	0	0	0	0	0	0	0	0	0	0	0	0	0	0	0	0	0	0
0	0	0	0	0	0	0	0	0	0	0	0	0	0	0	0	0	0	0	0	0	0	0	0	0	0	0	0	0	0.48328	0	0	0	0	0	0	0	0	0	0	0	0	0	0	0	0	0	0	0	0
0	0	0	0	0	0	0	0	0	0	0	0	0	0	0	0	0	0	0	0	0	0	0	0	0	0	0	0	0	0.48328	0	0	0	0	0	0	0	0	0	0	0	0	0	0	0	0	0	0	0	0
0	0	0	0	0	0	0	0	0	0	0	0	0	0	0	0	0	0	0	0	0	0	0	0	0	0	0	0	0	0	0	0	0	0	0	0	0	0	0.28892	0	0	0	0	0	0	0	0	0	0	0
0	0	0	0	0	0	0	0	0	0	0	0	0	0	0	0	0	0	0	0	0	0	0	0	0	0	0	0	0	0	0	0	0	0	0	0	0	0	0.28892	0	0	0	0	0	0	0	0	0	0	0
0	0	0	0	0	0	0	0	0	0	0	0	0	0	0	0	0	0	0	0	0.18576	0	0	0	0	0	0	0	0	0	0.18576	0	0	0	0	0	0	0	0	0	0	0	0	0	0	0	0	0.18576	0	0
0	0	0	0	0	0	0	0	0	0	0	0	0	0	0	0	0	0	0	0	0.18576	0	0	0	0	0	0	0	0	0	0.18576	0	0	0	0	0	0	0	0	0	0	0	0	0	0	0	0	0.18576	0	0
0	0	0	0.28546	0	0	0	0	0	0.28546	0	0	0.28546	0	0.28546	0	0	0	0	0	0	0	0	0	0	0	0	0	0	0	0	0	0	0	0	0	0	0	0	0	0	0	0	0	0.3669	0	0	0	0	0
0	0	0	0	0	0	0	0	0	0	0	0	0	0	0	0	0	0	0	0	0	0	0	0	0	0	0	0	0	0	0	0	0	0	0	0	0	0	0	0	0	0	0	0	0	0	0	0	0	0
0	0	0	0	0	0	0	0	0	0	0	0	0	0	0	0	0	0	0	0	0	0	0	0	0	0	0	0	0	0	0	0	0	0	0	0	0	0	0	0	0.43518	0.28944	0.28944	0	0	0	0	0	0	0
0	0	0	0.28546	0	0	0	0	0	0.28546	0	0	0.28546	0	0.28546	0	0	0	0	0	0	0	0	0	0	0	0	0	0	0	0	0	0	0	0	0	0	0	0	0	0	0	0	0	0.3669	0	0	0	0	0
0	0	0	0.28546	0	0	0	0	0	0.28546	0	0	0.28546	0	0.28546	0	0	0	0	0	0	0	0	0	0	0	0	0	0	0	0	0	0	0	0	0	0	0	0	0	0	0	0	0	0.28546	0	0	0	0	0
0	0	0	0	0	0	0	0	0.34327	0	0	0	0.34327	0	0	0	0	0	0	0	0	0.47094	0	0	0	0	0	0	0	0	0	0	0	0	0	0	0	0	0	0	0	0	0	0	0	0	0	0	0	0
0	0	0	0	0	0	0	0	0.34327	0	0	0	0.34327	0	0	0	0	0	0	0	0	0.34327	0	0	0	0	0	0	0	0	0	0	0	0	0	0	0	0	0	0	0	0	0	0	0	0	0	0	0	0
0	0	0	0	0	0	0	0	0.34327	0	0	0	0.34327	0	0	0	0	0	0	0	0	0.34327	0	0	0	0	0	0	0	0	0	0	0	0	0	0	0	0	0	0	0	0	0	0	0	0	0	0	0	0
0	0	0	0	0	0	0	0	0	0	0	0	0	0	0	0	0	0	0	0	0	0	0	0	0	0	0	0	0	0	0	0	0	0	0	0	0	0	0.45981	0	0	0	0	0	0	0	0	0	0	0
0	0.24533	0	0	0.24533	0	0	0	0	0	0	0	0	0	0	0	0	0	0	0.24533	0	0	0.24533	0	0	0	0	0	0	0	0	0	0	0	0	0	0	0	0	0	0	0	0	0	0	0	0	0	0	0
0	0.24533	0	0	0.24533	0	0	0	0	0	0	0	0	0	0	0	0	0	0	0.24533	0	0	0.24533	0	0	0	0	0	0	0	0	0	0	0	0	0	0	0	0	0	0	0	0	0	0	0	0	0	0	0
0	0	0	0	0	0	0	0	0	0	0	0	0	0	0	0	0	0.25209	0	0	0	0	0	0	0	0	0	0	0	0	0	0	0	0.25209	0	0.25209	0	0	0	0	0	0	0	0	0	0	0	0	0	0
0	0	0	0	0	0	0	0	0	0	0	0	0	0	0	0	0	0	0	0	0	0	0	0	0	0	0	0	0	0	0	0	0	0	0	0	0	0	0	0	0	0	0	0.25413	0	0	0	0	0	0
0	0	0	0	0	0	0	0	0	0	0	0	0	0	0	0	0	0	0	0	0	0	0	0	0	0	0	0	0.28623	0	0	0	0	0	0	0	0	0	0	0	0	0	0	0	0	0	0	0	0	0
0	0	0	0	0	0	0	0	0	0	0	0	0	0	0	0	0	0	0	0	0.41203	0	0	0	0	0	0	0	0	0	0.18576	0	0	0	0	0	0	0	0	0	0	0	0	0	0	0	0	0.18576	0	0
0	0	0	0	0	0	0	0	0	0	0	0	0	0	0	0	0	0	0	0	0	0	0	0	0	0	0	0	0.51917	0	0	0	0	0	0	0	0	0	0	0	0	0	0	0	0	0	0	0	0	0
0	0	0	0	0	0	0	0	0	0	0	0	0	0	0	0	0.31525	0	0.31525	0	0	0	0	0	0	0	0	0	0	0	0	0.31525	0	0	0	0	0	0	0	0	0	0	0	0	0	0	0	0	0	0
0	0	0	0	0	0	0	0	0	0	0	0	0	0	0	0	0	0.37664	0	0	0	0	0	0	0	0	0	0	0	0	0	0	0	0.25209	0	0.25209	0	0	0	0	0	0	0	0	0	0	0	0	0	0
0	0	0	0	0	0	0	0	0	0	0	0	0	0	0	0	0	0	0	0	0	0	0	0	0	0	0	0	0.28623	0	0	0	0	0	0	0	0	0	0	0	0	0	0	0	0	0	0	0	0	0
0	0	0	0	0	0	0	0	0	0	0	0	0	0	0	0	0	0	0	0	0	0	0	0	0	0	0	0	0	0	0	0	0	0	0	0	0	0	0	0	0	0	0	0.25413	0	0	0	0	0	0
0	0	0	0	0	0	0	0	0	0	0	0	0	0	0	0	0	0	0	0	0	0	0	0	0	0	0	0	0	0	0	0	0	0	0	0	0	0	0	0	0.43518	0.28944	0.28944	0	0	0	0	0	0	0
0	0	0	0	0	0	0	0	0	0	0	0	0	0	0	0	0	0	0	0	0	0	0	0	0	0	0	0	0	0	0	0	0	0	0	0	0	0	0	0	0	0	0	0.25413	0	0	0	0	0	0
0	0	0	0	0	0	0	0	0	0	0	0	0	0	0	0	0	0	0	0	0	0	0	0	0	0	0	0	0	0	0	0	0	0	0	0	0	0	0	0	0.28944	0.28944	0.28944	0	0	0	0	0	0	0
0	0	0	0	0	0	0	0	0	0	0	0	0	0	0	0	0.23068	0	0	0	0	0	0	0	0	0	0	0	0	0	0	0	0	0	0	0	0	0	0	0	0	0	0	0	0	0	0	0	0	0.37136
0	0	0	0	0	0	0	0	0	0	0	0	0	0	0	0	0	0	0	0	0	0	0	0.2377	0	0	0	0	0	0	0	0	0.2377	0	0	0	0.2377	0	0	0	0	0	0	0	0	0	0.2377	0	0	0
0	0	0	0	0	0	0	0	0	0	0.31036	0	0	0.31036	0	0	0	0	0	0	0	0	0	0	0.31036	0.31036	0	0	0	0	0	0	0	0	0	0	0	0	0	0	0	0	0	0	0	0	0	0	0	0
0	0	0	0.28546	0	0	0	0	0	0.28546	0	0	0.28546	0	0.28546	0	0	0	0	0	0	0	0	0	0	0	0	0	0	0	0	0	0	0	0	0	0	0	0	0	0	0	0	0	0.3669	0	0	0	0	0
0	0	0	0	0	0	0	0	0	0	0	0	0	0	0	0	0	0	0	0	0	0	0	0	0	0	0	0	0	0	0	0	0	0	0	0	0	0	0	0	0	0	0	0.25413	0	0	0	0	0	0
0	0	0	0	0	0	0	0	0	0	0	0	0	0	0	0	0	0	0	0	0	0	0	0	0	0	0	0	0	0	0	0	0	0	0	0	0	0	0	0	0	0	0	0.25413	0	0	0	0	0	0
0	0	0	0	0	0	0	0	0	0	0.31036	0	0	0.52967	0	0	0	0	0	0	0	0	0	0	0.31036	0.31036	0	0	0	0	0	0	0	0	0	0	0	0	0	0	0	0	0	0	0	0	0	0	0	0
0	0	0	0	0	0	0	0	0	0	0	0	0	0	0	0	0.4522	0	0.31525	0	0	0	0	0	0	0	0	0	0	0	0	0.31525	0	0	0	0	0	0	0	0	0	0	0	0	0	0	0	0	0	0.23068
0	0	0	0	0	0	0	0	0	0	0	0	0	0	0	0	0.31525	0	0.31525	0	0	0	0	0	0	0	0	0	0	0	0	0.31525	0	0	0	0	0	0	0	0	0	0	0	0	0	0	0	0	0	0
0	0	0	0	0	0	0	0	0	0	0	0	0	0	0	0	0	0.25209	0	0	0	0	0	0	0	0	0	0	0	0	0	0	0	0.25209	0	0.25209	0	0	0	0	0	0	0	0	0	0	0	0	0	0
0	0	0	0	0	0	0	0	0	0	0.31036	0	0	0.52967	0	0	0	0	0	0	0	0	0	0	0.31036	0.31036	0	0	0	0	0	0	0	0	0	0	0	0	0	0	0	0	0	0	0	0	0	0	0	0
0	0	0	0	0	0	0	0	0	0	0	0	0	0	0	0	0.31525	0	0.39465	0	0	0	0	0	0	0	0	0	0	0	0	0.31525	0	0	0	0	0	0	0	0	0	0	0	0	0	0	0	0	0	0
0	0	0	0	0	0	0	0	0	0	0	0	0	0	0	0	0.31525	0	0.31525	0	0	0	0	0	0	0	0	0	0	0	0	0.31525	0	0	0	0	0	0	0	0	0	0	0	0	0	0	0	0	0	0
0	0	0	0	0	0	0	0	0	0	0.31036	0	0	0.52967	0	0	0	0	0	0	0	0	0	0	0.31036	0.31036	0	0	0	0	0	0	0	0	0	0	0	0	0	0	0	0	0	0	0	0	0	0	0	0
0	0	0	0	0	0.32907	0	0	0	0	0	0	0	0	0	0.32907	0	0	0	0	0	0	0	0	0	0	0	0	0	0	0	0	0	0	0.32907	0	0	0	0	0	0	0	0	0	0	0.32907	0	0	0	0
0	0	0	0	0	0	0	0	0	0	0	0	0	0	0	0	0	0	0	0	0.18576	0	0	0	0	0	0	0	0	0	0.18576	0	0	0	0	0	0	0	0	0	0	0	0	0	0	0	0	0.18576	0	0
[truncated: 411 more columns]
